# Supplementary material for: Comparative Proteomics Analysis of Human Macrophages Infected with Virulent Mycobacterium bovis
Source: Front Cell Infect Microbiol. 2017 Mar 9;7:65. doi: 10.3389/fcimb.2017.00065 (PMC5343028; doi:10.3389/fcimb.2017.00065)
Supplement: Table S2 — List of the 2,032 unique proteins detected our study. Exp pr, three-experiment p-value; Group pr, group p-value. [file Table2.XLSX]

## Sheet: H37Rv
Protein_acc	Exp1	Exp2	Exp3	CV(%)	Exp pr	Group pr	mean
A0AVT1	0.95	0.989	0.941	2.65778	0.293055	0.355131	0.983053
A0FGR8	1.055	1.053	1.085	1.68423	0.539294	1.28e-05	1.0663
A0MZ66	0.947	0.82	0.967	8.74835	0.250257	0.0610376	0.92025
A1L0T0	0.982	1.071	1.006	4.5159	0.844944	0.120847	1.15625
A5A3E0	0.821	1.077	1.098	15.4428	0.272793	0.00216696	0.944846
A6NDG6	0.902	0.95	0.978	4.0745	0.622032	0.0225165	0.95575
O00115	1.051	0.886	0.997	8.60173	0.155217	0.477505	0.980714
O00116	1.042	0.977	1.013	3.22191	0.288232	0.937856	1.00671
O00148	1.045	1.069	1.112	3.15679	0.694553	0.00176297	1.07391
O00154	0.998	0.925	0.894	5.68634	0.335515	0.000514868	0.924545
O00160	1.046	1.024	1.043	1.14973	0.591076	0.00695957	1.04266
O00161	1.063	1.018	1.081	3.07874	0.997711	0.208858	1.03186
O00170	0.944	0.967	0.959	1.22051	0.902612	0.00639819	0.953971
O00178	1.019	1.027	1.007	0.989169	0.987206	0.902122	1.00685
O00182	0.981	0.94	0.734	14.9567	0.136894	7.25e-06	0.895391
O00186	1.039	1.025	0.964	3.95102	0.612662	0.861771	1.00874
O00193	1.115	1.015	0.912	10.0102	0.0467464	0.519371	0.986231
O00203	0.967	0.956	1.056	5.52227	0.474054	0.251007	0.985
O00231	0.982	0.994	1.023	2.10862	0.629503	0.677884	1.01296
O00232	0.988	1.042	1.138	7.19448	0.0188502	0.00625245	1.08289
O00264	1.042	0.945	0.999	4.88317	0.274534	0.8214	0.99625
O00299	0.909	0.888	0.878	1.77442	0.785972	8.97e-23	0.918315
O00303	0.973	1.072	1.059	5.19965	0.0672252	0.144108	1.03443
O00330	1.051	1.06	1.011	2.50639	0.785228	0.330722	1.0481
O00399	0.991	0.961	0.879	6.1438	0.0214662	0.000640176	0.934556
O00410	0.986	0.916	1.013	5.15231	0.625066	0.598446	0.995524
O00422	1.038	0.967	0.95	4.73906	0.0927257	0.343497	0.9857
O00429	1.023	0.99	1.029	2.07101	0.154534	0.915433	1.00737
O00442	0.956	0.916	0.981	3.44765	0.884069	0.176979	0.95905
O00461	1.058	1.036	1.069	1.59369	0.252924	0.00192438	1.05
O00483	1.092	1.014	0.973	5.89	0.760794	0.968906	1.005
O00487	0.899	1.043	0.973	7.4109	0.0142886	0.686501	1.02846
O00541	1.103	1.019	1.11	4.70043	0.749255	0.0657414	1.0961
O00560	0.993	1.124	0.876	12.4356	0.0308589	0.14698	1.0457
O00567	1.032	1.016	1.028	0.812093	0.644082	0.141156	1.03342
O00571	1.042	1.087	1.054	2.19626	0.628438	0.00023369	1.05371
O00625	1.089	0.888	1.025	10.2617	0.266403	0.529089	0.97275
O00629	1.01	0.953	1.004	3.16693	0.896652	0.838095	1.00152
O00743	0.905	0.972	0.959	3.75839	0.89941	0.0722233	0.959688
O00754	1.008	1.004	0.987	1.11542	0.520342	0.879808	1.0059
O00764	0.894	0.887	1.036	8.95392	0.0200111	0.931301	1.02187
O14530	1.035	0.948	1.062	5.86931	0.516312	0.744475	1.01783
O14531	1.01	1.143	1.176	7.91921	0.303877	0.0331893	1.112
O14561	0.991	1.187	1.163	9.59965	0.746226	0.785556	1.05897
O14579	0.964	0.95	0.94	1.26721	0.73112	0.0327922	0.963029
O14602	1.018	0.946	1.11	8.02241	0.28451	0.298095	1.046
O14617	1.003	0.962	0.97	2.22145	0.597738	0.23012	0.985878
O14618	0.982	0.943	0.959	2.03929	0.735334	0.0527001	0.969
O14737	0.946	0.983	0.972	1.96484	0.904101	0.205644	0.964167
O14744	1.021	0.907	0.969	5.91022	0.148008	0.030335	0.972484
O14773	0.961	0.922	0.88	4.3984	0.0166192	1.1e-06	0.925545
O14776	1.052	1.015	1.055	2.14079	0.858477	0.206074	1.035
O14818	0.964	0.943	0.955	1.10437	0.800753	3.99e-06	0.966773
O14828	1.022	0.973	1.054	4.01406	0.736712	0.510005	1.01762
O14879	1.409	1.575	1.286	10.1896	0.235248	1.96e-08	1.45718
O14880	1.049	0.999	0.891	8.24309	0.259924	0.885188	0.997
O14907	0.876	0.943	0.824	6.77155	0.230686	0.00244794	0.882
O14925	1.02	1.069	1.133	5.27613	0.710587	0.205024	1.079
O14929	1.112	0.977	1.091	6.85311	0.895659	0.492503	1.0694
O14964	0.753	0.872	0.871	8.2233	0.276071	0.00630714	0.84175
O14974	1.039	0.983	1.067	4.15384	0.5	0.357301	1.02967
O14976	1.015	1.001	1.116	6.01011	0.552973	0.181421	1.05187
O14979	0.972	0.925	0.881	4.9145	0.354163	0.00322126	0.951
O14980	0.948	0.966	0.97	1.21903	0.375551	0.23154	0.990787
O15031	1.071	1.059	1.08	0.984641	0.932599	0.0152486	1.071
O15067	1.03	1.07	0.971	4.86515	0.363575	0.65559	1.016
O15116	0.99	0.982	0.982	0.469073	0.714477	0.398667	0.979333
O15118	1.021	1.004	1.039	1.71368	0.584758	0.284169	1.02092
O15127	1.016	0.974	1.107	6.58583	0.959964	0.894282	1.01164
O15143	0.955	1.001	0.998	2.61366	0.809626	0.35986	0.992968
O15144	0.932	0.936	1.011	4.63712	0.470341	0.000101014	0.968809
O15145	0.901	0.875	0.805	5.77127	0.949986	0.00479106	0.927558
O15160	1.037	1.121	1.012	5.40372	0.630912	0.223011	1.07771
O15162	1.425	1.281	1.012	16.9147	0.23756	0.0513881	1.18783
O15173	1.107	1.148	1.183	3.31932	0.446629	0.000302637	1.1434
O15212	0.968	0.985	1.007	1.98176	0.630471	0.100536	0.979645
O15228	1.041	1.104	0.918	9.26534	0.5	0.773997	1.021
O15258	0.984	1.135	1.089	7.2379	0.229152	0.0597521	1.06786
O15260	0.948	1.112	1.418	20.5763	0.0831757	0.0953827	1.1275
O15347	0.968	0.925	0.933	2.42773	0.525687	0.00172356	0.937316
O15355	0.962	0.975	0.92	3.01848	0.68994	0.0472189	0.964609
O15357	0.997	0.972	0.984	1.27023	0.96336	0.306891	0.987194
O15371	0.97	0.977	1.075	5.82781	0.283527	0.358031	1.02289
O15372	0.947	0.99	1.002	2.95197	0.308156	0.984113	1.00577
O15479	0.968	0.993	1.048	4.08044	0.0387128	0.356528	1.02852
O15498	0.902	0.888	0.948	3.43937	0.818245	0.00233921	0.912455
O15511	0.962	0.951	0.915	2.60784	0.442058	0.00627271	0.953934
O15533	1.101	1.09	1.176	4.16997	0.598686	1.5e-05	1.15703
O15554	0.861	0.895	0.952	5.094	0.799177	0.079597	0.8962
O43143	1.043	1.058	1.095	2.5123	0.243274	2.34e-07	1.12039
O43169	0.999	1.009	1.054	2.87041	0.912272	0.322929	1.03621
O43172	0.995	0.972	1.008	1.83832	0.216434	0.25423	0.9884
O43175	0.978	0.983	0.973	0.511247	0.408147	0.056552	0.989083
O43242	1.004	1.045	1.018	2.03854	0.366879	0.177021	1.03503
O43290	1.02	0.982	1.016	2.07561	0.947786	0.516994	1.0222
O43312	1.095	1.089	0.986	5.79867	0.459627	0.26773	1.042
O43390	0.979	1.044	1.058	4.10462	0.241238	0.00177413	1.04153
O43396	0.974	0.958	0.943	1.61767	0.844311	0.0092423	0.97546
O43399	0.854	0.89	0.899	2.70281	0.0507804	5.14e-08	0.897152
O43447	0.933	0.878	0.885	3.33147	0.943158	0.0108799	0.959348
O43488	0.996	0.986	0.969	1.38771	0.810306	0.512498	0.991952
O43491	1.029	1.065	1.032	1.91699	0.661563	0.00216403	1.07246
O43493	0.984	0.933	0.977	2.86592	0.503018	0.122955	0.9716
O43583	0.941	0.905	0.929	1.98165	0.813827	0.0136129	0.936773
O43592	1.028	0.924	0.961	5.42907	0.0959551	0.0364036	0.959708
O43598	0.929	0.987	0.937	3.3052	0.38598	0.000403577	0.9528
O43615	1.02	1.123	1.056	4.90201	0.35573	0.000119647	1.10855
O43617	1.007	0.977	0.985	1.56971	0.290397	0.92239	1.00257
O43665	0.914	0.904	0.796	7.5094	0.705485	0.0143098	0.879
O43681	0.989	0.967	1.09	6.46016	0.178147	0.437367	1.03319
O43684	0.876	0.999	0.933	6.57637	0.0412656	0.038369	0.9644
O43707	0.942	0.928	0.961	1.75518	0.435759	1.02e-09	0.957824
O43708	1.14	1.002	1.047	6.62065	0.626259	0.37362	1.0502
O43747	0.997	0.988	1.015	1.37477	0.742599	0.89593	1.01139
O43765	0.912	0.892	0.926	1.8778	0.961926	5.81e-06	0.908136
O43768	0.885	0.873	0.941	4.03428	0.385974	2.35e-08	0.8714
O43772	0.917	1.052	1.063	8.04459	0.309107	0.67431	1.02271
O43776	0.935	0.965	1.004	3.57414	0.0553004	0.99936	1.02547
O43795	0.997	1.026	1.109	5.56793	0.79338	0.00650145	1.0731
O43809	1.058	1.01	1.024	2.39502	0.696265	0.061596	1.04551
O43815	1.126	1.122	1.144	1.03646	0.950513	0.00461865	1.12886
O43823	0.984	1.171	1.061	8.76717	0.279685	0.219335	1.0556
O43837	1.015	1.031	0.995	1.77938	0.178965	0.598767	1.01023
O43847	0.96	0.96	0.973	0.778315	0.859667	0.00889088	0.964239
O43852	1.04	1.023	1.039	0.922572	0.491005	0.106301	1.02539
O43865	0.993	1.045	0.989	3.09623	0.056643	0.173719	1.0342
O60234	0.882	0.908	0.887	1.54607	0.601762	0.00423396	0.93882
O60256	0.91	0.974	1.008	5.16177	0.245434	0.994992	1.00486
O60264	0.996	1.016	1.051	2.72662	0.960981	0.344211	1.03113
O60271	0.959	0.979	0.94	2.03288	0.41415	0.0475239	0.974075
O60313	1.045	1.046	1.055	0.525197	0.98276	0.0007241	1.05468
O60341	0.908	1.029	0.929	6.76785	0.68403	0.560498	0.9694
O60488	1.106	0.979	0.981	7.11869	0.374192	0.393691	1.03988
O60493	0.852	0.888	0.877	2.1148	0.225766	6.51e-21	0.88045
O60502	1.044	0.869	0.896	10.062	0.5	0.347765	0.936333
O60506	0.934	0.968	0.984	2.65429	0.064147	5.16e-08	0.967752
O60568	1.015	1.064	1.083	3.32881	0.22331	0.00461966	1.05424
O60610	0.979	0.96	1.012	2.67491	0.353084	0.314349	0.995242
O60664	0.89	0.949	0.929	3.25205	0.060478	1.42e-09	0.938159
O60678	1.115	0.993	1.062	5.7894	0.760662	0.358412	1.061
O60701	1.044	1.042	1.03	0.729	0.484988	0.400804	1.0184
O60711	0.886	1.302	1.052	19.3897	0.0879905	0.750603	1.03922
O60749	0.931	0.949	0.938	0.96598	0.905429	0.00135325	0.926857
O60762	1.203	1.084	1.249	7.22417	0.10049	3.76e-06	1.19975
O60763	0.942	0.979	0.996	2.8396	0.157484	0.0293877	0.978074
O60784	0.921	1.008	0.855	8.26938	0.146799	0.35627	0.989024
O60814	0.967	1.066	1.004	4.94139	0.0252312	0.0170792	1.02625
O60826	0.951	0.945	0.954	0.482376	0.455735	0.2571	0.9595
O60832	1.087	1.043	1.044	2.37426	0.321034	0.00211184	1.08054
O60841	1.016	0.972	0.98	2.36906	0.624493	0.0840205	0.979303
O60884	0.952	1.004	0.942	3.44582	0.236787	0.144742	0.981731
O60888	1.041	0.838	1.002	11.2173	0.0960866	0.0967489	0.9405
O60925	0.919	0.921	1.042	7.33281	0.147574	0.119715	0.961643
O75083	0.928	0.901	0.894	1.978	0.0330781	5.46e-33	0.909671
O75131	1.113	0.952	0.804	16.1602	0.0391061	0.124128	0.9455
O75223	0.857	0.961	0.989	7.4333	0.0728695	0.00620633	0.941923
O75312	0.896	0.939	0.929	2.44231	0.413758	0.000288559	0.927
O75340	1.01	1.035	0.985	2.47525	0.578526	0.581273	1.02008
O75347	0.894	0.863	0.915	2.9371	0.175497	5.21e-11	0.888649
O75348	0.914	0.954	1.053	7.34918	0.60884	0.0927143	0.917333
O75351	0.957	0.968	0.948	1.04594	0.662085	0.00777383	0.965656
O75352	1.085	0.975	0.993	5.79785	0.0100953	0.375679	1.01761
O75367	1.021	1.072	1.118	4.5333	9.66e-05	6.42e-12	1.07402
O75368	0.881	0.882	0.917	2.295	0.0541508	4.58e-07	0.919463
O75369	1.003	0.988	0.992	0.781172	0.574339	0.808232	1.00701
O75380	0.913	1.195	1.016	13.7033	0.5	0.703672	1.04133
O75390	1.087	1.094	1.093	0.346909	0.95439	2.38e-11	1.10939
O75396	1.007	1.075	1.172	7.64508	0.218659	0.000117205	1.20703
O75410	1.088	1.002	1.049	4.11551	0.655959	0.152925	1.04711
O75436	1.072	1.077	1.137	3.30227	0.775405	0.0895864	1.11612
O75439	1.051	1.065	1.044	1.01513	0.870245	4.95e-06	1.05145
O75477	0.987	0.982	1.006	1.27687	0.912129	0.828227	1.01
O75487	1.059	1.133	1.321	11.5346	0.0483057	6.79e-05	1.16187
O75489	1.017	1.081	1.027	3.30515	0.48875	0.0466634	1.0389
O75531	0.965	0.952	0.997	2.38424	0.612021	0.519948	0.995909
O75533	1.021	1.067	1.033	2.29356	0.119902	0.0213974	1.05065
O75534	1.036	1.019	1.018	0.987569	0.600886	0.164652	1.02672
O75608	0.939	0.933	0.938	0.34319	0.983477	6.96e-05	0.945
O75643	1.012	1.021	1.048	1.82424	0.160046	0.00617583	1.04132
O75694	1.181	1.077	1.067	5.69589	0.298034	0.0203271	1.09867
O75695	0.951	0.995	0.948	2.7276	0.694698	0.0868572	0.960889
O75718	1.106	1.068	1.058	2.35067	0.240241	0.00333025	1.05289
O75821	0.982	1.006	1.058	3.82634	0.385638	0.545048	0.990588
O75822	0.922	0.909	0.95	2.26023	0.30918	8.64e-08	0.937532
O75844	1.017	1.029	1.156	7.21627	0.0164409	4.33e-06	1.08289
O75874	0.885	0.928	0.885	2.7605	0.495321	3.16e-17	0.900641
O75886	0.978	0.92	0.961	3.12866	0.455106	0.0278089	0.9484
O75915	1.113	1.005	1.012	5.79245	0.0957758	0.0935735	1.03528
O75935	1.092	0.986	0.898	9.79225	0.0264881	0.0180148	0.9475
O75937	0.949	0.917	0.957	2.24931	0.794505	0.00127834	0.94452
O75947	1.056	1.03	1.006	2.42626	0.683703	0.0243283	1.04035
O75964	1.112	1.038	1.042	3.9114	0.00269035	2.45e-07	1.06495
O76003	0.907	0.904	0.983	4.80706	0.306262	2.5e-05	0.943045
O76021	1.081	1.104	1.136	2.49525	0.0867426	3.22e-07	1.10354
O76094	0.976	1.091	0.972	6.67123	0.137221	0.748074	1.0108
O94776	1.055	1.139	1.294	10.4282	0.175947	0.0167579	1.12067
O94804	0.962	0.978	1.049	4.64774	0.906882	0.624874	1.00779
O94826	1.039	1.056	1.015	1.98708	0.143661	0.00207779	1.04786
O94851	1.013	0.977	0.983	1.94625	0.883002	0.765894	0.9925
O94874	1.077	1.006	1.037	3.42259	0.9409	0.315939	1.05185
O94888	1.011	0.905	1.1	9.71055	0.306977	0.91674	1.007
O94903	0.937	0.929	0.852	5.18059	0.544716	6.14e-05	0.899077
O94905	1.025	1.118	1.044	4.62528	0.397083	0.0220139	1.06869
O94925	1.122	1.05	1.103	3.41807	0.731543	0.011185	1.08377
O94973	1.044	0.98	0.99	3.42687	0.156827	0.348923	0.985211
O94979	0.918	0.941	0.991	3.92873	0.95822	0.0644347	0.960268
O95202	1.064	1.092	1.059	1.65964	0.3012	8.08e-10	1.09078
O95232	1.05	0.992	1.094	4.89412	0.206747	0.0225037	1.0564
O95299	1.104	1.102	1.02	4.45727	0.55092	0.235087	1.05888
O95319	1	0.972	1.045	3.66209	0.820252	0.532866	1.04531
O95336	0.956	0.89	0.949	3.89128	0.557126	9.5e-06	0.946451
O95347	1.052	1.207	1.149	6.89379	0.5	0.0886193	1.136
O95352	0.986	1.02	1.024	2.06739	0.51684	0.339246	1.03125
O95372	0.852	0.936	1.023	9.12533	0.252724	0.0579284	0.947391
O95373	0.974	0.958	0.982	1.25809	0.411062	0.0477124	0.9718
O95379	0.894	1.124	0.965	11.8444	0.241783	0.842256	1.0158
O95394	0.983	0.931	0.998	3.62241	0.754315	0.483467	0.9782
O95433	0.96	0.919	0.873	4.74462	0.0810239	2.69e-05	0.922706
O95466	0.953	1.043	1.034	4.90774	0.0684764	0.085643	1.04148
O95470	1.009	1.072	0.972	4.96825	0.262432	0.410376	1.01883
O95487	0.993	1.053	1.09	4.68294	0.574178	0.195427	1.05
O95571	1.032	1.043	0.951	4.9811	0.0124542	0.0670898	1.03129
O95573	1.037	1.102	0.923	8.87762	0.151117	0.566499	1.03427
O95747	0.971	1.054	1.003	4.14738	0.882282	0.96402	1.00536
O95757	0.971	1.043	0.977	4.00702	0.258818	0.702663	1.01511
O95758	1.047	1.038	0.914	7.43506	0.260901	0.779562	0.9926
O95777	0.992	0.955	1.101	7.4706	0.138556	0.674182	1.0117
O95782	0.995	0.999	0.929	4.03463	0.160022	0.965462	1.00816
O95786	1.191	1.173	1.091	4.62844	0.196923	0.00434467	1.12156
O95793	0.844	1.142	0.996	14.991	0.5	0.890579	0.994
O95816	1.055	0.994	1.043	3.13546	0.48108	0.65663	1.01618
O95817	1.072	0.994	1.052	3.89802	0.590852	0.309674	1.0384
O95819	0.937	0.977	1.008	3.65451	0.982851	0.822311	0.9968
O95831	1.049	0.982	0.954	4.90613	0.0574908	0.349344	1.01851
O95861	0.982	0.874	0.891	6.34202	0.484447	0.0294737	0.953187
O95881	1.061	1.004	1.022	2.83164	0.690782	0.0118792	1.04487
O95989	0.999	0.971	0.913	4.56435	0.586887	0.0942725	0.9586
O96005	1.12	0.86	0.942	13.6469	0.317711	0.783158	1.02043
O96008	1.007	1.08	1.111	5.00889	0.195698	0.00837807	1.06783
P00338	0.854	0.935	0.945	5.47585	0.000347492	4.7e-08	0.952612
P00367	1.021	1.059	1.074	2.59852	0.365166	0.00940978	1.05631
P00387	1.059	1.067	1.047	0.95176	0.570147	1.59e-06	1.13965
P00390	0.922	0.967	0.922	2.77276	0.201839	0.00869407	0.952175
P00403	1.04	1.141	1.158	5.73124	0.0208213	2.89e-05	1.13665
P00441	0.883	0.861	0.913	2.9472	0.659018	1.46e-11	0.906353
P00491	0.869	0.941	0.995	6.76085	0.022935	1.8e-07	0.955282
P00492	0.928	0.921	1.025	6.06776	0.031266	0.215421	0.982645
P00505	1.105	1.015	0.967	6.80827	0.0990172	0.251073	1.02848
P00558	0.838	0.877	0.858	2.27386	0.0241091	2.77e-36	0.889834
P00568	0.925	0.897	0.912	1.53752	0.244304	2.12e-06	0.899783
P00734	1.07	1.093	1.229	7.60013	0.0203751	1.03e-05	1.14609
P00749	1.114	1.101	0.944	8.98578	0.36171	0.478856	1.02589
P00918	0.94	0.924	0.907	1.78663	0.0687168	6.55e-15	0.929278
P00966	0.96	0.96	0.893	4.1254	0.0602657	2.07e-08	0.920212
P00973	1.125	1.028	0.889	11.6983	0.265882	0.463877	1.0805
P01040	0.886	1.062	1.03	9.4444	0.42153	0.901848	1.00418
P01111	1.041	0.999	0.901	7.32837	0.239458	0.706047	0.995313
P01137	1.076	1.046	1.021	2.62849	0.829079	0.0449484	1.04716
P01344	1.123	1.234	1.41	11.5255	0.219202	9.01e-05	1.256
P01584	1.351	2.288	1.747	26.1994	0.0022098	2.78e-16	1.88358
P02042	1.209	1.168	1.534	15.3816	0.0327298	7.35e-07	1.31186
P02545	1.021	1.03	1.011	0.931194	0.213446	0.0221119	1.02999
P02649	1.136	1.538	1.295	15.3029	0.200913	6.76e-05	1.30675
P02656	1.058	1.483	1.349	16.7568	0.216527	0.000852558	1.39289
P02751	1.033	1.125	1.089	4.28342	0.19344	0.000270715	1.08288
P02768	0.797	1.531	1.089	32.4447	9.55e-31	3.1e-09	1.19033
P02786	1.022	1.028	1.021	0.369841	0.776493	0.02076	1.03007
P02787	1.012	1.245	1.066	11.0106	0.0554782	0.00103586	1.11325
P02792	0.949	1.116	1.158	10.2905	7.48e-05	9.29e-06	1.08353
P02794	1.043	1.175	1.244	8.85028	0.433221	2.73e-06	1.17279
P03905	1.012	1.168	1.36	14.772	0.201991	0.010605	1.3323
P04004	1.085	1.154	1.536	19.3056	4.47e-06	5.58e-14	1.31549
P04040	0.975	0.966	1.022	3.04477	0.831639	0.968056	1.0058
P04062	0.966	0.935	0.902	3.42546	0.664956	0.000339086	0.927944
P04075	0.901	0.877	0.884	1.39095	0.154793	4.85e-62	0.903399
P04080	0.818	0.859	0.812	3.08316	0.0340376	1.04e-53	0.836537
P04083	0.918	0.928	0.906	1.20078	0.492994	4.55e-25	0.927099
P04179	1.49	1.641	1.614	5.09117	0.804329	8.78e-39	1.62479
P04181	1.074	1.044	1.007	3.22185	0.0508259	3.24e-06	1.05776
P04222	0.952	1.041	1.096	7.05723	0.185539	0.126617	1.0454
P04264	0.723	1.497	2.284	51.9877	1.29e-10	1.77e-08	1.61871
P04406	0.903	0.985	0.959	4.41566	1.14e-06	0.00062753	1.00046
P04632	0.832	1.057	1.033	12.6858	0.000110002	0.552019	1.0325
P04792	0.931	0.966	0.96	1.9654	0.0404712	1.29e-10	0.954722
P04843	1.052	1.067	1.07	0.907211	0.66428	1.44e-23	1.07045
P04844	1.013	1.081	1.104	4.43884	0.0465011	3.09e-05	1.07504
P04899	1.029	1.071	1.062	2.09804	0.392098	0.0169238	1.0736
P05023	1.065	1.081	1.06	1.02648	0.918865	1.98e-06	1.07129
P05091	1.015	1.075	1.127	5.2267	0.875899	0.406311	1.04091
P05107	1.055	1.054	1.037	0.964653	0.102534	1.58e-09	1.05491
P05141	1.025	1.074	1.083	2.9429	0.466214	0.000105128	1.07811
P05161	1.123	1.143	1.127	0.935721	0.394415	1.34e-13	1.16093
P05198	0.953	0.984	0.984	1.83819	0.136429	0.697279	1.02713
P05204	0.921	0.983	1.002	4.37298	0.393428	0.0929885	0.9278
P05362	1.384	1.35	1.302	3.06234	0.743498	8.4e-27	1.3726
P05386	0.977	0.942	0.85	7.10696	5.25e-06	7.98e-10	0.93536
P05387	0.917	1.003	1.009	5.27194	0.00672518	0.0810845	0.991367
P05388	0.984	1.012	1.025	2.08067	0.46697	0.736698	1.01548
P05452	1.277	1.461	1.428	7.0646	0.412328	0.000108925	1.32127
P05455	0.934	0.962	1.011	4.02212	0.620364	3.31e-05	0.963815
P05496	0.937	1.014	1.138	9.84898	0.285331	0.588133	1.0346
P05556	1.013	1.045	1.074	2.92263	0.185639	1.94e-05	1.05955
P06132	0.941	0.97	0.892	4.21959	0.319435	0.149423	0.953556
P06280	0.966	0.978	0.905	4.12198	0.375213	0.0377889	0.940625
P06396	0.865	0.885	0.862	1.43606	0.181552	1.54e-133	0.879877
P06400	1.024	1.1	0.908	9.56715	0.5	0.905594	1.01067
P06454	0.89	0.913	0.899	1.28685	0.821333	6.88e-08	0.907837
P06576	1.055	1.131	1.137	4.12662	0.000572068	2.94e-28	1.1538
P06703	0.814	0.703	0.801	7.85361	0.170504	1.94e-11	0.769622
P06730	0.918	0.855	0.849	4.37334	0.18228	2.32e-09	0.881097
P06733	0.87	0.897	0.889	1.56646	0.0637273	1.04e-54	0.910025
P06737	0.993	0.94	0.973	2.76301	0.10851	0.00133128	0.968894
P06744	0.905	0.909	0.95	2.70331	0.113836	1.94e-08	0.944092
P06748	0.989	1.067	1.061	4.17758	0.017567	0.00120722	1.06924
P06753	0.895	0.935	0.96	3.5255	0.075612	1.52e-11	0.931214
P06756	1.02	1.114	1.153	6.23995	0.0856449	4.48e-06	1.12408
P06858	0.987	0.964	1.023	2.99977	0.675491	0.242754	0.982
P06865	0.868	1.033	1.01	9.20985	0.0262435	0.293433	0.980769
P07099	1.099	1.093	1.07	1.40784	0.70772	0.0102985	1.07282
P07108	0.763	0.904	0.902	9.43969	0.719933	9.31e-10	0.884314
P07195	0.85	0.89	0.92	3.96077	0.015978	1.1e-12	0.933493
P07203	0.959	0.956	1.007	2.93821	0.746571	0.387038	1.0037
P07237	1.062	1.065	1.046	0.965746	0.0310974	3.39e-17	1.07835
P07305	0.956	0.961	1.158	11.2399	0.036387	0.32134	1.0395
P07339	0.905	0.929	0.87	3.29184	0.165192	2.19e-10	0.938996
P07355	0.944	0.962	0.916	2.46426	0.000139988	8.11e-28	0.949668
P07384	0.943	1.001	0.986	3.08246	0.0254349	0.00963933	0.976357
P07437	0.929	0.985	0.976	3.12167	9.6e-05	0.612961	1.01392
P07602	0.941	0.967	1.003	3.2086	0.40016	0.0292275	0.984867
P07686	0.948	1.036	1.043	5.24711	0.351775	0.323802	1.01779
P07711	0.873	0.892	0.903	1.70653	0.702907	0.0181346	0.925611
P07737	0.884	0.898	0.902	1.05644	0.173996	2.87e-31	0.921933
P07741	0.947	0.934	0.907	2.19558	0.538964	5.68e-08	0.937144
P07814	0.955	0.974	0.985	1.56246	0.687419	0.000128525	0.976685
P07858	0.822	0.816	0.803	1.19367	0.587221	1.07e-40	0.813522
P07900	0.914	0.912	0.925	0.763359	0.961101	2.85e-32	0.920206
P07910	1.033	1.102	1.045	3.47779	0.027832	4.58e-08	1.08271
P07919	1.056	1.039	1.005	2.51303	0.143963	0.0286673	1.03902
P07948	1.045	1.089	1.204	7.37863	0.159956	0.0014013	1.13929
P07951	0.872	0.699	0.958	15.648	0.269749	0.0183776	0.843714
P07954	1.023	1.004	1.023	1.07898	0.978638	0.267935	1.04314
P08107	0.98	0.989	0.981	0.501649	0.629044	0.0609053	0.986647
P08133	0.943	0.96	0.996	2.80045	0.0587889	0.000839474	0.980639
P08134	1.006	0.88	0.937	6.70512	0.000251777	0.000183834	0.95207
P08195	1.051	1.04	1.025	1.25653	0.532016	0.00211797	1.03725
P08238	0.904	0.917	0.92	0.930854	0.30731	2.52e-42	0.923613
P08240	1	1.15	1.171	8.42436	0.00111512	7.97e-08	1.13267
P08311	1.137	1.107	1.2	4.13465	0.553377	8.72e-12	1.18136
P08397	0.954	0.912	0.868	4.71879	0.266961	1.05e-05	0.922619
P08559	1.222	0.959	1.029	12.7299	0.00989547	0.0833059	1.04677
P08567	0.944	1.011	1.001	3.66812	0.504631	0.243861	1.04844
P08574	1.029	1.079	1.131	4.72398	0.00862167	3.96e-05	1.16835
P08575	1.03	1.091	1.176	6.67225	0.0383499	0.00664661	1.10468
P08621	1.016	1.012	0.986	1.62134	0.84963	0.136036	0.974562
P08648	1.067	1.12	1.129	3.03087	0.113078	4.49e-14	1.11109
P08670	1.003	1.036	1.013	1.66331	0.000331424	0.0191443	1.04122
P08754	1.106	1.01	1.05	4.56933	0.753033	0.000384713	1.09737
P08758	0.914	0.886	0.891	1.66479	0.0773387	8.02e-29	0.912872
P08865	0.975	0.941	0.955	1.78558	0.0265925	5.76e-07	0.962599
P08962	1.241	1.13	0.993	11.0785	0.257964	0.102019	1.0992
P09110	1.042	1.136	1.208	7.37531	0.458798	0.000453029	1.16453
P09132	1.295	1.087	0.984	14.12	0.162934	0.13157	1.0878
P09211	0.902	0.861	0.869	2.47719	0.855767	1.97e-17	0.9055
P09382	0.822	0.794	0.8	1.83057	0.508148	2.55e-75	0.831341
P09417	0.919	0.954	1.023	5.48186	0.342697	0.562412	0.986857
P09429	0.906	0.918	0.922	0.909687	0.705568	5.17e-13	0.906848
P09467	0.962	0.902	0.929	3.22771	0.690646	0.0110576	0.924
P09488	0.911	0.874	0.982	5.95064	0.814475	0.0153441	0.9109
P09496	0.954	0.902	0.903	3.23353	0.102555	0.00472819	0.954412
P09497	0.975	0.984	0.962	1.13596	0.679274	0.123161	0.979437
P09525	0.978	0.973	0.975	0.258026	0.444897	0.87176	0.983554
P09543	1.09	1.035	1.025	3.33333	0.654686	0.00653152	1.05905
P09601	1.067	1.245	1.15	7.71814	0.195648	8.1e-05	1.18671
P09622	1.069	1.115	1.093	2.10625	0.0582951	4e-06	1.09957
P09651	0.976	0.997	0.962	1.80064	0.107045	0.0110668	0.994614
P09661	1.074	0.975	0.975	5.6704	0.170421	0.934232	1.0052
P09669	1.172	1.085	1.153	4.02423	0.276085	0.01657	1.1055
P09874	0.955	0.962	1.03	4.21737	0.000623576	0.693052	1.0113
P09914	1.384	1.765	1.536	12.2813	0.107766	4.57e-12	1.63805
P09960	0.833	0.841	0.873	2.49305	0.683335	7.76e-19	0.868773
P09972	0.904	0.902	0.873	1.94282	0.129778	1.67e-25	0.899103
P0C0S5	1.035	1.001	0.987	2.44969	0.538249	0.176161	1.0215
P0CG38	0.846	1.056	1.036	11.8348	0.255915	0.0198041	0.927556
P0CG39	0.976	0.862	0.581	25.2127	4.03e-07	6.05e-16	0.796678
P0CW22	1.007	0.973	1.046	3.62147	0.427787	0.281575	1.05963
P10155	0.958	0.97	0.818	9.23231	0.203819	0.0652868	0.948391
P10253	0.998	0.98	1.187	10.8691	0.132632	0.888368	1.01241
P10412	0.995	0.943	1.283	17.0577	6.98e-12	3.07e-11	1.15009
P10515	1.066	1.06	1.063	0.28222	0.747585	0.000166644	1.07341
P10599	0.89	0.876	0.922	2.63166	0.849661	6.79e-23	0.893746
P10606	1.023	0.973	0.998	2.50501	0.393468	0.168687	1.04557
P10619	0.916	0.965	1.007	4.73111	0.359724	0.348107	0.976455
P10644	0.993	0.981	0.961	1.65238	0.808131	0.699653	0.996571
P10768	0.949	0.869	0.871	5.08981	0.120472	2.96e-05	0.9066
P10809	1.046	1.1	1.036	3.24595	2.65e-05	5.61e-08	1.10318
P11021	1.056	1.077	1.03	2.2331	0.000159185	2.86e-13	1.07994
P11142	0.886	0.931	0.909	2.47636	0.000131649	3.21e-44	0.929516
P11166	1.099	1.102	1.178	3.97483	0.115293	2.41e-09	1.12593
P11172	0.994	1.013	1.046	2.58554	0.49014	0.455061	1.01164
P11177	1.042	1.065	1.122	3.82656	0.124867	0.000121278	1.12587
P11182	0.977	1.093	1.04	5.60178	0.490069	0.226453	1.07924
P11215	1.065	1.134	1.067	3.6074	0.739842	1.7e-06	1.08402
P11216	0.929	0.888	0.903	2.28799	0.0473333	2.98e-24	0.914326
P11233	1.057	1.046	0.988	3.59806	0.762803	0.996378	1.00969
P11234	1.019	1.086	0.982	5.12305	0.87684	0.821198	1.0248
P11279	1.043	1.021	1.023	1.18227	0.6572	0.104389	1.032
P11310	1.035	1.065	1.068	1.72806	0.352157	9.97e-05	1.07742
P11387	1.06	1.016	1.034	2.13385	0.26761	0.00805527	1.0478
P11413	0.923	0.937	0.929	0.755515	0.826666	1.89e-07	0.945577
P11586	0.986	1.005	1.02	1.69769	0.101703	0.344048	1.01514
P11717	0.97	0.97	0.942	1.68277	0.198707	0.0066743	0.97425
P11766	0.876	0.873	0.99	7.30568	0.106862	3.28e-10	0.895652
P11908	0.96	0.93	0.84	6.86264	0.414522	0.0273445	0.911429
P11940	0.967	0.984	1.043	3.99673	0.0111732	0.717522	1.00881
P12004	0.968	0.992	0.967	1.45069	0.424029	0.942941	1.00078
P12081	0.889	0.907	0.914	1.42772	0.968373	1.34e-17	0.910516
P12109	1.075	1.023	0.996	3.89339	0.587097	0.0367884	1.06325
P12236	1.145	1.066	1.1	3.59053	0.694324	1.98e-06	1.09984
P12259	1.004	1.092	1.254	11.3563	0.262367	0.0684924	1.11025
P12268	0.983	0.971	1.011	2.07687	0.498774	0.704479	1.00017
P12270	1.065	1.069	1.144	4.07269	0.473075	0.00865154	1.10182
P12277	0.994	0.943	0.94	3.16454	0.494491	0.346361	1.00495
P12814	0.922	0.92	0.951	1.86352	0.254955	1.37e-15	0.951036
P12955	0.832	0.877	0.925	5.29705	0.160002	3.94e-05	0.898083
P12956	0.986	0.998	1.013	1.35413	0.206254	0.588237	1.01734
P13010	0.967	1.004	1.067	4.99278	0.096784	0.324496	1.02798
P13073	0.975	1.068	1.09	5.84523	0.13707	0.114998	1.06416
P13284	0.772	1.104	1.275	24.3502	0.384217	0.719891	1.06975
P13473	1.005	1.02	1.154	7.74193	0.0534222	0.0557652	1.04283
P13489	0.94	0.897	0.902	2.57568	0.000643975	4.49e-33	0.91717
P13591	0.991	1.005	1.051	3.09058	0.169037	0.178153	1.048
P13639	0.925	0.955	0.93	1.71595	0.40369	1.71e-08	0.958542
P13645	0.567	0.957	2.276	70.7049	2.92e-11	0.354947	1.32486
P13667	1.015	1.055	1.07	2.71636	0.133944	2.91e-07	1.0791
P13674	1.092	1.133	0.963	8.34833	0.319266	0.00947247	1.106
P13686	0.993	0.969	1.014	2.26982	0.265502	0.229412	0.9878
P13693	0.866	0.991	0.948	6.79208	0.0794121	0.00809982	0.961844
P13716	1.029	0.833	0.793	14.2713	0.182779	0.0815701	0.8966
P13796	0.862	0.867	0.899	2.29165	0.126393	2.45e-49	0.906853
P13797	0.816	0.864	0.882	3.99502	0.706316	2.75e-06	0.849571
P13798	0.919	0.873	0.885	2.67397	0.230475	7.78e-11	0.896209
P13804	1.035	1.064	0.983	3.99487	0.124595	0.155706	1.03624
P13805	1.262	0.988	0.837	20.9374	0.133998	0.847685	1.0325
P13861	0.988	1.01	1.104	5.95858	0.433805	0.550677	1.01374
P13995	1.16	1.073	1.057	5.05428	0.0675751	0.00105642	1.09
P14174	0.897	0.73	0.819	10.2486	0.000279948	6.17e-14	0.827955
P14314	1.06	1.065	1.024	2.13097	0.524296	0.0186744	1.08965
P14317	0.899	0.943	0.941	2.67835	0.0726916	0.000306283	0.960593
P14324	0.757	0.974	0.975	13.9218	0.0789838	0.0155948	0.924828
P14406	1.074	1.022	1.049	2.48074	0.813098	0.0384545	1.04792
P14550	0.901	0.953	0.954	3.23878	0.57908	2.31e-05	0.957391
P14598	1.46	1.334	1.366	4.72305	0.42168	1.89e-07	1.35338
P14618	0.926	0.937	0.951	1.33582	0.00309286	2.23e-24	0.968852
P14625	1.037	1.094	1.088	2.919	0.000557842	1.44e-16	1.08795
P14678	1.053	1.063	1.059	0.47558	0.845455	0.000464893	1.05121
P14735	1.037	1.043	0.991	2.77911	0.360103	0.939863	1.0055
P14780	1.178	1.113	1.121	3.11648	0.644224	9.32e-10	1.14583
P14854	1.012	0.996	0.996	0.92253	0.365548	0.107955	1.02659
P14866	1.063	1.084	0.975	5.55704	0.0102473	0.000501871	1.07182
P14868	0.991	1.022	1.055	3.12958	0.0159615	0.032982	1.03284
P14927	1.019	1.077	1.093	3.66283	0.165473	0.000399821	1.07995
P15090	0.723	0.784	0.789	4.80142	0.0673041	1.99e-35	0.7889
P15104	0.875	0.931	0.97	5.16061	0.107014	0.175465	0.947714
P15121	0.856	0.877	0.875	1.33323	0.973488	3.83e-08	0.87865
P15144	1.063	1.061	1.048	0.77029	0.23613	1e-08	1.08896
P15153	1.01	0.989	0.944	3.43725	0.179621	0.34429	0.995059
P15170	0.967	0.959	0.945	1.16359	0.831933	5.73e-05	0.95168
P15289	1.006	0.951	0.89	6.11442	0.309162	0.528262	0.9805
P15311	0.913	0.936	0.929	1.2732	0.511673	6.8e-11	0.931173
P15498	0.97	1.129	1.016	7.87983	0.5487	0.359275	1.037
P15531	0.812	0.987	1.028	12.1739	0.000340904	0.0253418	0.951029
P15559	0.944	0.967	1.03	4.54166	0.107807	0.0404598	0.976282
P15586	0.949	0.921	1.012	4.85166	0.330505	0.0488236	0.973081
P15848	1.036	0.974	0.965	3.89815	0.31833	0.310384	0.9828
P15880	1.002	1.001	1.083	4.57453	0.00502303	0.00183556	1.04954
P16070	1.078	1.143	1.184	4.70933	0.264919	5e-10	1.15201
P16104	1.163	0.958	1.184	11.3339	0.433651	0.14715	1.12425
P16152	0.938	0.953	1.072	7.43357	0.291101	0.621056	0.997548
P16219	1.156	1.07	0.936	10.5189	0.319999	0.0189558	1.11733
P16278	0.929	1.005	1.004	4.45127	0.235101	0.528137	0.9898
P16284	1.011	1.05	1.098	4.13842	0.00263155	5.91e-06	1.06193
P16401	0.994	1.021	1.312	15.8991	5.58e-15	1.78e-12	1.12998
P16435	1.086	1.051	1.05	1.92991	0.860046	0.0105434	1.05262
P16615	1.026	1.082	1.124	4.56371	0.0101328	3.37e-08	1.10303
P16671	1.009	0.935	0.917	5.11268	0.0334367	0.000205374	0.944333
P16885	1.02	0.96	0.931	4.67787	0.214848	0.0525088	0.9702
P16930	0.997	0.914	0.89	6.01346	0.029447	0.00347547	0.947278
P16949	0.917	0.919	0.933	0.944507	0.78693	0.000471182	0.93275
P17096	0.885	0.965	1.036	7.85288	0.00365911	0.000812925	0.963559
P17174	0.947	0.946	0.971	1.4826	0.971571	0.0163653	0.950267
P17612	0.934	1.082	1.001	7.36927	0.0250208	0.846605	1.0013
P17655	0.953	0.95	0.938	0.838147	0.406716	0.000254184	0.93702
P17812	0.992	0.978	0.97	1.13628	0.0542125	6.51e-07	0.972561
P17844	1.171	1.016	1.133	7.29991	0.0063924	4.42e-12	1.11353
P17858	1.002	0.977	1.037	2.99787	0.119143	0.550274	1.01059
P17900	1.076	1.094	1.06	1.57986	0.315295	0.0584927	1.04605
P17931	0.915	0.901	0.876	2.20173	0.973399	2.46e-15	0.911
P17936	1.026	1.074	1.153	5.914	0.487695	0.0884033	1.1265
P17980	0.963	1.053	1.039	4.75568	0.331037	0.221884	1.0372
P17987	0.977	1.004	1.008	1.69242	0.0838536	0.693594	1.00932
P18031	0.946	1.107	1.227	12.8961	0.00646763	3.12e-05	1.12538
P18077	1.333	1.133	1.286	8.36169	0.00370199	3.55e-14	1.24414
P18084	1.071	0.925	0.991	7.343	0.00733775	0.5187	0.991222
P18085	0.969	1.022	1.104	6.59294	0.0710857	0.0457005	1.06668
P18124	1.186	1.146	1.251	4.4371	0.0951694	3.52e-20	1.20205
P18206	0.904	0.871	0.91	2.34637	0.100844	1.38e-16	0.930831
P18510	1.025	0.924	0.94	5.6372	0.0632606	0.026628	0.968176
P18583	1.052	0.961	1.089	6.37051	0.574275	0.975321	1.01822
P18621	0.991	1.038	1.128	6.61536	0.00902966	0.000741225	1.08769
P18669	0.924	0.876	0.885	2.8508	0.112268	1.95e-22	0.907084
P18754	1.059	1.039	1.027	1.55192	0.968429	0.0621117	1.07713
P18859	1.063	0.976	1.131	7.35273	0.185587	0.0118666	1.07886
P19105	1.068	1.041	1.051	1.29592	0.396647	0.000325434	1.14507
P19338	0.939	0.949	0.953	0.761468	0.247275	2.6e-22	0.955412
P19367	1.022	0.963	0.978	3.10478	0.0803295	0.00591736	0.975322
P19404	1.021	1.099	1.036	3.93426	0.630149	0.02892	1.04278
P19474	0.945	1.054	1.093	7.4427	0.562644	0.355539	1.0312
P19525	1.08	1.141	1.159	3.67496	0.356675	4.63e-10	1.11434
P19623	0.994	0.911	0.895	5.69405	0.0689161	3.78e-05	0.939156
P19784	1.094	1.014	0.997	5.00461	0.445713	0.518552	1.01638
P19878	0.995	1.064	1.157	7.58356	0.443179	0.14252	1.07212
P19971	0.955	0.92	0.917	2.27005	0.467056	2.79e-09	0.942168
P20020	1.486	1.05	1.07	20.4787	0.0311183	0.0330631	1.09911
P20042	0.981	1	0.972	1.4522	0.714094	0.7594	0.99897
P20073	1.016	0.966	1.045	3.9606	0.703426	0.778493	1.01561
P20290	0.886	0.913	0.891	1.60197	0.728781	0.000777533	0.907714
P20339	1.067	1.074	0.841	13.3348	0.023669	0.931185	1.0066
P20340	1.013	1.051	1.081	3.25072	0.118854	0.00422725	1.11631
P20618	1.006	0.952	0.884	6.45324	0.0771883	0.0141824	0.959464
P20645	1.042	1.098	1.094	2.89805	0.23826	0.00017231	1.0896
P20674	0.958	1.085	1.13	8.4335	0.0699091	0.0139127	1.09677
P20700	1.026	1.074	1.084	2.92136	0.0655206	9.69e-10	1.07023
P20702	1.019	1.063	1.008	2.82556	0.0910759	0.00625946	1.03621
P20936	0.941	0.955	0.88	4.30969	0.500598	0.0180424	0.9389
P20962	0.871	0.924	0.955	4.6339	0.421352	4.05e-06	0.908
P21266	0.961	0.935	0.946	1.37768	0.964787	0.201219	0.961
P21281	0.993	1	0.977	1.19089	0.701567	0.096552	0.988214
P21283	0.985	1.03	0.991	2.43848	0.280311	0.43677	1.04721
P21291	0.944	0.89	0.846	5.49459	0.445753	6.58e-05	0.883789
P21399	1.026	0.999	0.989	1.90509	0.224519	0.505029	0.988111
P21589	1.05	1.095	1.089	2.26657	0.282902	4.93e-05	1.07695
P21796	1.072	1.083	1.046	1.78069	0.0355738	7.73e-11	1.0815
P21912	1.096	1.052	1.012	3.98885	0.142341	0.0101965	1.04871
P21926	0.997	1.087	0.984	5.48489	0.413331	0.518666	1.0175
P21964	1.034	1.037	1.07	1.90783	0.235997	7.72e-05	1.04989
P21980	0.995	0.971	0.94	2.84661	0.289075	0.00849936	0.978287
P22061	0.895	0.946	0.908	2.89213	0.532787	2.23e-07	0.918594
P22087	1.023	1.128	1.121	5.38253	0.0850958	1.15e-05	1.10911
P22102	0.993	0.966	0.936	2.95473	0.205817	0.00896662	0.978058
P22234	0.921	0.89	0.917	1.85435	0.285674	9.28e-13	0.916878
P22307	0.976	1.051	1.052	4.24743	0.132395	0.0119717	1.06956
P22314	0.925	0.931	0.926	0.346645	0.956928	6.67e-19	0.94559
P22392	0.81	0.831	0.875	3.95524	0.492313	2.53e-15	0.85287
P22626	0.975	0.977	0.963	0.779267	0.0427645	0.274274	1.00318
P22681	0.957	0.988	0.91	4.12671	0.679013	0.0678814	0.9467
P22695	0.996	1.034	1.039	2.29872	0.252524	0.0961819	1.05066
P22749	1.055	0.962	0.956	5.60109	0.371546	0.537792	0.984
P23141	1.08	1.068	1.059	0.985562	0.865257	5.67e-09	1.07808
P23219	1.018	1.003	0.998	1.03428	0.490613	0.291869	1.01832
P23246	1.01	1.003	1.046	2.26273	0.00855872	0.0537085	1.01913
P23258	1.006	0.986	0.956	2.561	0.464906	0.146751	0.97975
P23284	1.108	1.054	1.004	4.92857	0.00606035	0.0171935	1.07306
P23368	1.102	1.099	1.071	1.56764	0.397284	2.06e-05	1.10042
P23381	0.952	1.01	0.976	2.97583	0.000708816	0.000338028	0.974848
P23396	1.135	1.065	1.044	4.40641	0.101192	4.32e-16	1.11123
P23469	1.018	0.987	1.033	2.31658	0.741709	0.966084	1.01015
P23526	0.897	0.932	0.898	2.19195	0.0620544	1.56e-05	0.941583
P23528	0.852	0.85	0.849	0.179638	0.0206637	1.21e-110	0.848845
P23588	0.916	0.844	0.832	5.25825	0.0397581	5.12e-07	0.888095
P23634	0.991	1.026	1.064	3.55504	0.432659	0.398879	1.01717
P23786	1.062	1.098	1.011	4.13576	0.487162	0.0464597	1.0574
P24534	0.946	0.921	0.889	3.11011	0.0399157	1.32e-18	0.915319
P24539	1.118	1.023	0.954	7.98153	0.00132853	0.0557733	1.03232
P24666	0.941	0.906	0.953	2.61642	0.187911	0.00705599	0.945217
P24752	1.027	1.072	1.049	2.1444	0.0356646	7.79e-07	1.06976
P24844	1.077	0.904	1.431	23.6193	0.481021	0.942428	1.03931
P24928	0.921	0.998	0.994	4.46421	0.493514	0.800749	0.9938
P25205	0.973	0.991	1.003	1.52676	0.592487	0.702268	0.996333
P25398	0.952	0.912	0.877	4.10738	0.000891296	8.47e-16	0.910344
P25685	0.945	0.936	0.966	1.62221	0.813066	0.0109251	0.962273
P25705	1.081	1.092	1.088	0.512214	0.204997	9.03e-31	1.11182
P25786	1.007	0.955	0.982	2.65011	0.365416	0.00340522	0.97891
P25787	0.978	0.925	0.902	4.16838	0.019101	1.03e-06	0.944211
P25788	0.888	1.018	0.993	7.13839	0.534826	0.0580881	0.971938
P25789	0.951	0.968	0.949	1.09208	0.90561	9.63e-07	0.951529
P26038	0.885	0.892	0.919	1.99781	0.212293	2.57e-21	0.931978
P26196	0.996	0.952	0.983	2.31375	0.356381	0.580302	0.992389
P26358	0.997	0.993	0.955	2.36134	0.808044	0.519236	0.9808
P26368	1.064	0.994	1.168	8.14184	0.108847	0.00165816	1.09607
P26373	1.116	1.107	1.222	5.56944	0.204454	2.81e-13	1.21636
P26440	1.051	1.05	1.043	0.415925	0.592266	0.0174503	1.04916
P26447	0.806	0.835	0.823	1.77415	0.622176	2.05e-14	0.843663
P26572	1.085	1.047	1.032	2.59031	0.896034	0.238341	1.062
P26583	0.982	1.071	0.975	5.30246	0.819669	0.668159	1.02633
P26599	0.958	0.988	0.907	4.30612	0.000134982	1.7e-06	0.958212
P26639	0.948	0.931	0.966	1.84559	0.698877	2.18e-05	0.950707
P26640	0.998	0.979	1.019	2.0035	0.355189	0.774503	1.01521
P26641	0.919	0.928	0.952	1.82837	0.807925	7.41e-21	0.943162
P26885	1.086	1.063	0.982	5.23434	0.0378921	0.0250212	1.03981
P27105	0.98	0.982	0.974	0.425409	0.803124	0.482909	1.02132
P27348	0.895	0.91	0.875	1.96561	0.323449	1.64e-09	0.909352
P27449	0.811	1.255	1.505	29.5287	0.033246	0.0287052	1.3789
P27635	1.07	0.987	1.066	4.49646	0.446543	0.0289173	1.06028
P27694	0.898	1.033	1.053	8.4763	0.357048	0.565746	1.03292
P27695	0.967	0.939	0.914	2.82065	0.104671	3.12e-05	0.934605
P27708	0.957	0.908	0.926	2.66418	0.521108	0.0214329	0.9585
P27797	1.015	1.06	1.048	2.23846	0.0611834	0.00373742	1.03543
P27816	0.973	0.943	0.992	2.54865	0.630589	0.277226	0.98854
P27824	1.05	1.055	1.119	3.58019	0.267912	2.35e-09	1.09536
P28062	1.014	0.999	0.944	3.73915	0.836976	0.98621	1.01102
P28066	0.933	0.926	0.949	1.2596	0.496792	0.644241	0.958991
P28070	0.961	1.068	1.071	6.06392	0.0363618	0.0810011	1.06187
P28072	1.08	1.017	1.002	4.00662	0.3123	0.570321	1.01443
P28288	1.055	1.1	1.183	5.83583	0.33817	0.0376881	1.1429
P28331	1.045	1.027	1.02	1.25133	0.891688	0.0285177	1.06409
P28799	1.082	1.304	0.909	18.0279	0.311183	0.220342	1.112
P28838	0.95	0.958	0.959	0.516172	0.504873	0.00180887	0.979601
P29144	0.962	0.974	0.947	1.40767	0.51732	0.0296122	0.977582
P29218	0.905	0.907	0.886	1.28876	0.10084	1.44e-09	0.904806
P29350	1.011	0.99	0.975	1.8229	0.382557	0.763534	1.01083
P29353	0.968	1.062	1.092	6.21661	0.446695	0.306904	1.03843
P29401	0.91	0.909	0.965	3.45332	0.821616	1.92e-09	0.937404
P29590	1.067	1.08	0.924	8.45571	0.126356	0.281794	1.04186
P29692	0.987	0.938	0.928	3.32022	0.011608	1.58e-08	0.951309
P29728	1.121	1.104	1.106	0.836827	0.244914	1.86e-05	1.11688
P29966	1.104	1.147	1.298	8.61261	0.324895	0.00178436	1.19529
P30040	1.016	1.1	1.055	3.97689	0.0211433	4.63e-07	1.0761
P30041	0.914	0.878	0.91	2.19077	0.0996735	7.11e-09	0.935683
P30042	1.018	1.062	1.013	2.61522	0.24834	0.0027723	1.0554
P30043	0.953	1.007	1.007	3.15237	0.422133	0.540438	0.988235
P30044	0.955	0.951	0.992	2.34009	0.30971	0.000234812	0.968011
P30046	0.898	0.863	0.832	3.82031	0.280554	6.38e-08	0.880912
P30048	1.076	0.996	0.98	5.05565	0.0970646	0.865062	1.00949
P30049	1.023	1.077	1.035	2.71339	0.201505	0.000628216	1.04625
P30050	1.027	1.037	0.996	2.09584	0.568148	0.0403728	1.02537
P30084	1.064	1.075	1	3.87076	0.576997	0.000151074	1.12557
P30085	0.861	0.889	0.932	4.00035	0.115328	6.34e-10	0.918156
P30086	0.908	0.864	0.877	2.56006	0.172141	6.51e-22	0.87419
P30101	1.032	1.07	1.043	1.86518	0.184253	1.86e-17	1.05885
P30153	0.938	0.922	0.979	3.10668	0.248426	0.0858889	0.987327
P30405	1.148	1.135	1.048	4.89692	0.0031445	3.44e-22	1.11398
P30419	1.031	0.938	0.915	6.38897	0.0387376	0.0359172	0.960409
P30520	1.006	0.956	0.916	4.7004	0.18116	0.10003	0.977087
P30533	1.097	1.04	0.984	5.43102	0.241779	0.277641	1.02638
P30536	1.073	1.014	0.959	5.61507	0.372089	0.522372	0.987625
P30613	0.968	1.237	0.977	14.4037	0.0729717	0.677114	1.01592
P30622	0.936	0.957	0.951	1.141	0.629938	0.0142391	0.954889
P30740	1.003	0.97	1.068	4.91909	0.604646	0.421526	1.048
P30876	1.055	0.947	0.931	6.89895	0.734552	0.602204	0.969
P31040	1.092	1.048	0.994	4.69862	0.0527886	0.271524	1.02473
P31146	0.879	0.859	0.869	1.15075	0.0355588	6.02e-62	0.87115
P31150	0.929	0.899	0.985	4.65519	0.185253	0.00821616	0.958143
P31153	0.985	1.002	0.983	1.05458	0.606975	0.709912	1.01297
P31689	1.079	1.057	1.091	1.60304	0.823825	0.000111349	1.07241
P31749	0.926	0.928	1.031	6.24465	0.302179	0.210986	0.9625
P31930	1.106	1.043	1.078	2.93444	0.60366	2.18e-06	1.09675
P31937	1.031	0.99	0.99	2.35849	0.250825	0.991964	1.00025
P31939	0.945	0.95	0.937	0.694644	0.204292	6.7e-09	0.952314
P31942	1.081	1.033	1.03	2.73074	0.877409	0.0109383	1.06725
P31943	1.04	1.091	1.002	4.27622	0.269597	0.0213566	1.06402
P31946	0.919	0.941	0.96	2.1828	0.211636	4.84e-05	0.950586
P31948	0.894	0.9	0.934	2.37224	0.902303	8.4e-10	0.941085
P31949	0.825	1.016	1.031	11.9968	1.14e-05	0.596681	1.10991
P32119	0.92	0.899	0.885	1.95447	0.0347714	5.58e-29	0.900231
P32189	1.04	1.003	0.96	3.99975	0.753312	0.224649	1.06686
P32321	0.935	0.886	0.848	4.90248	0.156623	0.000914485	0.8904
P32969	1.066	1.091	1.065	1.37159	0.90302	1.28e-06	1.07137
P33121	1.097	1.105	1.127	1.39996	0.5324	4.86e-11	1.14625
P33176	0.975	1.001	0.965	1.89559	0.674276	0.216656	0.991398
P33241	1.1	0.976	0.998	6.45687	0.644527	0.893663	1.00986
P33316	0.843	1.018	0.944	9.39534	0.30793	0.0396444	0.937
P33897	1.034	1.079	1.122	4.08072	0.0769937	1.86e-06	1.08174
P33991	1.01	1.011	1.047	2.0612	0.980409	0.167338	1.03261
P33992	1.026	1.036	1.112	4.44536	0.117226	0.110291	1.05304
P33993	1.1	1.11	1.054	2.74507	0.603285	0.000311504	1.09756
P34741	0.886	1.12	1.072	12.0464	0.339712	0.826786	0.992
P34897	1.098	1.075	1.096	1.16926	0.999896	3.23e-12	1.09107
P34910	1.077	0.984	0.833	12.7654	0.159487	0.424668	0.966833
P34932	0.917	0.919	0.928	0.635977	0.328021	2.98e-06	0.937754
P35221	1.094	1.039	0.976	5.69751	0.5	0.404389	1.03633
P35232	1.108	1.084	1.098	1.09928	0.646973	3.93e-19	1.08768
P35236	0.963	0.946	0.934	1.53764	0.85755	0.000571408	0.923063
P35237	0.895	0.846	1.005	8.89587	0.615166	0.23591	0.946143
P35241	1.017	0.942	0.98	3.82795	0.55846	0.212828	0.980348
P35244	0.988	1.064	0.924	7.06509	0.104529	0.496156	0.9875
P35249	1.034	0.976	1.09	5.51641	0.677596	0.408583	1.04975
P35268	0.895	0.914	0.958	3.50374	0.795649	3.04e-08	0.925797
P35269	1.059	0.979	1.069	4.763	0.169515	0.079619	1.04486
P35270	0.906	1.052	0.884	9.63853	0.761917	0.927914	1.0204
P35527	1.287	1.297	1.723	17.3361	0.232452	0.000202142	1.573
P35579	1.003	1.036	1.08	3.71568	3.73e-05	3.36e-16	1.08072
P35606	0.971	0.988	0.92	3.68756	0.297906	0.000210697	0.96074
P35613	0.981	1.013	1.048	3.30485	0.772212	0.0393502	1.03705
P35637	0.934	0.981	0.976	2.67867	0.14607	0.00535508	0.965914
P35658	1.047	1.107	1.171	5.59496	0.311341	0.0136127	1.1098
P35659	1.007	1.058	0.975	4.13101	0.927132	0.222023	1.04169
P35908	0.478	0.896	1.886	66.5434	7.4e-05	0.176349	1.03682
P35914	1.079	1.051	1.013	3.16189	0.420795	0.0588354	1.05267
P35998	1.016	1.027	1.021	0.539253	0.297388	0.0764296	1.02041
P36222	1.061	1.043	1.013	2.33385	0.117958	0.000552431	1.0432
P36404	1.008	1.07	0.966	5.15633	0.51851	0.488794	1.01831
P36405	1.042	0.898	1.022	7.90093	0.555964	0.67175	0.9804
P36542	1.098	1.045	1.034	3.23134	0.715103	0.00459728	1.08733
P36543	0.933	0.95	1.009	4.13769	0.0689844	0.581931	0.996912
P36578	1.027	1.115	1.206	8.02009	2.43e-05	6.01e-23	1.12509
P36776	1.069	1.077	1.054	1.09464	0.158208	5.78e-08	1.07096
P36915	1.138	1.094	0.899	12.188	0.193004	0.742851	1.02117
P36957	1.051	1.111	1.083	2.77555	0.195705	1.34e-06	1.08161
P36969	1.055	0.993	0.921	6.77624	0.759096	0.923123	1.001
P37108	1.018	0.964	0.99	2.72606	0.294875	0.31191	0.990408
P37198	1.068	0.968	0.934	7.03599	0.630978	0.742656	0.993
P37235	0.922	0.94	0.952	1.60977	0.0223546	0.620596	1.01412
P37268	1.119	1.122	1.093	1.43502	0.927164	0.00496581	1.1156
P37802	0.892	0.923	0.906	1.7116	0.201789	7.19e-08	0.942032
P37837	0.921	0.904	0.919	1.01584	0.265644	5.56e-20	0.923955
P38117	1.072	1.076	1.038	1.96616	0.107434	6.66e-12	1.05966
P38159	1.039	1.074	1.057	1.65638	0.0206979	4.34e-08	1.13465
P38606	0.97	1.011	0.993	2.07304	0.359038	0.649751	1.00991
P38646	1.068	1.107	1.087	1.79357	0.796281	1.1e-11	1.11797
P38919	0.974	1.036	1.074	4.91028	0.645049	0.0444077	1.05921
P39019	0.986	0.971	1.052	4.2964	3.85e-06	0.661057	1.00259
P39023	0.971	1.009	1.109	6.92297	0.183247	0.132256	1.04684
P39656	1.064	1.061	1.024	2.12244	0.535792	2.94e-09	1.07067
P39687	0.898	0.944	0.923	2.49862	0.970865	3.9e-05	0.92481
P39748	1.049	1.05	1.075	1.39234	0.741932	0.00949459	1.05825
P40121	0.924	0.941	0.896	2.46899	0.094134	6.35e-10	0.944958
P40222	0.997	0.973	1.084	5.73711	0.721574	0.674058	1.02629
P40227	0.973	0.989	0.987	0.886856	0.130573	0.134859	0.999027
P40306	1.003	0.977	0.997	1.37189	0.981831	0.883609	0.999083
P40429	1.184	1.054	1.094	5.99489	0.0078117	1.17e-08	1.11137
P40616	0.969	1.007	1.106	6.88454	0.893664	0.806902	1.00684
P40925	0.874	0.888	0.873	0.954819	0.911167	1.31e-14	0.90628
P40926	1.067	1.055	0.986	4.21959	0.000191034	4.86e-08	1.06549
P40939	1.052	1.093	1.106	2.60079	0.28172	1.79e-16	1.10396
P41091	0.977	0.982	0.976	0.328574	0.993568	0.0434166	0.982159
P41227	0.932	0.957	0.995	3.29987	0.234638	0.262303	0.973444
P41240	0.959	1.019	0.939	4.28179	0.493104	0.377483	0.980833
P41250	0.98	0.976	1.044	3.81576	0.124576	0.601193	1.00534
P41252	0.995	0.97	0.994	1.435	0.337912	0.209013	0.992754
P41567	0.883	0.912	0.923	2.28079	0.993693	0.000339723	0.887583
P42126	1.004	1.008	1.092	4.80274	0.966237	0.428421	1.02778
P42166	1.074	1.074	1.071	0.161421	0.973243	0.127994	1.05913
P42224	1.02	1.1	1.088	4.03459	0.0679081	1.16e-07	1.10607
P42226	1.019	0.999	1.03	1.54687	0.982342	0.215812	1.02815
P42285	1.003	0.955	0.882	6.43615	0.474349	0.878882	1.01214
P42345	0.967	1.044	0.978	4.17986	0.744422	0.892675	1.00611
P42356	1.058	1.16	1.044	5.82336	0.425422	0.0730977	1.077
P42704	1.03	1.07	1.135	4.91441	0.000386323	1.36e-15	1.07928
P42765	1.01	1.09	1.051	3.80871	0.00650981	0.000500096	1.05024
P42766	1.084	0.937	1.035	7.34772	0.0287815	0.436145	1.01682
P42858	0.869	0.948	1.014	7.69308	0.420427	0.858517	1.01475
P43003	1.157	1.284	1.174	5.72133	0.5	0.0294806	1.205
P43034	0.956	0.927	0.941	1.54067	0.309887	0.364762	0.994623
P43155	1.046	1.038	0.891	8.8005	0.135372	0.866547	1.01342
P43243	1.048	1.02	0.967	4.06636	0.44556	0.994488	1.01491
P43304	1.035	1.067	1.137	4.83171	0.096556	5.51e-08	1.08949
P43307	1.048	1.029	1.082	2.54999	0.868019	0.00288962	1.05566
P43487	0.92	0.913	0.961	2.78412	0.894216	3.02e-06	0.926047
P43490	0.991	1.032	1.007	2.04594	0.755817	0.348652	1.01796
P43686	1.004	0.962	0.947	3.0429	0.756595	0.0109147	0.967122
P43897	1.082	1.051	1.045	1.87456	0.303698	0.00702648	1.07357
P45880	1.055	1.107	1.053	2.85685	0.0384764	3.07e-07	1.05672
P45974	0.956	0.992	0.951	2.31474	0.595508	0.0464818	0.96772
P46060	0.937	1.033	1.006	4.99068	0.368942	0.293059	0.982375
P46063	0.912	1.031	1.12	10.2213	0.0633775	0.181855	1.061
P46087	0.932	1.088	1.088	8.69369	0.399609	0.142998	1.0565
P46108	0.844	0.842	1.045	12.8117	0.220215	0.0375861	0.920778
P46109	0.951	0.955	1.009	3.3338	0.577832	0.0938246	0.973643
P46379	0.937	0.969	0.968	1.8991	0.36486	0.995145	1.00883
P46459	0.979	1	1.029	2.50397	0.369734	0.977852	1.00579
P46734	1.041	1.113	1.088	3.38272	0.699703	0.0166065	1.11262
P46776	1.03	1.013	1.103	4.55966	0.413103	0.156464	1.03486
P46777	0.905	0.964	1.004	5.20045	0.0172614	0.391034	0.999494
P46778	0.959	1.051	1.065	5.61802	0.543233	0.162037	1.03409
P46779	1.066	1.122	1.234	7.49925	0.012452	1.07e-10	1.14524
P46781	1.322	1.111	1.141	9.58174	0.0115337	3.51e-09	1.20276
P46782	1.044	0.966	1	3.89768	0.0792259	0.644294	1.0125
P46783	0.993	0.99	1.104	6.31382	0.00426172	0.533708	1.01814
P46821	1.029	0.967	1.007	3.14011	0.745035	0.993721	1.00631
P46926	0.938	0.963	1.025	4.59249	0.275287	0.481354	0.991741
P46940	0.939	0.979	1.009	3.59947	3.74e-07	0.0017455	0.992039
P46976	0.909	0.967	0.945	3.11382	0.212626	0.00330319	0.942158
P46977	1.067	1.018	1.16	6.66815	0.0225489	7.97e-06	1.10343
P47755	0.854	0.913	0.933	4.56368	0.333608	7.58e-07	0.895545
P47756	0.951	0.998	0.932	3.53788	0.16992	0.189482	0.99644
P47813	0.84	1.049	1.105	13.9947	0.543285	0.857233	1.031
P47897	0.994	0.989	0.997	0.406858	0.944494	0.141891	0.989451
P47914	1.022	1.015	1.024	0.463164	0.279205	0.0262097	1.03137
P47985	0.966	0.994	1.087	6.23659	0.0807681	0.200349	1.03477
P48047	1.089	1.075	1.086	0.680411	0.940012	2.22e-05	1.10655
P48059	0.982	0.955	0.903	4.24161	0.257774	4.58e-05	0.935217
P48147	0.963	0.932	0.91	2.84781	0.750373	2.86e-05	0.943246
P48163	1.047	0.907	0.781	14.5954	0.162617	0.0427631	0.89
P48307	1.116	1.207	1.132	4.21852	0.777357	1.73e-07	1.18154
P48426	0.898	0.952	1	5.37152	0.0811793	2.36e-05	0.9375
P48444	1.019	1.001	0.967	2.6522	0.135822	0.0313689	0.977826
P48506	0.915	0.853	0.928	4.45984	0.658428	6.55e-10	0.894262
P48556	1.073	0.997	0.976	5.0262	0.20647	0.59112	1.01297
P48637	0.88	0.926	0.887	2.76113	0.535255	3.91e-08	0.910474
P48643	0.981	0.957	0.935	2.40243	0.1889	1.99e-05	0.973182
P48651	1.037	1.2	1.23	8.98678	0.107536	0.000155854	1.15956
P48681	1.002	1.057	1.029	2.67178	0.39166	1.17e-05	1.04045
P48729	1.113	1.022	1.035	4.65778	0.596615	0.193285	1.0468
P48735	1.069	1.078	1.069	0.484716	0.490348	6.97e-10	1.12343
P48775	1.069	1.234	1.205	7.53359	0.652695	0.0477163	1.1815
P48960	1.081	1.098	1.058	1.86051	0.886807	0.00448777	1.14015
P49006	0.802	0.905	0.828	6.33882	0.0436516	4.81e-10	0.858125
P49023	0.843	1.043	1.206	17.6404	0.362735	0.790681	1.03323
P49137	1.125	0.871	0.994	12.7446	0.145829	0.848857	0.99875
P49189	1	0.956	0.965	2.38737	0.743015	0.186506	0.979794
P49207	1.015	1.054	1.306	14.0408	0.0030861	3.93e-05	1.14042
P49257	1.057	1.085	1.039	2.18615	0.397289	4.12e-07	1.05901
P49321	0.941	0.988	0.956	2.49639	0.107035	0.0291683	0.97245
P49327	0.945	0.969	0.967	1.38667	0.228304	0.000293758	0.982166
P49368	0.957	0.972	0.956	0.932016	0.26088	0.0254475	0.994707
P49411	1.03	1.099	1.079	3.31994	0.077134	5.51e-12	1.08878
P49441	0.875	0.96	1.385	25.4568	0.0906341	0.925052	1.01943
P49458	0.99	0.856	0.872	8.07778	0.154723	0.00346668	0.910588
P49585	1.003	1.054	1.055	2.86675	0.275045	0.163209	1.04826
P49588	0.913	0.932	0.935	1.28745	0.595525	1.78e-06	0.950383
P49589	0.965	0.981	0.959	1.17444	0.700845	0.0615138	0.971281
P49591	0.96	0.929	0.853	6.02347	0.0511291	4.98e-08	0.938547
P49593	0.882	0.915	0.836	4.52084	0.205915	0.000295833	0.894833
P49720	0.951	1.025	0.996	3.76385	0.175294	0.891882	1.01427
P49721	0.942	0.926	1.132	11.4595	0.127092	0.0525525	0.958467
P49736	0.998	1.014	1.002	0.828799	0.828018	0.613963	1.01206
P49748	1.041	1.046	1.045	0.253424	0.759818	2.47e-07	1.06316
P49750	1.108	1.11	0.905	11.3145	0.29183	0.708975	1.0296
P49755	1.014	1.037	1.13	5.79245	0.0754242	0.00188939	1.11485
P49756	1.066	1.017	1.08	3.13759	0.349451	0.00394811	1.06336
P49757	1.015	0.98	0.993	1.77629	0.855191	0.593972	0.990938
P49770	1.01	1.018	1.074	3.37246	0.81274	0.616482	1.01518
P49773	0.863	0.888	0.868	1.51532	0.949118	9.12e-06	0.869357
P49792	1.001	1.038	1.025	1.83785	0.52882	0.0414524	1.03476
P49821	1.033	0.992	1.058	3.24246	0.562741	0.0879737	1.03667
P49840	1.094	0.91	0.848	13.4582	0.491835	0.906985	1.01986
P49902	0.916	1.008	0.977	4.84055	0.706951	0.583591	0.9794
P49915	0.938	0.986	0.981	2.72511	0.394139	0.0239474	0.954565
P49959	1.061	1.027	1.033	1.7444	0.888146	0.0202769	1.0461
P50213	1.077	0.976	1.02	4.94363	0.173841	0.108932	1.02878
P50225	0.888	0.866	0.918	2.93065	0.743904	1.26e-06	0.900133
P50281	0.989	1.011	1.078	4.51826	0.163398	0.200366	1.03251
P50395	0.889	0.868	0.916	2.70061	0.724495	6.1e-21	0.901405
P50416	1.103	1.026	1.067	3.61643	0.04589	6.17e-05	1.06484
P50440	1.079	1.208	0.939	12.5112	0.110575	0.144533	1.06913
P50452	0.978	0.925	0.914	3.64429	0.559239	0.000206491	0.949743
P50454	1.001	1.024	1.021	1.23145	0.576683	0.00900694	1.03125
P50502	0.899	0.876	0.812	5.22784	0.0301653	7.72e-27	0.875827
P50552	0.942	0.937	0.928	0.75824	0.515479	0.274371	1.0035
P50570	0.993	1.004	0.957	2.4966	0.664716	0.898424	1.01488
P50583	0.988	0.986	1.001	0.821297	0.856104	0.70623	0.992455
P50897	0.815	0.853	0.841	2.32265	0.475528	1.47e-25	0.85923
P50914	1.069	1.255	1.396	13.227	2.13e-05	4.67e-12	1.24819
P50990	0.925	0.967	0.969	2.60533	0.0983873	1.09e-10	0.960247
P50991	0.988	0.981	0.96	1.49249	0.546856	0.0848117	0.997284
P50995	0.937	0.973	0.95	1.91224	0.513315	0.00559281	0.979413
P51114	1.041	1.049	1.039	0.507335	0.496505	0.0310686	1.04218
P51148	0.998	1.065	1.064	3.68376	0.0849037	0.0711581	1.06309
P51149	0.951	0.957	0.948	0.481363	0.643287	8.38e-05	0.966724
P51151	0.963	0.994	0.97	1.66638	0.747274	0.0518873	0.9734
P51153	0.959	1.281	1.332	16.9857	0.00761987	6.51e-05	1.21594
P51398	1.072	0.943	0.993	6.4868	0.728375	0.567816	1.02514
P51452	0.895	0.911	1.019	7.1627	0.299863	0.111301	0.963313
P51553	1.143	1.102	1.087	2.61001	0.645226	0.00175957	1.12554
P51570	0.987	0.971	1.038	3.50372	0.198633	0.479235	1.03055
P51571	1.031	1.102	1.116	4.20814	0.341378	9.06e-05	1.08579
P51572	1.023	1.068	1.132	5.09854	0.18195	0.00202329	1.09645
P51608	0.834	1.105	1.093	15.1499	0.149803	0.442352	1.0468
P51610	0.96	0.96	1.026	3.88036	0.0765644	0.459917	0.990588
P51659	1.039	1.089	1.084	2.57203	0.145221	3.63e-18	1.09203
P51665	1.023	1.003	0.95	3.80269	0.523356	0.980697	1.00527
P51858	0.914	0.953	1.009	4.98117	0.474027	0.0172749	0.965933
P51991	0.997	1.049	1.069	3.57942	0.588961	0.0789583	1.04867
P52209	0.934	0.909	0.891	2.36958	0.296429	0.000168284	0.935975
P52272	1.03	1.11	1.053	3.86971	0.00131121	4.22e-10	1.11206
P52292	0.966	0.938	0.852	6.46678	0.453667	0.0969611	0.9192
P52306	0.996	0.933	0.944	3.51377	0.296525	0.0573219	0.96319
P52565	0.817	0.82	0.869	3.49498	0.404476	3.28e-11	0.874643
P52566	0.852	0.935	0.953	5.89854	0.166936	4.88e-05	0.936479
P52597	0.981	1.031	0.963	3.55286	0.170237	0.0298263	0.976814
P52788	0.935	0.853	0.85	5.48507	0.267288	8.84e-09	0.863389
P52789	1.095	1.112	1.097	0.843666	0.69546	1.47e-13	1.11354
P52815	1.065	1.075	0.989	4.50929	0.205818	0.0640089	1.08497
P52888	0.884	0.935	0.926	2.97501	0.852561	0.0185846	0.934063
P52907	0.941	0.931	0.956	1.33484	0.814928	3.34e-07	0.952178
P53007	1.088	1	1.072	4.45023	0.536323	3.43e-05	1.07567
P53041	1.144	0.926	0.892	13.8492	0.313527	0.797832	0.9986
P53396	0.923	0.962	0.953	2.15862	0.12031	1.58e-06	0.968539
P53582	0.964	0.974	0.946	1.47599	0.967189	0.111617	0.961688
P53597	1.012	1.079	1.017	3.6026	0.154514	0.0743806	1.04181
P53602	0.954	0.944	0.984	2.1669	0.605446	0.000527844	0.952043
P53611	1.081	0.845	0.95	12.3336	0.276576	0.0839249	0.9263
P53618	0.981	0.954	1.002	2.45786	0.495783	0.483253	1.00912
P53621	1.005	1.01	0.998	0.600171	0.656135	0.502057	1.01977
P53634	0.957	0.919	0.89	3.64432	0.425246	0.000252952	0.918111
P53680	1.075	1.019	1.025	2.95732	0.754812	0.0109095	1.05378
P53990	0.907	0.975	0.824	8.38404	0.36884	0.000133691	0.896
P53992	0.956	1.007	1.06	5.16075	0.1473	0.576275	1.01849
P53999	0.939	0.934	0.943	0.480389	0.971421	5.45e-05	0.946471
P54105	1.06	0.959	0.882	9.23157	0.140712	0.551534	0.984
P54136	0.981	0.963	0.96	1.17333	0.137011	0.000175611	0.964345
P54577	0.948	0.931	0.944	0.944548	0.683017	2.27e-10	0.948599
P54578	0.954	1.02	0.956	3.8438	0.314879	0.103212	0.980778
P54619	1	0.96	1.031	3.5702	0.149056	0.775074	0.9964
P54687	0.93	0.895	0.899	2.10983	0.546495	0.000665279	0.929674
P54709	1.064	0.99	1.026	3.60433	0.0524535	0.439296	1.02206
P54725	0.911	1.073	1	8.15666	0.5356	0.870266	1.011
P54727	0.916	0.963	0.948	2.54761	0.677981	0.00317244	0.9224
P54819	1.023	1.07	1.041	2.26997	0.410794	0.000459789	1.09546
P54920	0.969	0.98	1.064	5.17405	0.0916019	0.652287	1.00412
P55010	0.986	1.028	0.957	3.60463	0.329029	0.374744	1.03279
P55036	0.997	1.009	0.917	5.13308	0.711571	0.915289	1.01578
P55060	0.953	0.943	0.931	1.16892	0.398151	0.0154755	0.959561
P55072	0.947	0.939	0.933	0.747475	0.445962	2.42e-15	0.957678
P55084	1.038	1.098	1.155	5.33331	0.00110993	7.83e-13	1.12792
P55145	1.088	1.048	1.041	2.39447	0.809153	0.000228118	1.06792
P55160	1.008	1.033	1.154	7.33176	0.0108547	0.0144196	1.0492
P55209	0.89	0.932	0.993	5.51949	0.17114	6.01e-05	0.942227
P55263	0.97	0.895	0.937	4.02461	0.132413	5.89e-06	0.93175
P55265	1.094	1.064	1.078	1.39164	0.741066	0.00144398	1.07928
P55327	0.918	0.85	0.891	3.86303	0.574246	0.00602361	0.904
P55735	0.976	1.024	0.934	4.60463	0.699455	0.723244	1.03312
P55769	0.979	1.035	1.018	2.84082	0.888778	0.874421	0.9984
P55786	0.958	0.926	0.957	1.92116	0.825438	2.34e-16	0.942658
P55795	0.953	1.094	1.212	11.9365	0.332068	0.463001	1.05718
P55809	0.951	1.01	1.026	3.9673	0.0391766	0.165868	1.03222
P55884	1.008	0.978	0.932	3.93554	0.0212177	0.00529956	0.964068
P55957	0.875	0.87	0.897	1.63107	0.507534	0.0106693	0.924556
P56134	1.172	1.145	1.145	1.35082	0.78046	7e-07	1.13768
P56192	1.03	1.013	0.989	2.03819	0.413947	0.242336	0.990032
P56377	0.969	0.91	0.95	3.19368	0.47127	0.0614594	0.948077
P56385	1.031	1.061	1.055	1.5133	0.770549	0.000149828	1.05339
P56537	0.969	0.983	0.94	2.27507	0.451816	0.295616	0.973857
P56556	1.08	1.09	1.018	3.67041	0.334202	0.150127	1.04518
P57088	0.957	1.089	1.032	6.45265	0.468067	0.234621	1.03775
P57721	0.975	1.171	0.989	10.4635	0.690647	0.951326	1.02464
P57737	0.973	0.953	0.953	1.20323	0.379896	0.000720013	0.963158
P57764	1.05	0.979	0.91	7.14553	0.193433	0.755444	0.993286
P58546	0.929	0.878	0.926	3.1414	0.187451	2.87e-06	0.897429
P59998	0.964	0.962	0.99	1.60705	0.958605	0.0163742	0.98073
P60033	1.036	0.841	1.076	12.7732	0.316958	0.827747	1.0185
P60174	0.901	0.861	0.857	2.78706	0.000759539	8.6e-68	0.875267
P60228	0.98	1.078	1.082	5.51939	0.39814	0.279256	1.06395
P60468	1.016	1.271	1.399	15.8691	0.0283513	0.000271084	1.24883
P60520	0.847	0.808	0.769	4.82673	0.331446	0.000427165	0.80825
P60660	0.942	1.025	1.017	4.60312	0.00884885	0.784403	1.02937
P60709	0.869	0.953	0.929	4.71828	5.11e-08	3.12e-50	0.944405
P60842	0.886	0.964	1.173	14.727	0.0776066	0.286393	1.00316
P60866	1.006	1.022	1.047	2.016	0.769347	0.0321805	1.02487
P60891	0.959	0.889	0.87	5.17353	0.0279076	0.000100532	0.9024
P60900	0.962	0.97	0.95	1.04786	0.345723	0.00144921	0.968823
P60903	0.925	1.067	0.96	7.51826	0.014269	0.195932	0.976846
P60953	0.972	0.932	0.917	3.02352	0.0901023	1.23e-07	0.943444
P60981	0.928	0.875	0.927	3.33132	0.89581	0.00023014	0.932136
P60983	0.94	0.821	0.87	6.81962	0.0755479	2.49e-07	0.860933
P61006	1.047	0.954	0.829	11.5962	0.5	0.451815	0.943333
P61011	0.989	1.114	1.154	7.928	0.047044	0.034789	1.0534
P61018	1.065	1.053	1.036	1.38602	0.946399	0.194106	1.05383
P61019	0.996	0.96	0.996	2.11226	0.706456	0.388844	0.998385
P61020	1.065	0.983	0.941	6.32982	0.0607528	0.898869	1.00817
P61026	1.038	1.068	0.977	4.51233	0.56883	0.00907774	1.04734
P61077	0.956	0.901	0.943	3.07993	0.960072	0.00448461	0.920538
P61086	0.928	0.899	0.894	2.02399	0.68694	1.92e-08	0.908312
P61088	0.84	0.885	0.93	5.08475	0.0465204	1.82e-13	0.908577
P61106	0.97	0.979	1.033	3.42791	0.0750537	0.842232	1.01644
P61158	0.929	0.912	0.895	1.86404	0.142548	8.22e-16	0.931169
P61160	0.925	0.99	0.988	3.8199	0.724016	0.00113113	0.967385
P61163	0.944	1.018	0.99	3.79706	0.00455834	0.19101	0.985796
P61201	1.004	0.918	1.006	5.14748	0.0542456	0.169047	0.977333
P61204	0.884	0.891	0.911	1.56499	0.928646	1.11e-06	0.924031
P61221	0.963	0.976	0.961	0.842537	0.904383	0.0717364	0.970721
P61224	1.035	1.066	1.036	1.68469	0.992161	0.237334	1.06252
P61225	0.961	1.024	1.03	3.80329	0.619315	0.593401	0.994429
P61247	0.959	0.996	1.043	4.21272	0.0133896	0.870324	1.0077
P61254	0.863	1.024	1.202	16.4685	0.00497295	0.16543	1.06047
P61289	1.007	0.961	0.961	2.72019	0.312637	0.41775	0.989731
P61313	1.131	1.021	1.118	5.51452	0.0183925	0.0178812	1.06802
P61326	0.971	1.047	1.05	4.37775	0.141019	0.67419	1.00717
P61353	0.945	1.045	1.182	11.2529	0.00031255	0.00337504	1.07
P61421	0.992	0.992	0.993	0.0581811	0.701701	0.234049	0.990064
P61513	1.005	1	1.171	9.19228	0.891128	0.0963269	1.10508
P61586	0.935	1.117	1.058	8.95722	0.196298	0.454943	1.03889
P61604	1.059	1.074	1.011	3.14017	0.00966284	7.29e-05	1.05126
P61619	0.982	1.064	1.178	9.15953	0.021389	0.011696	1.2389
P61758	0.989	0.902	0.913	5.06859	0.256503	0.00273688	0.931667
P61769	1.048	1.142	1.088	4.31728	0.133376	9.94e-06	1.09905
P61803	1.079	1.006	1.305	13.7954	0.00336917	8.99e-05	1.137
P61916	0.857	0.897	0.987	7.28748	0.00158823	7.95e-11	0.894043
P61923	0.928	0.91	1.008	5.49892	0.059057	0.00547662	0.957481
P61956	0.973	0.902	0.972	4.28939	0.132912	0.000223825	0.945
P61960	0.985	0.946	0.985	2.31653	0.742568	0.437463	0.985636
P61970	0.802	0.96	0.878	8.97943	0.120886	0.0617207	0.947485
P61978	0.996	1.012	0.984	1.40851	0.446719	0.45932	1.00402
P61981	0.892	0.895	0.942	3.08263	0.652715	1.95e-10	0.926226
P62072	1.073	1.089	1.143	3.32939	0.399348	0.00601868	1.09475
P62081	0.97	0.994	1.022	2.61477	0.00133239	0.284772	0.996978
P62136	1.039	0.911	0.779	14.2915	0.226304	0.0139615	0.881625
P62158	0.823	0.873	0.966	8.17838	0.546583	0.000160957	0.939273
P62191	0.954	1.049	0.987	4.83934	0.0337132	0.188406	1.04739
P62195	1.023	1.063	1.074	2.54801	0.325735	1.66e-05	1.08281
P62241	0.897	0.942	0.958	3.39235	0.199418	2.25e-17	0.928222
P62244	1.04	1.159	1.217	7.92461	0.436544	1.79e-05	1.16082
P62249	1.171	1.054	1.167	5.87489	5.62e-07	8.59e-23	1.13448
P62258	0.896	1.01	0.998	6.47126	6.84e-06	8.21e-06	0.968054
P62263	1.034	1.068	1.141	5.05752	0.301207	0.00147325	1.07395
P62266	1.018	0.963	1.018	3.17649	0.152495	0.880506	1.00368
P62269	1.155	0.983	0.974	9.83306	0.001625	0.0182037	1.06219
P62277	1.252	1.006	1.088	11.2305	5.35e-09	2.53e-12	1.13303
P62280	0.937	1.024	1.169	11.2334	1.43e-11	0.000136518	1.05398
P62304	1.098	1.078	1.482	18.6738	0.491905	0.0123668	1.21011
P62306	0.941	1.327	1.055	17.904	0.52049	0.38628	1.10629
P62314	1.05	1.095	1.172	5.57994	0.796866	0.0348082	1.0903
P62316	1.017	0.941	0.994	3.96081	0.449437	0.182732	0.97825
P62318	1.034	1.007	1.076	3.34655	0.603827	0.997187	1.06043
P62328	0.667	0.774	0.853	12.208	0.0736803	4.65e-17	0.760061
P62330	1.003	0.997	1.005	0.41564	0.68356	0.117031	0.9707
P62333	0.958	1.033	1.009	3.83014	0.220367	0.576974	1.03281
P62424	0.896	0.979	1.245	17.5309	9.64e-17	0.0016381	1.06012
P62495	0.955	0.941	0.955	0.850534	0.109419	0.00284446	0.966063
P62633	0.929	0.92	0.658	18.42	0.359316	0.0509859	0.888636
P62701	1.058	1.05	1.083	1.6184	0.0647156	4.38e-10	1.10268
P62750	0.919	0.964	0.98	3.31415	0.739411	0.772564	1.02421
P62753	1.072	1.021	1.083	3.12475	0.830327	0.219343	1.05143
P62805	1.098	1.091	1.255	8.0776	0.0598911	1.7e-09	1.17943
P62820	0.95	1.019	1.141	9.32969	0.119228	0.410568	1.04142
P62826	0.95	0.913	0.935	1.99536	0.0954493	1.66e-23	0.930425
P62829	0.98	1.015	1.045	3.2104	0.24365	0.189371	1.05377
P62834	1.043	1.095	0.981	5.48955	0.596825	0.487172	1.05273
P62841	0.861	1.143	1.364	22.4569	0.000204321	0.00288402	1.21372
P62847	0.918	1.064	1.171	12.0837	0.0409316	0.102743	1.07678
P62851	1.062	0.992	1.009	3.57593	0.23549	0.173045	1.0241
P62854	0.796	1.053	1.044	15.1245	4.87e-05	0.825201	1.01004
P62857	0.864	0.86	0.94	5.07632	0.962648	0.0301905	0.945238
P62861	1.104	0.97	0.887	11.0936	0.000907401	0.269893	0.985
P62873	1.052	0.928	0.936	7.13965	0.0140152	0.0821868	0.968571
P62879	1.138	0.98	0.925	10.901	0.0104522	0.59401	1.023
P62888	0.89	1.053	1.117	11.4748	0.108426	0.284723	1.05709
P62899	1.011	1.019	1.153	7.51882	0.0120342	0.00908508	1.0428
P62906	1.028	0.98	1.046	3.35142	0.51969	0.862248	1.01273
P62910	1.025	1.042	1.021	1.08327	0.690843	0.966457	1.01767
P62913	1.144	1.045	1.098	4.52156	0.012249	3.68e-19	1.09919
P62917	1.065	1.058	1.044	1.01288	0.621075	4.57e-05	1.06855
P62937	0.855	0.836	0.835	1.33841	0.106074	1.73e-44	0.884799
P62942	0.868	0.938	0.971	5.68195	0.159965	0.0319759	0.954405
P62979	0.915	1.053	1.106	9.62283	8.32e-13	0.207801	1.0239
P62993	0.939	0.912	0.908	1.83351	0.0851379	2.5e-12	0.926041
P62995	0.99	1.07	0.945	6.32061	0.0047194	0.4991	1.01327
P63000	1.025	1.003	0.988	1.85113	0.971337	0.808756	1.01686
P63010	0.982	0.946	0.963	1.86883	0.977254	0.128543	0.974053
P63098	0.927	0.94	0.816	7.62013	0.120364	0.00143644	0.897429
P63104	0.893	0.906	0.916	1.27432	0.0750794	7.28e-31	0.912632
P63151	1.008	0.961	1	2.54088	0.309643	0.0398801	0.979288
P63167	0.906	0.966	1.021	5.96455	0.229756	0.173064	1.10111
P63173	1.002	0.931	0.994	3.98586	0.385575	0.00575344	0.957562
P63208	0.94	0.982	0.94	2.54179	0.667405	3.81e-05	0.942423
P63218	1.002	0.924	1.139	10.6533	0.344616	0.743497	1.02186
P63220	1.023	0.911	0.952	5.8904	0.751055	0.387962	0.974882
P63241	0.902	0.866	0.909	2.58562	0.259425	7.72e-10	0.911791
P63244	0.946	0.964	0.957	0.94947	0.407703	6.33e-08	0.961935
P63279	0.906	0.886	0.88	1.52849	0.758847	8.18e-06	0.909952
P63313	0.812	0.786	0.75	3.97795	0.485318	2.83e-08	0.793727
P67775	0.958	0.816	0.929	8.32704	0.4651	0.0549842	0.963065
P67809	0.912	0.966	1.032	6.19587	0.292285	0.183778	0.982375
P67812	1.075	1.093	1.228	7.38729	0.0610379	1.02e-05	1.166
P67936	0.888	0.894	0.959	4.30948	0.55937	1.33e-07	0.94206
P68032	1.011	0.725	0.67	22.8275	0.108462	3.88e-05	0.929139
P68036	0.847	0.866	0.855	1.11441	0.605954	2.08e-33	0.857297
P68104	0.943	1.016	1.031	4.72354	4.41e-07	0.146878	1.10365
P68363	0.903	1.147	1.464	24.0146	0.238429	0.0909314	1.24982
P68366	1.011	1.005	0.947	3.57873	0.397204	0.153003	0.981029
P68371	0.973	1.018	0.978	2.49219	0.411488	0.851509	1.05493
P68400	0.986	0.925	0.915	4.0798	0.391905	0.0232101	0.947111
P68402	0.872	0.9	0.882	1.6039	0.327082	0.000127283	0.871368
P68431	0.938	1.345	1.226	17.8911	0.000271461	1.35e-07	1.22663
P69905	1.047	1.081	1.299	11.9701	0.309314	0.316093	1.10286
P78344	0.923	1.048	1.056	7.39202	0.0468674	0.919545	1.01515
P78347	1.029	1.037	1.099	3.63171	0.19378	0.00923101	1.05793
P78371	0.966	0.978	1.02	2.86993	0.301112	0.114429	1.00322
P78417	0.877	0.859	0.883	1.4307	0.683013	3.16e-21	0.876825
P78527	1.049	1.045	1.082	1.91807	0.200105	1.32e-15	1.06835
P78536	0.967	1.012	1.053	4.25615	0.850809	0.740763	1.024
P78556	1.339	1.435	1.308	4.86631	0.932049	0.0195676	1.5225
P80217	1.095	0.886	0.859	13.6445	0.13245	0.141896	0.943875
P80303	0.989	1.021	1.033	2.24236	0.238266	0.142241	1.04212
P80723	0.927	1.004	0.986	4.14243	0.133797	0.000667659	0.969058
P82979	1.019	1.027	0.919	6.08879	0.234486	0.0501191	0.944091
P83111	1.042	0.979	1.165	8.90764	0.183906	0.0307695	1.0745
P83731	1.013	1.13	1.268	11.2264	0.166264	0.00252654	1.19885
P83881	0.774	0.917	0.866	8.50289	0.341613	0.107932	0.928455
P84085	0.925	0.955	0.956	1.8635	0.462596	0.105962	0.9682
P84090	0.922	0.972	0.925	2.98421	0.716955	0.0814234	0.961696
P84095	0.972	1.025	1.026	3.06572	0.163517	0.602997	1.01289
P84098	1.107	1.247	1.176	5.94921	0.154612	4.24e-06	1.26979
P84103	1.042	1.045	0.997	2.61563	0.7827	0.272428	1.026
P84243	1.053	1.041	1.048	0.57553	0.506735	0.427142	1.03493
P98082	0.902	0.873	0.903	1.90879	0.873653	3.22e-08	0.885591
P98171	0.97	0.992	1.002	1.65695	0.804319	0.151059	0.95719
P98179	0.978	0.882	0.956	5.35786	0.30887	0.199728	0.971
P99999	1.043	1.029	1.017	1.26379	0.0784906	0.588105	1.06228
Q00325	0.97	1.127	1.254	12.7362	0.21004	0.0641948	1.1
Q00341	0.953	1.008	0.984	2.80891	0.307098	0.157804	0.987386
Q00535	0.958	0.932	1.03	5.21583	0.985095	0.0485633	0.95225
Q00577	0.997	0.997	0.957	2.34775	0.515693	0.114432	0.974667
Q00610	0.964	0.978	1.018	2.84025	7.92e-06	0.508298	1.01507
Q00653	1.262	1.152	1.123	6.21951	0.476311	0.023165	1.11944
Q00688	1.008	0.926	0.906	5.70944	0.32113	0.000988031	0.933619
Q00722	0.852	0.92	0.972	6.57917	0.198617	0.00158528	0.906727
Q00796	0.905	0.981	0.914	4.44912	0.333543	1.23e-05	0.924885
Q00839	1.018	1.099	1.131	5.37966	0.000813003	3.93e-22	1.10807
Q01082	0.972	1.028	1.003	2.80255	0.918661	0.974837	1.004
Q01085	0.98	0.958	0.974	1.17162	0.662995	0.500067	0.9854
Q01105	0.944	0.929	0.977	2.58485	0.909461	2.72e-08	0.945701
Q01130	1.042	0.986	1.079	4.52099	0.761802	0.018043	1.11453
Q01469	0.8	0.758	0.791	2.82418	0.279286	4.05e-94	0.794932
Q01518	0.874	0.871	0.858	0.980204	9.48e-08	2.28e-197	0.8861
Q01650	0.982	0.983	1	1.02354	0.355163	0.604659	1.017
Q01813	0.966	0.972	0.963	0.473896	0.690172	0.0176315	0.986152
Q01844	0.847	1.003	0.999	9.36481	0.0974909	0.148052	0.965
Q02218	1.073	1.105	1.051	2.52281	0.160842	1.55e-08	1.08592
Q02338	1.084	1.154	0.988	7.75003	0.323151	0.0562199	1.0748
Q02543	1.115	1.182	1.264	6.28692	0.0436875	7.62e-17	1.214
Q02790	0.926	0.904	0.854	4.12402	0.615767	0.0181025	0.92192
Q02809	1.047	1.074	0.988	4.24391	0.104055	0.00702242	1.04325
Q02818	1.014	1.062	1.039	2.31207	0.109017	0.0107623	1.04525
Q02878	0.892	0.951	1.008	6.10342	1.29e-08	0.000322968	0.97229
Q02880	1.005	1.005	1.066	3.43482	0.367105	0.0196618	1.04418
Q02978	1.045	1.016	1.139	6.02801	0.104588	0.00135061	1.09223
Q03154	0.991	0.959	0.911	4.22221	0.375278	0.0264081	0.95025
Q03252	1.052	1.07	0.977	4.77497	0.141551	0.184049	1.03624
Q03405	1.262	1.239	1.266	1.16047	0.629222	1.59e-16	1.28636
Q03518	1.084	1.058	1.192	6.394	0.053553	0.000206087	1.11169
Q03519	1.086	1.21	1.04	7.90754	0.0310162	0.00191946	1.08819
Q03701	1.03	0.89	0.942	7.41795	0.5	0.369015	0.954
Q04206	0.899	0.927	0.893	2.0023	0.663058	0.0646231	0.939222
Q04323	0.947	0.962	1.06	6.20112	0.192682	0.85592	1.00859
Q04446	0.877	1.017	0.848	9.88747	0.830701	0.00737494	0.911923
Q04637	0.963	0.97	0.988	1.32458	0.740476	0.170309	0.994699
Q04760	0.897	0.872	0.893	1.51339	0.234545	5e-12	0.93187
Q04837	0.956	1.114	1.005	7.89039	0.0258442	0.248135	1.03549
Q04917	0.908	0.897	0.855	3.15454	0.710728	7.7e-10	0.868868
Q04941	1.053	0.963	1.024	4.53339	0.376133	0.428311	1.0164
Q05193	1.037	0.982	1.039	3.17336	0.692227	0.430854	1.0245
Q05209	0.999	0.94	1.012	3.90081	0.141753	0.455045	0.993275
Q05519	1.018	1.006	0.918	5.5678	0.199249	0.489533	0.989579
Q05639	0.971	0.947	0.849	7.00748	0.441045	0.0130648	0.926733
Q05655	1.109	1.094	0.98	6.64919	0.215709	0.136511	1.0433
Q06124	1.034	0.917	0.897	7.79518	0.786297	0.265321	0.959111
Q06187	1.091	1.014	1.012	4.33536	0.578172	0.303501	1.0294
Q06210	0.995	1.033	1.089	4.55114	0.0170999	0.00017275	1.04806
Q06265	1.061	1.11	0.999	5.26436	0.173481	0.00296204	1.074
Q06323	0.868	0.938	1.001	7.11051	0.00466734	0.000930769	0.944268
Q06830	0.916	0.95	0.972	2.9824	0.00219143	8.11e-07	0.968666
Q07020	1.167	1.048	1.295	10.5579	0.00133782	6.02e-10	1.21151
Q07021	1.035	1.083	1.086	2.6796	0.00188701	1.27e-11	1.07473
Q07065	1.059	1.05	1.094	2.17718	0.763122	0.0787276	1.103
Q07666	1.037	1.017	1.021	1.03249	0.795858	0.0274505	1.03607
Q07866	0.949	1.036	1.019	4.60508	0.408302	0.904737	1.00371
Q07955	0.966	0.942	0.978	1.90544	0.763756	0.0725403	0.983116
Q07960	0.966	0.935	0.965	1.84399	0.355099	0.000435569	0.950826
Q08209	0.96	1.072	0.962	6.42221	0.433823	0.60073	0.985889
Q08211	1.057	1.032	1.018	1.90765	0.453182	0.00045105	1.06971
Q08378	1.044	0.92	1.121	9.86175	0.451437	0.455869	1.03467
Q08623	0.699	1.016	0.839	18.6601	0.543019	0.391298	0.904
Q08722	1.064	1.005	1.031	2.86153	0.12997	0.60034	1.01792
Q08752	0.956	0.934	0.981	2.45726	0.247955	4.3e-05	0.957961
Q08945	1.012	0.986	1.006	1.35956	0.578818	0.176156	0.985
Q08AM6	1.013	0.997	0.942	3.7848	0.16615	0.190001	0.985424
Q08J23	1.004	1.095	0.925	8.43954	0.419277	0.927352	1.01029
Q09028	0.979	0.969	1.046	4.19527	0.114477	0.144776	0.982645
Q09666	0.943	0.987	0.972	2.31235	0.0415799	2.19e-09	0.97795
Q0VD83	0.967	1.054	1.03	4.41822	0.61853	0.466591	1.03023
Q10471	1.015	1.113	0.993	6.14085	0.114796	0.0478537	1.03844
Q10567	0.751	1.064	1.084	19.3258	0.0285339	0.533155	0.988375
Q10713	1.089	1.058	1.073	1.44435	0.932613	0.000129367	1.10014
Q12768	1.036	1.083	0.975	5.25058	0.357327	0.728945	1.0178
Q12769	1.053	1.029	1.173	7.11053	0.186913	0.024843	1.0916
Q12788	1.024	1.06	1.04	1.73211	0.341006	0.0590243	1.06967
Q12792	0.993	0.915	1.029	5.95252	0.097465	0.0810232	0.962714
Q12797	1.028	1.056	1.024	1.68297	0.20047	8.04e-05	1.04857
Q12874	1.05	0.97	0.86	9.93687	0.156356	0.187212	0.963091
Q12904	0.939	0.961	0.968	1.58292	0.815671	0.0040399	0.957081
Q12905	1.013	1.031	1.055	2.03982	0.0929105	0.00237793	1.03435
Q12906	0.994	1.008	1.018	1.19756	0.395809	0.648489	1.0139
Q12907	1.098	1.062	1.021	3.63348	0.506832	0.00224104	1.06881
Q12931	1.075	1.106	1.112	1.80909	0.347499	3.75e-27	1.10929
Q12933	1.05	0.966	1.087	5.99446	0.5	0.450918	1.03433
Q12965	0.995	1.007	1.038	2.18966	0.634177	0.958509	1.00951
Q12979	1.001	0.986	0.999	0.818271	0.780663	0.350239	1.03607
Q12996	0.958	0.887	0.786	9.85575	0.117423	0.0043542	0.877333
Q13011	1.08	1.081	1.035	2.46629	0.0392711	1.56e-07	1.06983
Q13043	0.933	1.056	0.985	6.22839	0.262166	0.59368	1.02
Q13045	1.009	0.952	0.984	2.91051	0.519917	0.264875	0.984667
Q13098	1.038	1.001	1.042	2.2011	0.616314	0.214299	1.04667
Q13136	1.116	0.938	0.993	8.97333	0.183569	0.92601	1.01078
Q13148	1.037	1.051	1.067	1.42736	0.186477	0.000181072	1.05885
Q13151	0.978	1.023	1.051	3.62009	0.682754	0.0415919	1.03629
Q13155	0.99	0.985	1.168	9.94989	0.179515	0.19996	1.03956
Q13162	1.03	1.133	1.118	5.0879	0.0858282	2.54e-06	1.104
Q13177	0.923	0.938	0.98	3.12002	0.0400645	3.87e-05	0.962099
Q13185	1.036	1.033	1.016	1.04886	0.636258	0.0874651	1.06354
Q13190	0.995	1.009	0.985	1.20998	0.513613	0.416699	0.9938
Q13200	0.955	1.033	1.006	3.969	0.00368023	0.757328	1.00211
Q13232	0.991	1.012	0.904	5.90945	0.193678	0.202964	0.97175
Q13242	0.946	1.014	0.967	3.5687	0.376409	0.594154	0.993385
Q13243	0.955	1.009	0.968	2.88376	0.394878	0.275357	0.982429
Q13247	1.023	1.131	0.979	7.48931	0.532834	0.00245199	1.05258
Q13263	1	0.99	0.956	2.34879	0.0908403	0.168199	0.992492
Q13283	0.984	1.025	0.987	2.28851	0.12061	0.519481	0.99694
Q13303	1.058	0.947	0.95	6.42007	0.00868133	0.0810176	0.975267
Q13310	0.941	1.002	1.007	3.73697	0.000277108	0.707149	1.00401
Q13347	0.971	0.976	0.99	1.00601	0.994331	0.0827909	0.980702
Q13363	1.003	1.033	1.12	5.77662	0.514778	0.0848609	1.05867
Q13404	0.883	0.879	0.949	4.35014	0.146593	0.00021093	0.926843
Q13405	1.099	1.048	1.102	2.80221	0.918803	0.000712135	1.08809
Q13409	0.967	0.948	0.955	1.00443	0.646188	0.277834	0.978095
Q13418	1.041	1.136	1.171	6.02761	0.86395	0.169581	1.09983
Q13423	1.031	1.034	1.083	2.78222	0.258972	0.240984	1.06366
Q13435	1.005	0.996	1.011	0.751976	0.680157	0.43329	1.02005
Q13438	1.045	1.109	0.974	6.47669	0.324391	0.304428	1.03612
Q13442	0.921	0.885	0.889	2.19646	0.123458	8.94e-06	0.91724
Q13459	1.194	1.045	1.155	6.82981	0.94394	0.0274012	1.25253
Q13464	0.996	0.909	1.042	6.87598	0.179741	0.590309	0.990636
Q13488	1.058	1.013	1.087	3.54216	0.845357	0.010701	1.04041
Q13492	0.916	0.86	0.835	4.76563	0.506015	0.00153033	0.8616
Q13501	1.261	1.334	1.145	7.64533	0.302182	4.52e-05	1.304
Q13505	1.029	1.105	1.192	7.35675	0.239021	0.0026092	1.12175
Q13510	1.034	0.974	1.023	3.1616	0.206113	0.336971	1.01513
Q13541	0.745	1.077	1.1	20.3956	0.00803002	0.808164	1.00133
Q13557	0.978	1.032	1.056	3.909	0.330647	0.0768556	1.03643
Q13561	0.964	0.978	0.97	0.723603	0.659218	0.0249354	0.978787
Q13571	1.058	0.882	1.173	14.1242	0.260148	0.523461	1.04275
Q13574	0.96	1.109	1.064	7.31779	0.16064	0.202548	1.03857
Q13586	1.153	0.923	1.118	11.6401	0.282182	0.63024	1.03343
Q13595	0.998	1.01	0.964	2.40855	0.552852	0.251903	0.967727
Q13596	0.897	0.864	0.88	1.87458	0.740719	0.0042531	0.900667
Q13601	1.014	1.027	1.083	3.52098	0.364303	0.0696266	1.04167
Q13617	0.961	0.931	0.953	1.63813	0.884454	0.447675	0.979083
Q13618	0.938	0.894	0.855	4.63622	0.87431	0.0505151	0.908429
Q13630	0.924	0.934	0.886	2.76872	0.28686	1.26e-06	0.935568
Q13636	1.055	0.978	0.96	5.05792	0.121895	0.464341	0.993737
Q13724	1.056	1.092	1.059	1.86857	0.866098	0.00115292	1.05633
Q13740	1.021	1.134	1.128	5.80987	0.00278107	2.95e-12	1.10458
Q13813	1.034	0.95	0.916	6.28344	0.645814	0.431001	0.96375
Q13838	0.996	0.927	0.925	4.25845	0.0403298	0.00084748	0.940406
Q13884	1.126	0.88	0.934	13.1929	0.0680083	0.92419	1.00989
Q13895	0.968	1.075	1.019	5.24358	0.874176	0.408059	1.03629
Q13905	1.054	1.005	0.957	4.82436	0.5	0.885506	1.00533
Q13907	0.918	0.94	0.937	1.28054	0.872808	2.57e-06	0.922444
Q13951	1.034	0.932	0.96	5.40332	0.978497	0.964333	1.01314
Q14008	1.027	0.951	0.933	5.14186	0.61535	0.266596	0.9606
Q14011	1.003	0.94	0.965	3.27264	0.682363	0.315208	0.982909
Q14012	0.953	1.002	0.929	3.87032	0.827811	0.452822	0.990286
Q14019	0.856	0.84	0.9	3.5905	0.00335024	5.55e-40	0.874722
Q14103	0.976	1.013	0.958	2.85459	0.220168	0.340078	1.0001
Q14108	0.801	0.967	0.963	10.4035	0.00649825	0.00201443	0.938143
Q14151	1.08	1.036	1.156	5.56604	0.433778	0.0168193	1.11011
Q14152	0.977	0.971	1.083	6.23583	0.0376513	0.303787	1.02117
Q14157	0.943	0.916	0.96	2.36133	0.814571	3.31e-06	0.936711
Q14165	1.009	0.982	1.016	1.79118	0.730216	0.581451	1.011
Q14166	0.966	0.943	0.916	2.6577	0.782313	0.0116101	0.962938
Q14195	1.133	1.054	0.894	11.8565	0.376972	0.988004	1.0094
Q14203	0.983	0.97	0.974	0.682439	0.948562	0.0484203	0.974
Q14204	0.996	0.985	1.022	1.8981	0.00888122	0.250162	1.01749
Q14241	0.97	1.001	1.198	11.7067	0.5	0.523532	1.05633
Q14247	0.969	0.933	0.965	2.06469	0.483659	0.0636519	0.945312
Q14258	1.048	1.087	1.111	2.93865	0.296301	1.31e-09	1.09981
Q14289	0.996	0.948	0.887	5.78902	0.5179	0.0197002	0.941286
Q14318	0.958	1.351	1.274	17.4374	0.0170936	0.0007336	1.19824
Q14344	1.064	1.211	0.993	10.2068	0.165389	0.0663379	1.091
Q14444	0.945	0.972	0.983	2.02276	0.812192	0.221569	0.975385
Q14498	1.014	1.094	1.027	4.10815	0.554475	0.000650364	1.06463
Q14566	1	0.985	1.052	3.47332	0.0720302	0.391445	1.01356
Q14643	1.103	1.09	1.117	1.22384	0.979041	0.0165118	1.12173
Q14669	0.917	0.912	1.111	11.5793	0.0258799	0.484607	1.0235
Q14683	1.068	1.03	0.967	4.99312	0.23106	0.293064	1.025
Q14690	1.023	1.152	1.246	9.8179	0.0174404	6.9e-05	1.12844
Q14692	1.165	1.124	1.018	6.88152	0.475877	0.10201	1.1006
Q14694	1.04	0.967	0.943	5.13769	0.544631	0.95776	1.00212
Q14697	1.053	1.065	1.041	1.1396	0.627505	1.33e-11	1.07078
Q14728	1.091	1.134	1.034	4.61765	0.727811	0.0124662	1.0815
Q14738	1.025	0.904	0.95	6.36434	0.607687	0.0625635	0.95125
Q14764	0.973	0.983	1.006	1.71385	0.0129902	0.289488	0.999502
Q14847	0.857	0.94	0.941	5.28247	0.55665	1.44e-05	0.92691
Q14914	1.006	0.959	0.927	4.12206	0.386435	0.0424939	0.947333
Q14919	1.049	0.902	0.942	7.88132	0.106647	0.47585	0.985
Q14956	0.947	1.042	0.999	4.7762	0.144287	0.478067	0.989261
Q14974	0.948	0.931	0.938	0.909905	0.396204	0.00733141	0.975162
Q14978	1.011	1.124	1.014	6.13452	0.17003	0.00546432	1.07004
Q14980	1.061	1.043	1.086	2.03085	0.95429	0.103873	1.05644
Q14C86	1.007	1.085	0.997	4.67921	0.790386	0.213568	1.049
Q15005	1.029	1.213	1.247	10.0848	0.36774	0.0007382	1.19325
Q15008	0.998	0.976	0.982	1.15418	0.894617	0.356629	0.986484
Q15019	0.966	0.95	0.959	0.836954	0.0649549	7.14e-06	0.949979
Q15029	1.03	1.01	1.001	1.46435	0.793762	0.149802	1.03566
Q15041	0.921	0.955	0.889	3.58102	0.355176	0.0108872	0.935
Q15046	1.026	0.887	0.933	7.46437	0.0219487	0.000370226	0.944014
Q15050	1.01	1.036	1.074	3.0949	0.523289	0.133062	1.03192
Q15056	0.842	0.875	0.937	5.45201	0.0528517	1.37e-06	0.900255
Q15057	0.926	1	0.946	3.99857	0.553987	0.722592	0.988667
Q15067	1.057	1.078	1.059	1.08862	0.419033	3.05e-05	1.08054
Q15075	0.873	0.893	0.947	4.23292	0.150938	0.000959151	0.924625
Q15084	1.044	1.074	1.035	1.94297	0.304151	1.59e-09	1.0589
Q15102	1.163	0.899	1.054	12.7727	0.186015	0.865374	1.0144
Q15121	0.88	0.84	0.834	2.93735	0.903587	1.18e-06	0.892245
Q15149	1.012	1.029	1.012	0.964457	0.00642736	1.05e-12	1.03247
Q15154	0.979	1.034	0.987	2.97153	0.753755	0.470986	0.973917
Q15181	0.906	0.918	0.952	2.57861	0.240661	0.0011827	0.940683
Q15185	0.946	0.922	0.794	9.20905	0.00016675	2.85e-08	0.918023
Q15233	0.97	1.095	1.15	8.60721	0.0536088	0.00679935	1.08956
Q15257	0.944	0.901	0.924	2.33125	0.745411	0.00015294	0.925545
Q15274	0.901	0.925	0.881	2.44148	0.782512	0.00719677	0.920156
Q15286	0.908	1.116	1.017	10.2637	0.530672	0.496735	1.05056
Q15287	1.023	1.042	0.993	2.42364	0.426607	0.637612	1.01188
Q15363	1.034	1.269	1.394	14.832	0.393973	0.00108412	1.19958
Q15365	0.978	0.963	0.869	6.30737	0.63713	2.5e-06	0.946693
Q15366	0.934	0.994	0.933	3.66305	0.201225	0.00515519	0.971609
Q15369	0.838	0.925	0.9	5.04605	0.331574	0.000182451	0.888643
Q15370	0.897	0.922	0.973	4.16198	0.424727	1.3e-05	0.932568
Q15382	0.954	0.968	0.907	3.38845	0.649898	0.232002	0.962
Q15388	0.976	1.046	0.993	3.63286	0.764974	0.375572	1.03114
Q15392	1.024	1.062	0.978	4.11848	0.383202	0.284574	1.02286
Q15393	1.024	1.051	1.076	2.47601	0.129854	1.16e-05	1.07553
Q15404	0.956	0.863	0.896	5.2098	0.0661744	5.87e-11	0.906
Q15418	0.96	1.031	0.973	3.82613	0.675877	0.992111	1.01424
Q15424	1.069	1.067	1.046	1.20123	0.953294	0.169029	1.05825
Q15427	1.151	0.95	1.017	9.8471	0.137952	0.244847	1.04417
Q15435	0.911	0.855	0.915	3.75375	0.0681434	1.35e-10	0.899111
Q15437	0.993	1.027	1.053	2.9374	0.178772	0.182806	1.05205
Q15459	1.018	1.004	1.064	3.05152	0.351317	0.0614914	1.03923
Q15477	0.982	1.022	0.985	2.23605	0.810453	0.818838	0.9958
Q15555	1	1.053	1.194	9.26436	0.833168	0.202784	1.05973
Q15582	0.977	0.993	1.037	3.09975	0.300331	0.17466	1.02557
Q15631	0.899	0.906	0.923	1.3573	0.99455	8.61e-08	0.90632
Q15637	0.962	0.943	0.951	1.00204	0.852096	0.500019	0.9904
Q15643	1.142	1.008	0.982	8.22417	0.124227	0.0581485	1.0672
Q15654	0.925	0.96	0.935	1.91785	0.5	0.0302421	0.94
Q15691	0.968	0.852	0.921	6.38599	0.0526641	1.35e-06	0.911538
Q15717	1.025	0.994	0.987	2.01834	0.658969	0.923103	1.00157
Q15738	1.062	1.02	1.045	2.02686	0.635192	0.190631	1.03244
Q15742	1.093	1.029	1.019	3.83474	0.5	0.173924	1.047
Q15758	0.998	1.007	1.022	1.20162	0.996811	0.845055	0.998231
Q15785	0.97	1.017	0.986	2.41126	0.426007	0.233848	0.9889
Q15833	0.987	0.974	1.007	1.68025	0.574242	0.187537	0.982077
Q15843	0.792	0.878	0.962	9.68867	0.0282453	7.81e-06	0.869
Q15904	0.966	0.979	0.876	5.96514	0.385197	0.0797932	0.9336
Q15942	0.867	0.889	0.922	3.10113	0.0137236	3.76e-10	0.933308
Q16181	1.032	0.906	0.919	7.27675	0.64075	0.0326509	0.953913
Q16186	1.164	0.962	1.059	9.51583	0.492205	0.383218	1.04137
Q16531	0.974	0.988	1.024	2.5915	0.0338434	0.485693	0.996485
Q16539	0.932	0.899	0.911	1.82749	0.815757	0.00287725	0.9222
Q16543	0.887	0.997	0.992	6.47936	0.0364043	0.030474	0.979393
Q16555	0.987	0.995	0.98	0.760184	0.855484	0.828724	1.01497
Q16629	1.043	1.002	1.096	4.50119	0.532907	0.007798	1.05045
Q16630	0.988	1.037	0.973	3.34937	0.585062	0.919217	1.00433
Q16643	1.018	1.049	1.009	2.04657	0.638425	0.335094	1.02398
Q16658	0.936	0.905	0.882	2.98552	0.00704485	6.13e-48	0.91284
Q16666	1.08	1.07	1.079	0.511697	0.947026	0.0389688	1.07137
Q16698	1.073	1.073	1.054	1.02841	0.312629	2.16e-10	1.06827
Q16719	1.06	0.997	1.027	3.06536	0.753605	0.150079	1.03107
Q16740	1.076	1.184	0.954	10.7409	0.429213	0.114042	1.09344
Q16775	0.958	0.907	0.852	5.85343	0.140145	1.03e-05	0.919741
Q16777	1.301	1.139	1.052	10.8564	9.73e-09	3.95e-25	1.18556
Q16795	1.166	1.007	1.035	7.9375	0.109651	0.64645	1.01942
Q16822	1.071	1.047	1.036	1.7024	0.48435	0.12357	1.03625
Q16831	1.053	1.011	0.953	4.99299	0.507549	0.944633	1.00358
Q16836	1.08	1.132	1.006	5.90298	0.142385	0.0411007	1.12633
Q16851	0.948	0.974	0.98	1.75842	0.374014	0.0981527	0.982471
Q16864	0.941	1.003	0.993	3.40006	0.746857	0.615087	1.035
Q16881	0.978	0.966	0.954	1.24224	0.76385	0.0589902	0.983065
Q16891	1.069	1.079	1.057	1.03106	0.948346	4.79e-12	1.07422
Q1KMD3	1.001	1.003	1.072	3.9428	0.73339	0.653385	1.0142
Q27J81	0.993	0.93	0.914	4.41648	0.876996	0.062874	0.956688
Q29RF7	1.084	1.143	0.975	7.98542	0.582216	0.488386	1.06157
Q2M389	1.052	0.91	1.008	7.34254	0.979004	0.0741465	1.4789
Q32MZ4	0.955	1.002	0.982	2.40763	0.29673	0.836857	1.00348
Q32P28	1.051	1.06	1.05	0.522705	0.824737	8.19e-05	1.06675
Q32P44	1.01	0.999	0.978	1.63291	0.776439	0.703725	0.9934
Q3KQV9	0.989	0.975	0.986	0.749605	0.837803	0.0877074	0.976207
Q3YEC7	1.092	0.951	1.031	6.90108	0.346478	0.0807216	1.04227
Q3ZCQ8	1.005	1.015	1.001	0.716098	0.268839	0.465507	1.01347
Q4G0N4	1.05	1.095	1.032	3.06421	0.066971	5.8e-05	1.06522
Q4KWH8	0.94	1.224	1.249	15.087	0.000368127	0.00128827	1.1283
Q53GQ0	1.09	1.026	1.024	3.58673	0.760803	0.000256304	1.07418
Q562R1	0.901	0.693	0.686	16.0736	0.675275	0.00329939	0.775625
Q567U6	1.064	0.962	0.993	5.19618	0.325599	0.946209	1
Q5EBM0	1.088	1.057	0.991	4.73928	0.64741	0.408364	1.0384
Q5GLZ8	1.03	1.031	0.979	2.93465	0.562286	0.802754	1.0054
Q5H9R7	0.931	0.924	0.927	0.378708	0.967176	0.0366496	0.9395
Q5JRX3	1.036	1.031	0.949	4.8591	0.526594	0.0827588	1.06369
Q5JTJ3	0.939	1.056	1.034	6.15845	0.211754	0.422663	1.0339
Q5JTV8	1.063	1.056	1.005	3.0403	0.729386	0.000777606	1.0692
Q5JTZ9	1.081	1.031	1.002	3.84995	0.431809	0.0147609	1.04571
Q5JU69	1.215	0.937	1.081	12.901	0.5	0.454318	1.07767
Q5K651	1.142	1.032	1.175	6.70727	0.155244	0.000176513	1.11822
Q5RI15	1.094	1.153	1.049	4.74728	0.601432	0.0131041	1.1064
Q5SNT6	0.943	0.959	0.607	23.7668	0.5	0.313482	0.836333
Q5SSJ5	1.043	1.075	1.107	2.97674	0.219039	0.000546374	1.06804
Q5T0F9	1.026	0.943	0.902	6.60129	0.109011	0.155579	0.9695
Q5T1M5	1.038	0.962	1.039	4.36033	0.597974	0.478593	1.027
Q5T440	1.036	1.139	1.055	5.09088	0.5	0.128424	1.07667
Q5T4S7	0.951	1.077	1.042	6.3558	0.078463	0.546055	1.03096
Q5VTR2	1.189	1.135	1.067	5.40847	0.682622	0.00853858	1.13167
Q5VWZ2	1.013	1.018	0.941	4.34911	0.293207	0.720408	0.993167
Q5VYK3	1.028	0.986	0.946	4.15582	0.600497	0.0884808	0.962333
Q5XKP0	1.006	1.156	1.154	7.78326	0.0241073	0.00869728	1.0846
Q5ZPR3	0.959	1.025	1.059	5.01277	0.456319	0.0858841	1.03704
Q63HN8	1.092	1.072	1.033	2.81566	0.508677	0.0340343	1.09175
Q66K14	1.135	1.019	0.958	8.6677	0.185747	0.4589	1.03654
Q66K74	0.963	1.011	0.989	2.43278	0.847217	0.736678	0.999805
Q68CZ2	1.026	1.019	1.006	0.997924	0.524646	0.311453	1.01776
Q6BDI9	0.998	0.875	0.816	10.3596	0.176397	0.00423409	0.859875
Q6DD88	1.028	1.034	1.086	3.03961	0.178405	0.00557194	1.05626
Q6DKJ4	1.034	1.125	0.927	9.63458	0.0584979	0.329472	1.03164
Q6IAA8	0.981	0.937	0.854	6.97947	0.341484	0.0907711	0.956667
Q6IAN0	1.031	1.045	1.141	5.58387	0.949872	0.108054	1.0855
Q6IBS0	0.942	0.931	0.901	2.295	0.59716	8.81e-07	0.950506
Q6L8Q7	1.053	1.046	0.951	5.60426	0.338122	0.466212	1.02968
Q6NUK1	1.103	1.016	1.065	4.10952	0.249127	0.0824449	1.05246
Q6NVY1	0.841	1.118	1.139	16.1059	0.100151	0.43068	1.06214
Q6NXE6	1.155	1.006	0.961	9.75719	0.0627115	0.945226	1.0075
Q6NYC1	0.915	0.994	1.033	6.13045	0.432127	0.58605	0.988091
Q6NYC8	1.081	1.018	0.972	5.34554	0.342714	0.935352	0.999714
Q6P1N9	1.063	0.948	0.941	6.96194	0.194048	0.0257653	0.950375
Q6P2E9	1.024	1.04	1.076	2.54458	0.537127	0.0315286	1.07834
Q6P2Q9	1.075	1.105	1.041	2.98238	0.433977	8.29e-08	1.07547
Q6P587	1.046	1.05	1.006	2.3531	0.527581	0.158317	1.03017
Q6P996	0.994	1.007	0.935	3.92074	0.352898	0.273928	0.980471
Q6PI48	1.084	1.055	1.063	1.40329	0.311427	0.000566926	1.06425
Q6PIU2	1.079	1.045	1.039	2.04599	0.888366	0.00572344	1.06577
Q6PKG0	0.913	1.007	0.998	5.3326	0.13267	0.833992	0.998333
Q6RW13	1.049	1.13	1.007	5.88719	0.620185	0.0201319	1.08511
Q6UB35	1.087	1.069	1.034	2.53454	0.175862	4.74e-08	1.06363
Q6UN15	0.999	1.004	1.013	0.705696	0.482804	0.468655	0.974357
Q6UW68	1.154	1.105	1.118	2.25499	0.5	0.01181	1.12567
Q6UWD8	1.043	0.92	0.923	7.29356	0.5	0.430434	0.962
Q6UX53	1.065	1.004	1.176	8.06189	0.774559	0.396226	1.07939
Q6UXV4	1.032	1.098	1.082	3.21563	0.265525	0.00701563	1.083
Q6XQN6	0.951	0.901	0.911	2.87269	0.514438	9.96e-07	0.934443
Q6Y7W6	1.059	1.102	1.003	4.70689	0.707408	0.281266	1.05817
Q6YHK3	1.01	1.045	1.035	1.75027	0.504604	0.298722	1.02523
Q6YN16	1.046	1.04	0.931	6.4368	0.116626	0.85959	0.999765
Q6YP21	0.975	0.992	0.947	2.33936	0.755656	0.277019	0.9725
Q6ZS81	1.005	1.034	0.984	2.49154	0.127691	0.643499	0.999785
Q709C8	0.953	0.945	0.922	1.71207	0.939324	0.442049	0.980286
Q71DI3	1.015	1.296	1.348	14.6879	0.00356522	3.81e-06	1.19698
Q7KZF4	1.015	1.028	1.058	2.13347	0.264202	0.00039489	1.05293
Q7L014	1.08	1.08	1.058	1.18412	0.258682	0.0170432	1.05718
Q7L0Y3	1.144	0.973	1.113	8.46187	0.34517	0.154751	1.08418
Q7L1Q6	0.939	0.949	1.021	4.61357	0.31655	0.0568819	0.958139
Q7L2E3	1.147	0.993	0.961	9.62062	0.117647	0.377162	1.0345
Q7L2H7	0.98	1.093	1.08	5.88301	0.885817	0.438733	1.04331
Q7L576	0.948	1.09	1.081	7.64794	0.0956537	0.141965	1.058
Q7L591	0.993	1.005	0.941	3.47257	0.721462	0.138683	0.958571
Q7L5N1	0.983	1.039	0.943	4.87909	0.620027	0.452157	0.982389
Q7L9L4	0.922	0.905	1.003	5.5513	0.0101881	0.000279231	0.941286
Q7LGA3	1.014	1.067	0.928	6.994	0.220713	0.531378	1.02887
Q7Z2K6	0.993	0.982	1.025	2.23383	0.939012	0.665218	1.00867
Q7Z2W4	1.086	1.113	1.11	1.34167	0.439393	7.61e-06	1.12925
Q7Z2W9	1.54	1.009	1.126	22.7755	0.530658	0.711843	1.11475
Q7Z2Z2	0.871	0.99	0.925	6.41615	0.648457	0.254228	0.943
Q7Z3B4	1.022	0.923	0.876	7.92564	0.325726	0.234556	0.96775
Q7Z3E5	0.963	1.014	1.03	3.4909	0.159651	0.87999	1.00267
Q7Z4V5	1.038	0.928	1.087	8.00133	0.5	0.77504	1.01767
Q7Z4W1	0.982	1.017	0.998	1.7539	0.71985	0.778985	0.998222
Q7Z5R6	0.856	0.871	0.91	3.17119	0.282196	3.5e-05	0.905118
Q7Z6Z7	1.026	1.039	0.962	4.08513	0.162002	0.924658	1.00785
Q7Z7H5	1.189	0.971	0.886	15.3929	0.124128	0.598253	0.985889
Q86SX6	0.952	1.01	1.014	3.49785	0.606502	0.685484	0.9933
Q86TU7	0.98	0.941	0.921	3.16737	0.569768	0.00350369	0.934
Q86TX2	1.059	1.086	1.029	2.69501	0.259556	0.00690209	1.04128
Q86UE4	1.019	1.003	1.059	2.80861	0.0207917	0.00111401	1.04574
Q86UP2	0.96	0.989	1.028	3.4386	0.377503	0.555477	0.996313
Q86UX7	0.965	0.961	0.975	0.745719	0.173227	0.000227325	0.98067
Q86V81	1.091	1.056	0.963	6.3814	0.165834	0.206764	1.04336
Q86VP6	0.973	0.953	1.014	3.17312	0.250419	0.0480367	0.984396
Q86WB0	1.196	1.133	0.886	15.2891	0.211036	0.513822	1.0614
Q86X76	0.999	0.999	0.97	1.69237	0.880161	0.659198	0.9882
Q86Y56	1.002	0.884	0.991	6.79712	0.60153	0.164035	0.923
Q86Y82	0.966	0.971	1	1.87513	0.520908	0.372093	0.989211
Q8IUE6	1.125	1.114	1.219	5.00657	0.5	0.0384508	1.15267
Q8IUR0	1.007	1.017	1.077	3.66263	0.640004	0.231271	1.0512
Q8IV08	1.044	1.023	0.987	2.83174	0.0639223	0.13008	1.01871
Q8IVW6	1.047	1.017	0.881	9.0113	0.532372	0.994396	1.0052
Q8IWB7	0.97	0.966	0.998	1.78278	0.641264	0.403571	0.9819
Q8IXH7	1.032	0.988	0.952	4.04441	0.498257	0.913081	0.999143
Q8IXI1	0.983	1.076	1.066	4.90102	0.16689	0.00215767	1.06231
Q8IY17	1.112	1.028	1.105	4.30893	0.0236374	1.23e-05	1.07067
Q8IYB3	1.054	0.999	1.083	4.08151	0.709922	0.317577	1.03733
Q8IYB8	1.095	0.992	1.032	4.99451	0.261928	0.113949	1.03775
Q8IZ69	0.841	1.006	1.04	11.061	0.543437	0.552897	1.06475
Q8IZ83	0.992	0.995	0.973	1.20916	0.617796	0.602947	0.99435
Q8N163	1.101	1.014	1.023	4.57395	0.548922	0.183227	1.02568
Q8N1G4	0.985	0.963	0.948	1.92783	0.305652	0.237412	0.9845
Q8N2K0	1.19	1.061	1.056	6.89108	0.0214923	3.76e-05	1.084
Q8N5K1	1.048	1.049	1.04	0.471745	0.695006	0.0224707	1.04632
Q8N684	1.058	1.074	1.141	4.03612	0.112607	3e-05	1.1035
Q8N6H7	0.973	1.025	0.976	2.945	0.302009	0.687569	0.9912
Q8N6T3	0.978	0.95	0.946	1.82	0.850205	0.137868	0.959333
Q8N766	1.062	1.022	1.108	4.04463	0.0618231	6.92e-07	1.06795
Q8NB37	0.931	0.916	0.953	1.99393	0.972934	0.047976	0.929571
Q8NBJ5	1.05	1.063	1.05	0.711877	0.997958	8.53e-07	1.07353
Q8NBQ5	0.997	0.994	1.02	1.41724	0.712374	0.842588	0.999727
Q8NBS9	1.025	1.042	1.037	0.844416	0.669085	0.00258019	1.04264
Q8NBU5	1.041	0.975	1.015	3.29065	0.570001	0.545626	1.01736
Q8NBX0	1.029	1.059	0.989	3.424	0.653735	0.0225185	1.03944
Q8NC51	0.968	1.001	0.971	1.86207	0.300069	0.967207	1.00904
Q8NCA5	1.016	0.988	0.995	1.45765	0.675911	0.704149	0.994364
Q8NCN5	0.934	1.079	1.007	7.20204	0.652333	0.428535	1.1162
Q8NCW5	0.892	0.87	1.005	7.85308	0.302656	0.402968	0.974923
Q8NDA8	1.096	1.027	1.127	4.72516	0.455531	0.0129518	1.07453
Q8NDX1	0.959	1.007	0.935	3.79117	0.911126	0.689157	0.9768
Q8NE71	1.034	1.051	1.035	0.917249	0.930152	0.0225755	1.06261
Q8NE86	0.979	0.981	1.059	4.53345	0.31554	0.891596	0.9991
Q8NF37	1.132	0.961	1.019	8.3832	0.338287	0.185798	1.10387
Q8NF50	0.94	1.056	1.078	7.23591	0.0976349	0.161855	1.02811
Q8NFF5	1.1	1.05	1.004	4.56695	0.452383	0.541407	1.02658
Q8NFQ8	1.126	1.046	0.948	8.57227	0.31243	0.797571	1.0132
Q8NFW8	1.005	1.036	1.024	1.52997	0.386596	0.0239078	1.04071
Q8NI27	0.974	1.101	1.225	11.4094	0.427402	0.107554	1.1298
Q8TAQ2	0.976	1.016	1.012	2.20009	0.5	0.935425	1.00133
Q8TAT6	0.985	1	1.015	1.5	0.864087	0.688799	0.986167
Q8TBC4	1.111	0.903	0.897	12.5583	0.0634283	0.413655	0.976625
Q8TBQ9	1.052	1.007	0.839	11.6214	0.796577	0.901838	1.01622
Q8TCJ2	1.167	1.003	1.124	7.74456	0.324454	0.00662716	1.12488
Q8TCS8	1.064	1.082	1.08	0.917461	0.693078	3.52e-05	1.09077
Q8TCT9	1.002	1.045	1.188	9.03035	0.0197919	2.18e-05	1.10317
Q8TD55	0.982	0.952	0.986	1.90923	0.850286	0.240221	0.983714
Q8TDB6	0.973	1.058	1.055	4.6888	0.5	0.421803	1.02867
Q8TDZ2	0.977	0.901	0.993	5.13614	0.0825005	0.00535713	0.952525
Q8TED4	1	0.995	1.016	1.09296	0.469367	0.880063	1.00583
Q8TEM1	1.142	1.022	1.05	5.85999	0.760627	0.0305166	1.05878
Q8TEX9	0.963	0.939	1.002	3.28473	0.959934	0.59424	0.996483
Q8WU76	1.011	0.945	0.937	4.21141	0.60527	0.371618	0.9694
Q8WU79	0.945	1.025	0.968	4.20557	0.0934486	0.0160604	0.9739
Q8WU90	0.879	0.976	0.988	6.30696	0.459893	0.0821138	0.954083
Q8WUM0	1.044	0.941	0.946	5.94448	0.386425	0.870595	1.01143
Q8WUM4	0.957	0.967	0.988	1.63001	0.0547302	0.0177295	0.985752
Q8WUX9	0.939	1.027	1.072	6.68024	0.283056	0.421953	1.02775
Q8WVM8	1.01	0.977	0.954	2.87131	0.748335	0.0430562	0.972939
Q8WVT3	1.052	0.924	0.966	6.65346	0.540075	0.727522	0.9866
Q8WVY7	0.998	0.896	0.983	5.74272	0.734382	0.578059	0.975
Q8WWB7	1.074	0.935	0.835	12.6613	0.5	0.504542	0.948
Q8WWM7	1.038	0.987	1.044	3.06167	0.550119	0.789838	0.998722
Q8WXF1	1.001	1.036	1.031	1.85101	0.252252	0.0887601	1.02952
Q8WXX5	0.944	0.865	0.925	4.5247	0.494068	0.0138674	0.9054
Q8WZ82	0.969	0.965	0.953	0.865258	0.677098	0.106125	0.944429
Q8WZA9	0.994	0.952	1.038	4.32345	0.317567	0.219196	0.986895
Q92499	0.992	0.963	1.007	2.26551	0.367935	0.26685	0.9898
Q92520	1.152	1.05	0.962	9.01573	0.0687102	0.105714	1.043
Q92538	0.99	0.932	1.071	6.99797	0.5	0.930591	0.997667
Q92542	1.005	1.005	1.049	2.49134	0.887501	0.552927	1.0196
Q92552	1.188	1.067	1.042	7.10494	0.268749	0.242531	1.04514
Q92597	0.95	1.09	1.19	11.197	0.128619	0.0815319	1.08282
Q92598	0.945	0.965	0.967	1.26856	0.316243	1.94e-07	0.955097
Q92608	0.939	1.042	0.992	5.19751	0.592683	0.663085	1.0254
Q92616	1.005	0.998	0.997	0.43589	0.738612	0.721448	1.00434
Q92619	0.944	0.86	0.93	4.93823	0.182563	0.00100395	0.934091
Q92665	1.094	0.937	1.163	10.8785	0.264636	0.175773	1.086
Q92688	0.911	1.014	1.044	7.04875	0.0950234	0.586201	1.02665
Q92696	0.952	0.907	0.955	2.86659	0.2259	0.000113823	0.939971
Q92734	1.054	1.005	1.049	2.6026	0.829163	0.247495	1.026
Q92783	0.964	1.006	0.978	2.17626	0.970373	0.0921785	0.961875
Q92835	0.96	0.971	0.976	0.844722	0.769811	0.00838433	0.978547
Q92841	1.055	1.011	1.055	2.44185	0.0642594	0.00222222	1.05067
Q92879	0.917	1.087	1.077	9.2886	0.089502	0.871267	1.012
Q92882	0.926	0.859	0.822	6.06631	0.07785	3.04e-09	0.873348
Q92888	1.039	1.046	1.031	0.722614	0.390081	0.191172	1.03828
Q92890	0.971	1.124	0.989	8.13465	0.817086	0.422923	1.053
Q92896	0.973	1.037	1.045	3.87526	0.548903	0.336197	1.02881
Q92900	1.026	0.98	0.997	2.32362	0.18255	0.458821	0.989125
Q92905	0.966	0.964	0.96	0.317133	0.60656	0.247459	0.978267
Q92922	1.045	0.926	0.905	7.87558	0.5	0.426016	0.958667
Q92930	1.151	1.013	1.012	7.55333	0.456399	0.332623	1.03612
Q92945	0.99	0.996	1.007	0.864184	0.487025	0.299823	0.992486
Q92947	1.084	1.101	1.19	5.06043	0.716164	0.0486418	1.09086
Q92963	1.126	1.278	1.252	6.67105	0.691785	0.0103955	1.17967
Q92973	0.933	1.026	1.056	6.38136	0.331297	0.414269	1.03316
Q92974	1.045	0.961	1.031	4.44554	0.311303	0.664721	1.01571
Q93009	1.049	1.002	1.073	3.4682	0.838386	0.158693	1.031
Q93050	1.1	0.932	1.066	8.60122	0.275666	0.414264	1.0236
Q969H8	0.94	1.091	1.113	8.9862	0.00351606	0.0348996	1.07387
Q969T9	0.864	0.952	0.944	5.28936	0.395017	0.508705	0.98
Q969V3	1.084	1.047	1.063	1.74291	0.513618	0.00439322	1.09602
Q969X5	1.182	1.083	1.163	4.59792	0.573461	0.0284664	1.1285
Q969Z0	1.03	1.049	1.009	1.94381	0.276734	0.0529379	1.024
Q96A33	0.992	1.075	1.133	6.64391	0.267712	0.00318653	1.12975
Q96AE4	0.948	0.995	1.003	3.026	0.77171	0.122592	0.978389
Q96AG4	1.095	1.043	1.073	2.43871	0.290811	0.00274016	1.0484
Q96AH8	0.988	0.981	0.98	0.443428	0.509008	0.234669	0.98437
Q96AT9	0.952	0.873	0.947	4.78766	0.111494	0.0128408	0.943353
Q96B36	0.989	0.961	0.9	4.79034	0.658928	0.135899	0.958222
Q96B97	1.037	1.074	0.892	9.60964	0.267857	0.698196	1.02429
Q96BM9	0.969	0.999	0.848	8.51629	0.128526	0.116989	0.9568
Q96BY6	0.991	0.974	0.966	1.30677	0.954433	0.117519	0.985815
Q96C19	0.918	0.932	0.938	1.10436	0.196439	1.04e-09	0.934
Q96C86	1.058	0.936	0.981	6.22139	0.133217	0.870773	1.0006
Q96CS3	1.074	0.974	1.152	8.36497	0.681636	0.683678	1.05812
Q96CT7	1.008	1.085	1.196	8.62065	0.565345	0.0115061	1.18344
Q96CX2	0.777	0.876	0.852	6.18479	0.386042	2.07e-05	0.815111
Q96DV4	1.089	1.017	1.03	3.67069	0.300457	0.110973	1.05069
Q96EM0	1.04	1.056	0.863	10.8593	0.506746	0.998469	1.0065
Q96EP5	1.033	0.963	1.107	6.9619	0.26225	0.105557	1.04884
Q96ER9	1.053	1.076	0.801	15.6211	0.128537	0.989668	1.01586
Q96EY1	1.082	1.053	1.083	1.58849	0.914727	0.00310034	1.06206
Q96FJ2	0.855	0.917	0.982	6.91785	0.5	0.161066	0.918
Q96FN4	1.038	0.988	1.024	2.53712	0.256016	0.701343	1.00729
Q96FQ6	1.065	0.888	0.825	13.4374	0.231238	0.184983	0.9295
Q96FW1	0.9	0.908	0.962	3.65246	0.704196	5.06e-14	0.916968
Q96G03	0.906	0.87	0.953	4.57545	0.167985	1.85e-06	0.934213
Q96GA7	0.969	1.035	0.978	3.60071	0.733563	0.665291	0.994222
Q96HC4	0.846	0.921	0.893	4.27432	0.406114	0.000156616	0.906
Q96HD1	1.017	1.068	1.098	3.85968	0.382411	0.00870443	1.0674
Q96HS1	1.064	1.123	1.188	5.51326	0.925807	0.00102123	1.09959
Q96HY6	1.05	1.002	1.136	6.38884	0.0276283	0.102867	1.04445
Q96I24	1.019	1.054	1.036	1.68888	0.424327	0.0407659	1.03788
Q96I25	1.179	1.07	0.815	18.2914	0.344028	0.784642	1.03575
Q96I99	1.082	1.127	1.022	4.8912	0.061152	0.000129354	1.0655
Q96IJ6	0.943	0.977	0.93	2.55467	0.642476	0.645286	0.983286
Q96IU4	0.905	0.908	0.926	1.24401	0.51608	5.27e-06	0.908826
Q96IX5	1.049	0.978	1.031	3.62097	0.137014	0.330073	1.0175
Q96JB5	0.94	1.036	0.967	5.04664	0.147104	0.623367	0.993944
Q96JJ3	1.016	1.019	0.978	2.2756	0.880354	0.345633	0.984333
Q96JJ7	1.04	1.034	1.12	4.50976	0.211564	0.00274341	1.06417
Q96K12	1.063	0.952	1.046	5.85943	0.64453	0.561345	1.01544
Q96KA5	1.097	1.007	0.966	6.5482	0.428857	0.418731	1.02633
Q96KP4	0.881	0.88	0.901	1.33504	0.51044	1.1e-27	0.902436
Q96KR1	1.012	1.012	1.055	2.41891	0.870224	0.255216	1.04588
Q96M27	1.004	0.956	0.942	3.36147	0.690813	0.207514	0.965917
Q96N66	0.992	1.011	1.031	1.92836	0.317981	0.0211637	1.03579
Q96NT0	1.07	0.919	0.854	11.6936	0.5	0.47313	0.947667
Q96P16	1.108	0.902	0.948	10.9665	0.5	0.798841	0.986
Q96P48	1.077	1.012	1.123	5.20894	0.1679	0.0771923	1.0561
Q96PK6	1.02	1.064	1.049	2.14186	0.207712	0.0155224	1.07729
Q96PU8	1.052	0.937	0.954	6.32748	0.12221	0.249264	0.980667
Q96PY5	0.901	1.135	1.133	12.7352	0.113345	0.299773	1.05157
Q96QK1	0.925	0.924	0.98	3.39839	0.392453	7.41e-06	0.949608
Q96QR8	0.964	0.919	1.074	8.08987	0.407064	0.414976	0.984294
Q96RP9	1.027	1.11	1.011	5.06459	0.308125	0.255211	1.03821
Q96RQ3	1.09	1.03	0.972	5.72472	0.0555294	0.386527	1.02017
Q96RQ9	1.013	1.14	1.152	6.99137	0.05562	0.000173713	1.0975
Q96S44	1.086	1.032	1.024	3.22002	0.871557	0.241431	1.03685
Q96S97	1.059	1.142	1.174	5.27599	0.455003	0.011912	1.13
Q96SB3	1.008	0.976	1.043	3.32123	0.773175	0.956554	1.0038
Q96ST3	1.212	0.949	1.066	12.2497	0.5	0.437631	1.07567
Q96T51	0.954	0.998	1.048	4.70319	0.367414	0.80478	1.01032
Q96T76	1	0.945	0.892	5.71058	0.552762	0.345187	0.967889
Q96TA1	0.929	0.996	0.936	3.86177	0.128699	0.23375	0.998171
Q96TA2	1.03	0.955	1.118	7.88782	0.834695	0.854331	1.016
Q96TC7	1.03	1.099	1.114	4.14427	0.361393	1.09e-05	1.07839
Q99417	0.945	0.972	0.954	1.43654	0.609307	0.11023	0.968316
Q99426	0.959	0.923	0.937	1.93127	0.947659	0.416614	0.977231
Q99436	0.863	1.034	0.975	9.07292	0.362225	0.481845	0.992516
Q99439	0.89	1.012	0.919	6.77807	0.00610267	8.57e-05	0.940571
Q99442	1.072	1.026	1.003	3.39888	0.0870506	0.0160662	1.02878
Q99459	1.002	0.989	0.964	1.96073	0.219314	0.124258	0.972368
Q99460	1.017	0.986	0.978	2.07306	0.688178	0.948555	1.0083
Q99471	0.932	0.958	0.924	1.89514	0.811172	0.00014366	0.934742
Q99497	0.903	0.847	0.849	3.66718	0.199333	3.63e-19	0.905221
Q99536	0.939	0.927	0.918	1.13531	0.789189	2.18e-05	0.945414
Q99541	0.955	1.062	1.026	5.36763	0.0787661	0.0551466	1.03675
Q99598	0.958	0.968	1.006	2.59119	0.415553	0.639224	0.993722
Q99613	0.966	1.006	0.961	2.52278	0.960449	0.590568	1.00524
Q99623	1.132	1.04	1.108	4.36476	0.319652	2.96e-18	1.11374
Q99627	0.9	0.953	0.924	2.86704	0.928197	0.418744	0.975385
Q99714	1.063	1.072	1.027	2.25918	0.582905	0.000125057	1.07059
Q99729	0.911	0.964	0.939	2.82667	0.34665	0.00220315	0.957
Q99733	0.957	0.908	0.851	5.85975	0.781061	0.0743075	0.924692
Q99747	1.004	1.034	0.941	4.78004	0.677883	0.557725	0.991625
Q99798	1.036	1.031	1.035	0.255875	0.854978	0.00983463	1.02932
Q99805	1.01	1.057	1.05	2.44056	0.98494	0.0993282	1.04085
Q99816	0.951	0.948	0.982	1.96013	0.88653	0.00343441	0.948375
Q99829	1.002	0.974	0.976	1.58745	0.944503	0.711501	0.998107
Q99832	0.976	0.979	0.972	0.359947	0.0134971	0.584093	1.01566
Q99836	1.123	1.041	0.929	9.44576	0.569259	0.627774	1.0274
Q99848	1.009	0.961	0.955	3.03562	0.377022	0.0711609	0.970889
Q99873	0.919	1.008	0.997	4.97826	0.231187	0.628501	1.00386
Q99961	0.991	0.945	0.907	4.43863	0.109955	0.131027	0.963333
Q99988	1.123	1.163	1.183	2.64202	0.024353	1.29e-14	1.21951
Q9BPX5	0.958	0.977	0.913	3.46226	0.25325	0.000269735	0.945194
Q9BQ67	0.975	1.05	0.996	3.84221	0.47034	0.71187	0.992222
Q9BQA1	0.962	1.024	0.981	3.21181	0.831251	0.813253	0.997867
Q9BQB6	1.101	0.985	0.852	12.7226	0.0114252	0.324648	0.976417
Q9BQE3	0.964	1.136	0.956	9.98289	0.153247	0.109113	0.964385
Q9BQG0	1.055	1.037	1.001	2.66687	0.0353233	0.800622	1.01527
Q9BR76	0.938	0.881	0.924	3.24872	0.337267	0.955474	0.939169
Q9BRA2	0.891	0.857	0.851	2.48999	0.124162	7.08e-17	0.875672
Q9BRF8	0.847	0.938	1.054	10.9635	0.0161989	0.0144074	0.939533
Q9BRK5	0.904	1.009	1.068	8.35977	0.467304	0.294381	1.06543
Q9BRP8	0.923	0.903	0.876	2.61881	0.96216	0.00274347	0.922923
Q9BRR6	1.216	1.108	1.15	4.70144	0.374852	3.21e-05	1.15538
Q9BRX8	1.055	1.199	1.073	7.07486	0.671129	0.00815052	1.121
Q9BS26	1.031	1.059	1.048	1.34864	0.0615201	5.05e-07	1.05083
Q9BSJ8	1.033	0.988	1.056	3.37225	0.0711434	0.000540217	1.0705
Q9BT09	0.97	1.006	1.002	1.98773	0.344869	0.526536	1.01235
Q9BT78	0.984	0.965	0.944	2.07484	0.855673	0.219225	0.981406
Q9BTT0	0.966	0.945	0.921	2.38524	0.932642	0.00157534	0.954143
Q9BTV4	1.086	1.095	1.082	0.612166	0.375123	0.00125171	1.07166
Q9BTW9	0.982	0.96	0.953	1.56816	0.928495	0.448159	0.9784
Q9BTY7	1.131	0.884	0.981	12.461	0.5	0.93617	0.998667
Q9BUF5	0.931	1.047	1.029	6.22833	0.0715415	0.356476	1.06616
Q9BUH6	1.01	0.929	0.883	6.83545	0.011187	3.39e-05	0.931115
Q9BUJ2	1.036	1.092	1.076	2.70079	0.488746	0.00277055	1.06061
Q9BUN8	0.969	1.188	1.296	14.4753	0.11733	0.0044324	1.20733
Q9BUQ8	1.054	0.904	1.001	7.7122	0.27185	0.15796	0.955
Q9BV40	0.98	0.978	1.083	5.92431	0.0410271	0.498716	1.01856
Q9BVC6	1.087	1.044	1.015	3.4545	0.892505	0.116485	1.04825
Q9BVG4	0.955	0.831	0.854	7.49569	0.0440025	1.47e-05	0.892818
Q9BVJ6	1.044	0.982	0.945	5.05116	0.436346	0.46569	1.05067
Q9BVJ7	0.949	0.88	0.975	5.25269	0.484742	0.0796053	0.950917
Q9BVK6	0.987	1.07	1.103	5.67427	0.275813	0.121961	1.06273
Q9BVP2	1.06	1.054	0.934	6.99581	0.388568	0.737189	1.01586
Q9BWD1	0.982	0.978	0.93	3.00381	0.842992	0.230932	0.971
Q9BWF3	0.986	1.049	1.09	5.02909	0.695856	0.514323	1.0348
Q9BWM7	1.017	1.049	1.01	2.02789	0.684651	0.0765888	1.02981
Q9BX68	0.991	1.031	1.01	1.97972	0.407338	0.371057	1.01652
Q9BXB4	0.847	1.058	0.937	11.1765	0.132363	0.0275955	0.920833
Q9BXJ9	1.008	0.917	1.019	5.70501	0.403647	0.130435	0.9755
Q9BXK5	0.932	1.018	0.876	7.59302	0.0964215	0.00786523	0.946923
Q9BXP5	1.023	1.067	1.012	2.81463	0.245825	0.70204	0.997522
Q9BXS5	1.023	0.881	0.94	7.52502	0.364354	0.00917175	0.925067
Q9BXY0	1.049	0.952	0.94	6.0968	0.5	0.6049	0.980333
Q9BY32	1.045	0.882	0.957	8.48679	0.0710166	0.017193	0.9397
Q9BY43	1.006	0.985	0.955	2.61018	0.263517	0.114641	0.976625
Q9BY44	1.044	0.994	0.948	4.8239	0.134631	0.59688	0.994091
Q9BYD3	1.035	0.949	1.046	5.25872	0.476629	0.167454	1.03533
Q9BYK8	1.003	1.205	1.128	9.16781	0.496605	0.0602415	1.1374
Q9BYT8	0.979	1.059	0.985	4.42181	0.868766	0.668486	0.993385
Q9BZE4	1.052	1.068	1.136	4.10952	0.237242	0.00194597	1.1024
Q9BZF1	1.127	1.062	1.071	3.24095	0.586306	0.000572285	1.07817
Q9BZQ8	1.008	0.989	0.945	3.29532	0.732371	0.958679	1.0083
Q9BZZ5	0.936	1.013	0.978	3.95145	0.132256	0.826036	1.00708
Q9C0C2	1.006	1.047	0.99	2.89841	0.646073	0.34264	1.02553
Q9GZL7	1.009	0.889	0.987	6.64319	0.251015	0.352475	0.9764
Q9GZS3	0.978	1.009	1.068	4.48971	0.717268	0.171186	1.05111
Q9GZT3	1.128	1.048	0.992	6.47273	0.0921374	0.112599	1.04086
Q9GZY6	1.098	0.929	0.94	9.56086	0.149242	0.403227	0.983364
Q9GZZ9	0.883	0.958	0.958	4.64108	0.550594	0.45002	0.975727
Q9H078	1.022	1.189	1.021	8.97656	0.107194	0.0391697	1.078
Q9H0A0	0.971	0.974	1.112	7.90523	0.614104	0.2901	1.071
Q9H0B6	0.935	0.984	0.957	2.56006	0.781417	0.776519	1.0336
Q9H0D6	1.045	1.008	1.089	3.87177	0.563909	0.258901	1.04761
Q9H0E2	0.992	1.051	0.98	3.77152	0.24225	0.35292	1.02462
Q9H0R4	0.953	0.889	0.961	4.22366	0.629147	0.00150603	0.92556
Q9H0U4	0.991	1.355	1.066	16.8991	0.047729	0.072467	1.10323
Q9H0W9	0.98	0.996	1.068	4.61981	0.925526	0.794472	0.99475
Q9H173	0.975	0.801	0.938	10.1324	0.52164	0.139692	0.8954
Q9H1C4	1.216	1.008	1.09	9.48456	0.144152	0.061287	1.07133
Q9H1E3	0.947	0.988	1.038	4.5988	0.381894	0.75	1.01515
Q9H223	0.911	0.958	0.987	4.02874	0.0642825	0.00347779	0.9592
Q9H257	1.053	0.899	0.867	10.583	0.149153	0.252706	0.966667
Q9H269	1.006	0.99	0.895	6.22651	0.200144	0.0624735	0.9495
Q9H270	1.052	0.941	1.045	6.13862	0.706695	0.860978	1.0125
Q9H299	0.875	0.818	0.883	4.12789	0.375003	2.32e-11	0.876235
Q9H2G2	1.033	0.922	0.929	6.46641	0.119905	0.264123	0.982474
Q9H2U2	1.048	1.024	1.017	1.57899	0.662954	0.939732	1.0069
Q9H2W6	1.05	1.102	0.889	10.9554	0.0708219	0.52819	1.02487
Q9H3H1	1.094	1.116	0.945	8.84583	0.128099	0.78662	1.0116
Q9H3K2	0.936	1.17	1.15	11.9514	0.00968065	0.00340375	1.11267
Q9H3K6	0.894	0.958	0.944	3.61	0.14257	5.69e-05	0.944806
Q9H3N1	1.065	1.042	1.042	1.26507	0.740567	0.000150363	1.05293
Q9H3P7	1.02	0.995	1.033	1.90091	0.589547	0.108204	1.05587
Q9H3U1	0.934	1.016	1.003	4.47734	0.847745	0.944502	1.008
Q9H444	0.986	1.009	0.996	1.15673	0.966456	0.555815	1.01408
Q9H4A3	1.037	0.989	0.981	3.0217	0.30763	0.688526	1.0066
Q9H4A4	0.89	0.902	0.932	2.38252	0.569565	8.84e-11	0.918929
Q9H4A6	0.986	0.928	0.871	6.19397	0.261269	0.0228213	0.946167
Q9H4M9	1.11	1.172	1.131	2.77173	0.584716	5.94e-06	1.14522
Q9H4X1	1.03	1.023	1.063	2.05667	0.5	0.0853663	1.03867
Q9H583	1.057	0.896	1.056	9.23889	0.698641	0.709874	0.986143
Q9H5X1	0.972	0.928	0.914	3.2266	0.470827	0.0506413	0.950909
Q9H6W3	1.003	1.073	1.025	3.46298	0.676513	0.317238	1.03567
Q9H773	0.848	0.922	0.821	6.05452	0.970873	0.00192463	0.837571
Q9H7D7	1.127	0.929	1.038	9.61553	0.166975	0.668659	1.01988
Q9H7Z7	1.055	0.95	0.999	5.24689	0.317328	0.155992	0.911182
Q9H845	1.07	1.044	1.054	1.24194	0.39245	0.305724	1.04314
Q9H8Y8	0.974	0.933	0.986	2.88188	0.930737	0.0967063	0.96775
Q9H936	0.949	1.134	1.008	9.17183	0.531724	0.677311	1.02933
Q9H993	0.799	0.851	0.915	6.79571	0.258114	0.00142291	0.881875
Q9H9A5	0.979	1.055	0.942	5.80754	0.636534	0.785164	0.99025
Q9H9B4	1.065	1.102	1.065	1.98286	0.772793	0.111273	1.063
Q9H9C1	1.079	0.964	0.946	7.24205	0.214276	0.97837	1.0032
Q9H9J2	1.052	1.068	1.127	3.64962	0.773443	0.0620405	1.16521
Q9H9Q2	0.919	0.899	0.966	3.70633	0.5	0.0715261	0.928
Q9HA77	1.11	1.045	1.013	4.68056	0.799601	0.111893	1.06527
Q9HAB8	0.94	0.93	0.957	1.44857	0.990847	0.000162402	0.948547
Q9HAV4	0.944	1.146	1.24	13.626	0.450751	0.368393	1.073
Q9HAV7	1.04	1.016	1.081	3.1433	0.9308	0.0018788	1.05576
Q9HB07	1.025	0.983	0.979	2.55929	0.72108	0.937617	0.999
Q9HB19	0.926	0.96	0.911	2.69286	0.853345	0.0589448	0.938571
Q9HB40	0.9	0.89	1.014	7.37015	0.331251	0.0152039	0.917333
Q9HB71	0.859	0.897	0.925	3.70675	0.539531	0.0184847	0.924333
Q9HB90	0.93	0.94	0.868	4.27366	0.106681	0.00157592	0.9234
Q9HBI0	1.031	0.916	0.984	5.91798	0.417687	0.572341	0.990111
Q9HBL8	0.927	0.944	0.916	1.51849	0.50268	0.00027577	0.924
Q9HC21	1.144	1.088	1.043	4.63509	0.884103	0.0662832	1.1039
Q9HC38	0.919	0.917	0.861	3.66231	0.00310016	2.81e-16	0.895681
Q9HCC0	1.044	1.078	1.073	1.72371	0.719058	0.00304027	1.07048
Q9HCE1	0.994	0.965	0.954	2.12811	0.429031	0.0617173	0.9685
Q9HCN8	1.064	1.261	0.965	13.7398	0.189115	0.157012	1.076
Q9HCU5	1.063	0.976	1.121	6.92865	0.0286236	0.0667003	1.05075
Q9HD20	0.957	1.225	1.218	13.4779	0.535079	0.183181	1.1108
Q9HD45	1.112	1.056	1.056	3.00852	0.685019	0.0256923	1.059
Q9HDC9	1.023	1.037	1.069	2.26075	0.850644	0.00459772	1.06343
Q9NP61	0.924	0.973	1.029	5.38676	0.927968	0.847028	1.01063
Q9NP72	1.043	1.073	0.966	5.37251	0.308643	0.96419	1.00682
Q9NP97	0.886	0.913	0.898	1.50476	0.594886	3.35e-07	0.890846
Q9NPA8	1.037	0.931	1.037	6.10973	0.239516	0.530565	1.0164
Q9NPJ3	0.992	1.065	0.967	5.05174	0.0800077	0.666428	0.993
Q9NPL8	1.047	1.066	0.985	4.10196	0.71846	0.0608389	1.04756
Q9NPQ8	0.923	0.866	0.978	6.07188	0.392503	0.0233411	0.912
Q9NQ50	1.019	0.992	0.877	7.83322	0.117776	0.360851	0.973667
Q9NQC3	0.995	1.01	0.967	2.20307	0.496826	0.218849	0.992167
Q9NQG5	1.074	1.082	0.961	6.51283	0.307421	0.38242	1.03314
Q9NQH7	1.01	1.044	1.069	2.84478	0.811229	0.386586	1.03375
Q9NQR4	0.892	0.919	0.875	2.47825	0.270235	1.15e-09	0.899529
Q9NQT4	1.022	1.071	1.01	3.12435	0.988534	0.311305	1.02156
Q9NQW7	0.954	0.921	0.923	1.9838	0.695361	2.94e-06	0.954186
Q9NR12	0.965	0.901	0.905	3.88144	0.101223	3.05e-06	0.929281
Q9NR28	1.058	1.068	1.08	1.03074	0.750916	2.3e-05	1.0635
Q9NR30	1.028	1.068	1.086	2.79892	0.0630619	5.54e-08	1.07619
Q9NR31	0.99	1.074	1.069	4.51201	0.0454584	0.0264855	1.043
Q9NR45	0.943	0.94	0.971	1.79724	0.839729	0.00944468	0.942545
Q9NRP0	1.133	1.049	0.966	7.95748	0.00364145	0.137746	1.0345
Q9NRV9	0.854	0.929	0.823	6.27407	0.258066	6.25e-05	0.8736
Q9NRX4	0.773	0.913	0.937	10.1304	0.269028	0.0339411	0.88425
Q9NS69	1.068	1.062	1.2	7.02703	0.128997	0.00113347	1.18123
Q9NS86	1.04	1.046	0.874	9.89375	0.710588	0.626963	0.980429
Q9NSD9	0.956	0.996	1.017	3.13128	0.154909	0.740998	1.00039
Q9NSE4	1.069	1.055	1.011	2.89622	0.344337	0.000139648	1.08238
Q9NT62	0.838	0.942	0.93	6.29862	0.173445	0.000385476	0.927478
Q9NTJ5	1.051	0.961	0.976	4.84119	0.670718	0.741708	0.998938
Q9NTK5	0.924	0.881	0.899	2.39587	0.239755	1.57e-12	0.906744
Q9NTX5	1.009	0.975	0.985	1.76562	0.895568	0.785844	0.997538
Q9NTZ6	0.985	1.133	0.981	8.38583	0.274749	0.297687	1.0493
Q9NUQ8	1.094	0.959	0.993	6.91559	0.398822	0.878584	1.00625
Q9NUQ9	0.872	0.897	0.926	3.00831	0.488798	8.43e-07	0.915961
Q9NUU7	0.997	1.031	1.026	1.8033	0.748928	0.316037	1.05521
Q9NVD7	1.069	0.923	1.004	7.32436	0.265153	0.961065	1
Q9NVH1	1.073	1.02	0.952	5.97584	0.0365528	0.848503	1.00243
Q9NVI7	1.082	1.012	1.027	3.54267	0.600441	0.00843084	1.07284
Q9NVJ2	1.005	1.038	1.018	1.6292	0.708346	0.532745	0.985429
Q9NVP1	1.085	1.04	1.054	2.17323	0.464419	0.0251515	1.06307
Q9NVZ3	1	0.998	0.958	2.40451	0.307312	0.789093	1.00991
Q9NWV8	1.147	1.016	1.038	6.57449	0.829038	0.385691	1.05163
Q9NX40	0.936	1.042	1.084	7.47271	0.421897	0.571663	1.04267
Q9NX46	1.039	1.029	0.908	7.35058	0.5	0.840948	0.992
Q9NX58	1.025	0.968	1.446	22.7752	0.144441	0.325779	1.0852
Q9NX63	1.085	1.062	0.998	4.30029	0.247196	0.0425441	1.04942
Q9NX76	1.172	0.973	1.019	9.87839	0.179526	0.138864	1.06383
Q9NXJ5	0.952	0.847	0.755	11.5785	0.0794302	0.00495731	0.877286
Q9NY33	0.926	0.925	0.963	2.30879	0.0415328	2.25e-09	0.949714
Q9NY65	0.924	1.281	1.162	16.1962	0.194821	0.15612	1.12767
Q9NYF8	0.992	1.04	0.993	2.7202	0.072113	0.112695	1.028
Q9NYL9	1.024	1.077	1.104	3.80949	0.658696	0.048556	1.05867
Q9NYU2	1.049	1.047	1.057	0.503473	0.498294	0.00797015	1.05581
Q9NZ01	0.964	1.026	1.322	17.3299	0.730528	0.788983	1.08876
Q9NZ08	0.996	1.037	0.988	2.61041	0.661051	0.258618	1.01905
Q9NZ32	1.012	0.847	0.974	9.15015	0.250057	0.202182	0.95175
Q9NZ45	0.987	1.194	1.123	9.55089	0.232198	0.00367018	1.11912
Q9NZA1	0.89	0.938	0.854	4.71394	0.129131	1.01e-07	0.896682
Q9NZB2	0.971	1.018	1.049	3.87813	0.768826	0.124636	1.02913
Q9NZL9	0.87	0.955	0.944	5.00842	0.65178	0.0335084	0.9425
Q9NZM1	1.048	1.013	1.036	1.72287	0.539942	0.00760523	1.02913
Q9NZR1	1.083	0.963	1.212	11.4666	0.199552	0.131609	1.08537
Q9NZZ3	0.944	0.986	1.002	3.06503	0.490845	0.109369	0.976242
Q9P035	0.972	0.959	1.042	4.50485	0.267392	0.916094	1.00617
Q9P0L0	0.975	1.029	1.071	4.69511	0.00206152	0.179121	1.0305
Q9P0M6	1.019	1.097	1.092	4.08307	0.15653	0.0072273	1.064
Q9P107	1.032	1.008	1.001	1.60391	0.55028	0.666136	1.02136
Q9P1F3	0.909	0.905	0.735	11.6898	0.113368	1.75e-05	0.819947
Q9P258	1.042	1.02	1.145	6.24236	0.0502502	0.00525963	1.04668
Q9P260	0.882	1.099	0.892	12.7915	0.459736	0.338531	0.9466
Q9P287	1.01	0.946	0.954	3.59497	0.754625	0.214189	0.958833
Q9P289	1.036	0.969	0.924	5.77251	0.206543	0.323911	0.976833
Q9P2E9	1.05	1.028	1.084	2.6768	0.757095	0.15114	1.03883
Q9P2J5	0.983	1.042	1.074	4.4688	0.000397819	8.91e-06	1.07098
Q9P2R3	0.958	0.947	1.054	5.96741	0.250842	0.942011	1.00764
Q9P2R7	1.065	0.986	1.049	4.0418	0.85063	0.091771	1.051
Q9UBB4	0.974	1.002	1.092	6.02884	0.234937	0.855041	1.01991
Q9UBC2	0.986	0.969	0.925	3.27918	0.652174	0.13633	0.956889
Q9UBE0	0.992	0.993	0.95	2.5086	0.360197	0.487444	0.991885
Q9UBF2	1.047	0.895	1.124	11.4021	0.631044	0.888497	0.99675
Q9UBQ0	1.004	0.936	0.986	3.61236	0.914743	0.0197771	0.969754
Q9UBQ5	1.105	0.91	0.94	10.6599	0.0155374	0.368048	0.983833
Q9UBQ7	0.995	0.837	0.903	8.70447	0.165708	0.000397464	0.918316
Q9UBR2	0.795	0.893	0.864	5.91797	0.314202	0.000126268	0.875538
Q9UBS4	1.065	1.111	0.96	7.40407	0.765283	0.123785	1.07713
Q9UBT2	0.964	0.955	0.975	1.03835	0.660411	0.00573768	0.9656
Q9UBV8	1.203	0.843	0.695	28.5956	0.112527	0.0349262	0.8395
Q9UBW5	0.956	0.954	0.947	0.496235	0.887942	0.0405006	0.960667
Q9UBX3	1.074	1.153	1.06	4.57649	0.5	0.0739086	1.09567
Q9UDW1	1	1.053	0.866	9.90539	0.173916	0.772366	0.994286
Q9UGP8	1.028	1.112	1.114	4.52535	0.0543359	4.98e-07	1.09622
Q9UGV2	0.947	1.009	0.909	5.28562	0.263206	0.0764697	0.943333
Q9UH99	1.033	1.05	1.052	0.999072	0.962422	0.0515424	1.05153
Q9UHB6	0.913	0.961	1.031	6.12814	0.350085	0.819473	1.00286
Q9UHB9	0.979	1.004	0.975	1.59394	0.173196	0.57986	0.993846
Q9UHD1	0.947	0.949	1.053	6.16786	0.675174	0.261692	0.972476
Q9UHD8	0.941	0.973	0.901	3.84448	0.804534	0.588786	0.990938
Q9UHG3	1.074	1.02	0.965	5.34496	0.0879217	0.19684	1.02736
Q9UHL4	0.958	0.958	0.952	0.362354	0.837302	9.26e-05	0.942289
Q9UHV9	0.94	0.969	0.95	1.54574	0.68176	0.0206662	0.966382
Q9UHX1	0.953	0.99	0.934	2.96956	0.289643	0.0387016	0.975781
Q9UHY7	1.002	0.823	0.847	10.9088	0.424215	0.145394	0.9082
Q9UI08	1.072	1.131	1.057	3.59995	0.482722	0.131802	1.06729
Q9UI10	1.051	0.95	0.874	9.26544	0.196701	0.648066	0.988333
Q9UI12	0.957	1.036	1.001	3.96647	0.569413	0.616488	1.01384
Q9UI15	0.92	0.857	0.86	4.04308	0.477738	0.00290275	0.891333
Q9UIA0	0.923	0.936	0.918	1.00377	0.826962	0.00135154	0.930833
Q9UIA9	0.986	0.861	1.118	13.0033	0.145657	0.345794	0.9626
Q9UID3	0.958	0.892	0.897	4.01313	0.417229	0.00921626	0.911
Q9UIJ7	1.002	0.978	1.026	2.39521	0.934788	0.592456	1.01263
Q9UJS0	1.093	0.999	1.025	4.67167	0.14515	0.40836	1.02894
Q9UJU6	0.998	0.924	0.968	3.86367	0.962377	0.0674123	0.961872
Q9UJW0	0.925	0.988	1.011	4.56806	0.507007	0.816444	1.012
Q9UJZ1	1.112	1.102	1.067	2.16054	0.342903	1.89e-08	1.11605
Q9UK41	0.88	0.865	0.729	10.0875	0.5	0.0822908	0.824667
Q9UKD2	1.097	0.995	1.026	5.03119	0.706195	0.182641	1.05033
Q9UKK3	1.276	0.774	0.679	35.2646	0.5	0.559995	0.909667
Q9UKK9	0.936	0.887	0.918	2.71278	0.485434	5.73e-08	0.928607
Q9UKL0	1.004	1.022	0.996	1.32197	0.944153	0.42297	1.0152
Q9UKM9	1.002	1.09	1.202	9.1293	0.81757	6.13e-05	1.06842
Q9UKW4	0.977	0.949	0.892	4.61143	0.280654	0.0103153	0.939909
Q9UKY7	0.909	0.956	0.962	3.07991	0.574068	0.161225	0.96465
Q9UL25	0.951	0.984	1.045	4.801	0.6829	0.437322	0.9852
Q9UL46	0.942	0.907	0.947	2.33847	0.801351	0.000343457	0.906032
Q9ULA0	0.917	1.044	1.012	6.66529	0.677879	0.959621	1.002
Q9ULC4	1.046	1.062	1.002	2.99709	0.451794	0.891121	1.01562
Q9ULC5	1.059	1.078	1.11	2.3814	0.754224	0.0200407	1.07811
Q9ULV4	0.964	0.902	0.901	3.91267	0.0733418	4.49e-08	0.935163
Q9ULZ3	0.929	0.878	0.895	2.88319	0.364618	0.00132544	0.8935
Q9UM00	1.056	1.063	0.978	4.57062	0.321001	0.155341	1.04428
Q9UM54	1.005	1.015	1.046	2.09174	0.265245	0.113663	1.03419
Q9UMS4	1.063	1.082	1.078	0.93236	0.628408	0.00182218	1.09238
Q9UMX5	1.014	0.997	1.048	2.54671	0.910204	0.629213	1.00943
Q9UMY4	0.842	0.952	0.814	8.3912	0.0227462	5.63e-07	0.876077
Q9UN86	0.942	1.007	0.966	3.38269	0.563005	0.955475	1.00207
Q9UNE7	0.896	0.942	0.925	2.52545	0.969099	0.0190686	0.89425
Q9UNF0	0.898	0.916	0.938	2.18386	0.113417	6.33e-06	0.928839
Q9UNH7	0.937	0.955	0.922	1.76148	0.726754	0.000234265	0.937649
Q9UNL2	1.197	0.985	0.933	13.4685	0.130562	0.421683	1.049
Q9UNM6	0.983	0.974	1.03	3.0203	0.60046	0.0523257	1.05766
Q9UNN5	0.989	0.95	0.967	2.01858	0.993094	0.403154	0.9862
Q9UNP9	0.972	1.028	0.923	5.39229	0.240151	0.579276	0.990333
Q9UNS2	0.927	1.068	0.976	7.22832	0.730967	0.56005	1.02562
Q9UNZ2	1.023	0.972	0.925	5.03564	0.267962	0.174499	0.966909
Q9UPN3	0.974	1.018	0.979	2.43253	0.686682	0.0995779	0.9794
Q9UQ35	1.051	1.016	1.059	2.19474	0.461156	0.0972911	1.04465
Q9UQ80	0.958	0.953	1.021	3.8778	0.272392	0.178336	0.99681
Q9UQ88	0.91	1.046	0.972	6.97625	0.682412	0.671911	0.985333
Q9UQB8	1.008	0.989	0.966	2.12944	0.806889	0.0573147	0.976931
Q9Y224	0.986	0.977	1.016	2.05645	0.899197	0.412483	1.04094
Q9Y230	0.964	1.02	0.973	3.05094	0.691321	0.584598	1.00347
Q9Y262	1.007	0.977	0.982	1.6257	0.688829	0.170075	0.985103
Q9Y263	1.001	1.056	0.995	3.30476	0.839522	0.276285	1.03133
Q9Y265	0.983	1.017	0.959	2.95471	0.0613515	0.174742	0.992414
Q9Y266	0.927	0.914	0.983	3.89502	0.109631	0.000202556	0.960892
Q9Y277	0.993	1.079	1.097	5.26176	0.0189768	2.1e-05	1.0857
Q9Y285	0.938	1.043	1.175	11.2886	0.330255	0.0393864	1.11324
Q9Y295	0.977	0.967	0.957	1.03413	0.561677	0.00280736	0.952235
Q9Y2B0	1.131	1.066	1.046	4.1111	0.0896634	0.000249766	1.07187
Q9Y2L1	1.132	1.005	1.067	5.94625	0.0911325	0.00870606	1.05856
Q9Y2Q3	1.049	1.103	1.11	3.07005	0.843474	0.00606063	1.0929
Q9Y2Q5	1.158	1.124	1.018	6.63823	0.689283	0.223513	1.094
Q9Y2S6	0.846	0.885	0.877	2.36956	0.5	0.00949501	0.869333
Q9Y2T2	1.051	0.993	1.025	2.83985	0.710338	0.240726	1.03568
Q9Y2V2	0.917	0.925	0.891	1.95131	0.978089	3.64e-07	0.911706
Q9Y2W1	1.043	1.036	1.037	0.3645	0.539239	0.118115	1.02688
Q9Y2X3	1.014	1.119	1.169	7.18743	0.100697	0.0001	1.12665
Q9Y2Z4	1.094	1.099	1.195	5.04049	0.550754	0.000225359	1.1176
Q9Y305	1.024	1.15	0.957	9.38916	0.169483	0.117406	1.0515
Q9Y320	1.095	0.982	1.038	5.44148	0.256283	0.198194	1.03186
Q9Y333	0.999	0.939	0.722	16.4354	0.076221	0.0600833	0.9258
Q9Y371	0.931	0.95	1.012	4.39263	0.0427676	0.62036	0.997333
Q9Y376	0.914	0.907	1.136	13.2133	0.0803086	0.90368	1.00392
Q9Y383	1.034	1.018	1.085	3.34624	0.0298794	0.0314911	1.04239
Q9Y3A5	0.952	0.955	0.971	1.06474	0.222484	0.00669663	0.961857
Q9Y3B2	1.079	1.084	0.974	5.94028	0.449711	0.367901	1.0406
Q9Y3B3	1.055	1.074	1.029	2.14603	0.783941	0.00845774	1.05477
Q9Y3B4	0.96	0.994	0.923	3.70287	0.0558013	0.00110833	0.953063
Q9Y3B7	1.124	0.953	1.015	8.3994	0.786314	0.286925	1.073
Q9Y3C4	1.037	0.96	0.981	4.00977	0.215161	0.499238	0.98725
Q9Y3C8	0.941	0.909	0.907	2.07604	0.459694	5.56e-07	0.9173
Q9Y3D6	0.894	0.891	0.789	6.96673	0.0604629	1.02e-08	0.863762
Q9Y3D7	1.099	0.983	1.186	9.34926	0.151379	0.0867811	1.07
Q9Y3F4	0.983	0.952	0.943	2.18736	0.601702	0.00271914	0.966918
Q9Y3I0	0.972	0.998	1.039	3.36777	0.421645	0.400181	1.02573
Q9Y3L3	0.896	0.977	0.988	5.26838	0.0287808	0.0168686	0.961319
Q9Y3R5	0.954	0.956	0.988	1.97503	0.876739	0.0124513	0.94955
Q9Y3U8	1.004	0.967	0.943	3.16369	0.957075	0.950335	1.03329
Q9Y3Z3	1.059	1.056	1.065	0.432318	0.834991	0.000530295	1.06343
Q9Y450	0.819	0.998	0.985	10.6857	0.205765	0.493698	0.981444
Q9Y490	0.933	0.958	0.957	1.49093	0.0516315	2.16e-21	0.971738
Q9Y4E8	1.011	0.923	0.939	4.89478	0.307125	0.0236465	0.967536
Q9Y4G6	1.058	0.997	0.85	11.0419	0.294463	0.0675594	0.945312
Q9Y4H2	0.978	1.089	1.082	5.92224	0.61303	0.578671	1.0335
Q9Y4L1	1.043	1.137	1.119	4.53712	0.000615707	1.04e-13	1.1322
Q9Y4P3	1.072	1.049	1.129	3.80184	0.635179	2.39e-06	1.10702
Q9Y4W6	1.101	1.052	1.044	2.89583	0.893688	0.000291318	1.0747
[truncated: 33 more rows]

## Sheet: Mb
Protein_acc	Exp1	Exp2	Exp3	CV(%)	Exp pr	Group pr	mean
A0AVT1	0.975	1.069	0.969	5.58413	0.16384	0.87682	1.00821
A0FGR8	1.016	1.018	1.006	0.634451	0.481297	0.0797848	1.03507
A0MZ66	1.028	0.831	0.826	12.8725	0.25489	0.212229	0.928
A1L0T0	0.933	1.072	1.058	7.49569	0.749823	0.173917	1.12967
A5A3E0	0.775	1.153	1.152	21.2289	3.45e-06	0.0795976	0.988736
A6NDG6	0.974	0.933	0.989	3.00295	0.639944	0.587488	0.9923
O00115	1.066	0.996	1.056	3.64266	0.587812	0.357823	1.026
O00116	1.04	0.983	0.987	3.17115	0.264852	0.962338	1.00288
O00148	1.078	0.959	1.085	6.80448	0.194812	0.155418	1.03077
O00154	1.011	0.917	0.946	5.02455	0.859437	0.0989385	0.959818
O00160	1.021	1.023	1.073	2.8356	0.917082	0.0806529	1.03736
O00161	1.077	1.043	1.055	1.62929	0.752403	0.0473359	1.04836
O00170	1.004	0.976	1.023	2.36196	0.468883	0.795928	1.0008
O00178	1.024	0.981	1.009	2.17237	0.858186	0.377002	1.027
O00182	1.037	0.927	0.76	15.3606	0.49439	0.0674793	0.959391
O00186	1.023	0.968	1.007	2.8309	0.368834	0.571252	0.992957
O00193	1.214	1.234	0.861	19.0224	0.157552	0.11861	1.12608
O00203	0.949	0.938	1.025	4.8806	0.394122	0.870334	1.01612
O00231	0.984	0.998	1.004	1.03113	0.580801	0.320718	0.99484
O00232	0.931	1.054	1.1	8.49673	0.0852834	0.221266	1.04678
O00264	0.936	0.918	0.963	2.41209	0.367783	0.0112096	0.94525
O00299	0.938	0.915	0.886	2.85407	0.381898	6.99e-14	0.941177
O00303	1.033	1.105	1.101	3.74782	0.120191	0.00590735	1.06725
O00330	1.023	1.082	0.994	4.34116	0.459918	0.524367	1.031
O00399	1.098	1.105	1.083	1.02615	0.338048	0.00010297	1.10178
O00410	0.986	0.994	1.043	3.06251	0.954678	0.749655	1.02643
O00422	0.977	0.968	0.931	2.54301	0.997981	0.248665	0.9772
O00429	1.021	1.002	1.073	3.56162	0.334135	0.0626664	1.04261
O00442	0.891	0.919	0.899	1.59714	0.808934	0.0172531	0.92225
O00461	1.056	1.031	1.088	2.69967	0.62846	0.0833701	1.05175
O00483	0.956	1.016	1.048	4.63954	0.412733	0.68574	1.02146
O00487	0.902	0.98	0.929	4.22739	0.107695	0.0510726	0.962167
O00541	1.098	0.936	1.018	7.96219	0.362987	0.562845	1.0262
O00560	1.014	1.179	1.09	7.54663	0.0544344	0.0142378	1.0967
O00567	1.033	1.053	1.028	1.27445	0.975202	0.00151009	1.05875
O00571	0.984	1.056	0.998	3.76975	0.233081	0.789489	1.00349
O00625	1.183	0.974	1.019	10.3906	0.25001	0.452127	1.03725
O00629	1.044	1.056	1.02	1.76253	0.714135	0.230484	1.03033
O00743	0.89	0.987	0.92	5.32666	0.817013	0.0237797	0.947313
O00754	1.055	1.085	0.995	4.38524	0.21323	0.0215439	1.0405
O00764	0.945	0.958	0.991	2.45821	0.11755	0.651229	0.997043
O14530	1.173	0.97	1.084	9.45983	0.29098	0.164639	1.07867
O14531	1.044	1.313	1.293	12.3179	0.296447	0.0152529	1.22267
O14561	0.971	1.06	0.949	5.9168	0.369696	0.14597	0.964735
O14579	0.98	0.929	0.957	2.6735	0.786309	0.197223	0.978735
O14602	1.086	0.961	1.005	6.23258	0.337581	0.636264	1.0145
O14617	1.028	0.95	0.958	4.38461	0.235558	0.393095	0.991073
O14618	1.015	0.973	1.081	5.32186	0.484976	0.0433292	1.0543
O14737	1.01	0.957	0.923	4.55132	0.166532	0.190398	0.977417
O14744	0.938	0.903	0.892	2.63675	0.683495	2.69e-06	0.930194
O14773	1.014	1.04	0.94	5.19885	0.231836	0.399055	0.990273
O14776	1.029	1.059	1.031	1.6133	0.859654	0.137773	1.03914
O14818	0.944	0.934	0.987	2.94872	0.105616	9.26e-06	0.963674
O14828	1.013	1.02	1.051	1.96729	0.622365	0.651105	1.012
O14879	1.146	1.089	1.16	3.32321	0.386199	2.92e-07	1.14827
O14880	1.121	1.059	1.018	4.8645	0.712298	0.185304	1.082
O14907	0.888	0.855	0.934	4.44653	0.472113	0.00345373	0.893333
O14925	1.047	1.139	1.196	6.66901	0.217299	0.00308059	1.12867
O14929	1.066	1.129	1.216	6.62439	0.908553	0.0208661	1.1377
O14964	0.74	0.881	0.884	9.85462	0.258427	0.0124458	0.8475
O14974	1.133	1.071	1.138	3.35035	0.5	0.0314254	1.114
O14976	0.981	0.995	1.039	3.01149	0.584409	0.402102	1.028
O14979	1.034	0.948	0.901	7.01834	0.184779	0.00927916	0.959314
O14980	0.968	0.964	1.086	6.88975	0.0246968	0.650547	1.02409
O15031	1.08	1.084	1.191	5.63007	0.795461	0.133898	1.12733
O15067	1.111	1.02	1.04	4.52437	0.572281	0.0959963	1.06029
O15116	1.025	1.089	1.012	3.95575	0.388314	0.835962	1.01111
O15118	1.019	1.005	0.984	1.75694	0.488509	0.529004	1.01385
O15127	1.123	1.083	0.993	6.24413	0.84651	0.030494	1.08891
O15143	0.964	0.975	0.966	0.605108	0.676554	0.0141109	0.97079
O15144	0.933	0.911	0.952	2.20153	0.311909	8.47e-10	0.943856
O15145	0.823	0.869	0.887	3.83928	0.556132	0.023434	0.953596
O15160	1.029	0.978	1.038	3.18792	0.797377	0.320091	1.09514
O15162	1.32	1.144	1.072	10.8243	0.409907	0.277633	1.10567
O15173	1.034	1.142	1.025	6.10193	0.172335	0.00413913	1.1075
O15212	0.963	0.976	0.969	0.671225	0.660602	0.00130662	0.964258
O15228	0.973	1.106	0.965	7.80533	0.5	0.802419	1.01467
O15258	0.962	1.009	0.963	2.74555	0.438237	0.144991	0.974714
O15260	1.062	1.135	1.351	12.7069	0.359821	0.0237675	1.17725
O15347	0.958	0.967	0.924	2.38809	0.891279	0.0531769	0.962526
O15355	0.926	1.041	0.956	6.12232	0.50691	0.028106	0.960652
O15357	0.973	1.025	1.026	3.00744	0.358383	0.393817	1.02911
O15371	0.985	1.015	1.013	1.67006	0.728356	0.348538	1.01803
O15372	1.061	1.122	1.132	3.47799	0.695319	0.00430188	1.08685
O15479	0.927	0.955	1.099	9.28776	0.299293	0.163827	0.971174
O15498	0.887	0.945	0.994	5.6861	0.510281	0.265491	0.969364
O15511	1.052	1.008	0.999	2.78138	0.46396	0.379225	1.02677
O15533	1.073	1.016	1.002	3.65004	0.778906	0.0115443	1.0711
O15554	0.94	0.945	1.097	8.97743	0.250521	0.407284	0.974
O43143	1.063	1.022	1.031	2.07462	0.806034	0.00133335	1.0627
O43169	0.992	0.948	0.923	3.66049	0.0135925	0.00681593	0.955458
O43172	1.001	1.059	1.109	5.1167	0.757068	0.20112	1.0375
O43175	0.991	0.987	0.954	2.07769	0.235971	0.172448	0.994191
O43242	0.974	1.025	1.012	2.64048	0.583975	0.547144	1.02121
O43290	1.007	1.092	1.016	4.49702	0.719485	0.045409	1.05093
O43312	1.028	1.034	1.072	2.28405	0.830869	0.0508378	1.06363
O43390	0.979	0.949	0.997	2.48705	0.756313	0.969648	1.01073
O43396	0.978	0.974	0.996	1.19256	0.56157	0.214698	0.995437
O43399	0.913	0.912	0.977	3.98741	0.0703431	0.000597541	0.944864
O43447	0.946	0.929	0.891	3.05426	0.978191	0.240019	0.99197
O43488	1.018	1.037	1.036	1.03779	0.70853	0.671158	1.01105
O43491	1.007	0.976	1.027	2.56116	0.98344	0.458051	1.01757
O43493	0.92	1.018	0.982	5.09296	0.402757	0.226953	0.9654
O43583	1.063	1.029	0.924	7.20748	0.368588	0.225447	1.03577
O43592	0.976	0.962	0.956	1.06391	0.841097	0.659972	0.996292
O43598	0.968	0.993	1.05	4.18742	0.55594	0.523727	1.01704
O43615	1.026	1.032	1.055	1.47523	0.861934	0.0150539	1.0873
O43617	0.994	1.009	0.995	0.839209	0.587743	0.813764	1.01236
O43665	1.019	0.947	0.857	8.62556	0.366525	0.226599	0.961091
O43681	0.981	0.938	1.043	5.34629	0.170381	0.949287	1.00762
O43684	0.965	1.021	0.93	4.72244	0.0655041	0.372177	0.985133
O43707	0.969	0.978	0.985	0.820683	0.034508	0.012045	0.988634
O43708	1.105	1.058	0.981	5.97347	0.278243	0.231304	1.0372
O43747	0.974	1.017	1.01	2.30647	0.673091	0.863347	1.01448
O43765	0.875	0.894	0.921	2.57795	0.316092	3.35e-06	0.911591
O43768	0.955	1	0.99	2.40704	0.83533	0.404187	0.989667
O43772	0.976	1.127	1.131	8.1964	0.134835	0.0276599	1.07657
O43776	0.959	0.972	0.978	1.00164	0.233121	0.328229	1.00592
O43795	1.015	1.036	1.083	3.33298	0.708251	0.0649636	1.05385
O43809	1.066	1.033	1.068	1.86189	0.603408	0.0222935	1.06309
O43815	1.159	1.207	1.112	4.09726	0.550352	0.000936005	1.18143
O43823	0.986	0.96	1.004	2.24958	0.8023	0.884712	0.9996
O43837	0.977	0.976	0.961	0.922741	0.535531	0.0290744	0.967682
O43847	0.979	0.972	0.952	1.44801	0.875956	0.0216023	0.966587
O43852	1.021	0.925	0.989	4.99633	0.283451	0.0169061	0.967361
O43865	0.968	1.04	1.05	4.38878	0.295437	0.405754	1.02106
O60234	0.898	0.974	0.921	4.18629	0.340729	0.0158945	0.95486
O60256	0.885	0.982	1.096	10.6933	0.0732656	0.202259	1.05286
O60264	1.036	0.99	1.065	3.67063	0.445589	0.0862948	1.04548
O60271	0.985	1.015	1.012	1.64569	0.209971	0.898569	1.00405
O60313	1.007	0.991	0.99	0.95777	0.889922	0.778966	1.00158
O60341	0.842	1.054	1.038	12.0706	0.384297	0.982865	1.0082
O60488	1.082	1.049	0.897	9.77604	0.298343	0.283206	1.05094
O60493	0.875	0.927	0.888	3.01803	0.684106	3.31e-13	0.8956
O60502	1.015	1.019	0.9	6.90998	0.5	0.61718	0.978
O60506	0.926	0.944	0.925	1.14769	0.231678	7.26e-21	0.93739
O60568	0.981	1.087	1.09	5.89771	0.0223905	0.00682852	1.05478
O60610	0.98	0.988	1.02	2.1251	0.233513	0.136457	0.987653
O60664	0.912	0.954	1.001	4.65888	0.121901	0.0006055	0.973386
O60678	1.115	1.021	1.037	4.75504	0.944799	0.639745	1.063
O60701	1.033	1.029	0.997	1.9351	0.716392	0.786286	1.0074
O60711	0.819	1.177	1.048	17.8692	0.165728	0.84665	1.00644
O60749	0.944	0.989	0.936	2.98761	0.572197	0.0722551	0.946643
O60762	1.171	1.033	1.008	8.19916	0.14975	0.0192613	1.11867
O60763	0.898	0.965	0.953	3.80602	0.926482	0.00395749	0.961648
O60784	0.954	1.088	1.033	6.57144	0.228982	0.19261	1.04366
O60814	0.871	0.885	0.861	1.38197	0.139055	2.54e-22	0.868136
O60826	1.05	0.92	1.034	7.07952	0.142651	0.933281	1.00137
O60832	1.131	1.053	1.03	4.94123	0.479142	0.0731818	1.04246
O60841	0.978	0.991	1.028	2.59682	0.371995	0.762543	0.999606
O60884	0.972	0.992	0.988	1.07551	0.934717	0.201218	0.981885
O60888	1.208	1.026	1.018	9.91343	0.333605	0.266891	1.064
O60925	0.988	0.913	0.987	4.46837	0.593424	0.271341	0.973786
O75083	0.936	0.925	0.9	2.0045	0.32612	1.09e-21	0.932006
O75131	1.072	1.024	0.848	12.0181	0.173362	0.4099	0.973
O75223	0.865	0.977	1.004	7.76926	0.0414412	0.00247044	0.945308
O75312	0.907	0.942	1.007	5.3303	0.214747	0.043609	0.961529
O75340	0.909	0.992	1.001	5.24309	0.666106	0.109766	0.96696
O75347	0.91	0.909	0.898	0.735185	0.303137	7.93e-07	0.908243
O75348	0.957	0.924	1.059	7.18138	0.259894	0.0356354	0.942889
O75351	0.896	0.929	0.938	2.40101	0.681807	3.85e-06	0.92225
O75352	1.095	0.935	0.894	10.8969	0.00179435	0.403295	0.987667
O75367	0.999	1.043	1.094	4.54812	0.0507298	4.96e-06	1.05728
O75368	0.889	0.904	0.946	3.23621	0.308915	3.57e-05	0.926019
O75369	1.026	1.015	0.985	2.10387	0.440675	0.440615	1.0142
O75380	1.111	1.519	1.511	16.9005	0.5	0.0944959	1.38033
O75390	1.049	1.04	1.04	0.498193	0.750243	2.96e-05	1.07565
O75396	0.924	1.003	1.048	6.32996	0.0747556	0.0586648	1.09365
O75410	1.096	1.073	1.137	2.94184	0.918591	0.0143608	1.10167
O75436	1.128	1.223	1.43	12.2525	0.221334	0.000667419	1.31888
O75439	1.034	1.037	1.068	1.79902	0.518285	0.00127181	1.04802
O75477	1.012	1.089	0.963	6.21897	0.368935	0.432764	1.03114
O75487	1.005	1.124	1.344	14.8566	0.0201015	0.000556443	1.12969
O75489	1.011	1.037	1.061	2.41299	0.0898015	0.0477441	1.06019
O75531	0.995	0.913	0.892	5.8315	0.549617	0.00539851	0.935242
O75533	1.003	1.145	1	7.89676	0.0273891	0.00778987	1.05965
O75534	1.048	0.975	1.021	3.63763	0.598844	0.876422	1.01051
O75608	0.934	0.974	0.948	2.13212	0.510398	0.00688564	0.95978
O75643	0.975	1.016	1.034	2.9988	0.686968	0.461901	1.01777
O75694	1.185	0.988	1.114	9.106	0.170971	0.196743	1.06867
O75695	1.008	0.955	1.005	3.00923	0.530064	0.694906	0.993556
O75718	1.025	0.959	0.936	4.74646	0.756568	0.472261	0.987737
O75821	0.969	1.109	0.995	7.2698	0.145295	0.899538	1.00241
O75822	0.942	0.895	0.93	2.64763	0.0466564	1.8e-08	0.932191
O75844	0.977	0.953	1.033	4.15655	0.0120297	0.109613	0.99988
O75874	0.91	0.952	0.921	2.34774	0.360377	8.22e-13	0.925344
O75886	1.041	0.976	0.962	4.24516	0.291127	0.346618	0.9836
O75915	1.137	0.999	0.971	8.58065	0.719153	0.099467	1.04908
O75935	1.062	0.966	0.974	5.32311	0.274822	0.155396	0.9728
O75937	1.002	1.002	1.004	0.115163	0.601207	0.235378	0.9846
O75947	1.009	0.996	0.974	1.78165	0.930164	0.209647	0.990659
O75964	1.042	0.994	1.051	2.97795	0.716492	0.0577389	1.03263
O76003	0.927	0.944	0.873	4.05306	0.234974	0.000100313	0.940328
O76021	1.028	0.956	0.95	4.43815	0.301348	0.923378	1.00932
O76094	0.977	1.046	1.032	3.58171	0.29542	0.465975	1.022
O94776	1.04	1.075	1.075	1.90037	0.308873	0.00172258	1.05517
O94804	0.97	0.986	1.029	3.06656	0.512856	0.611328	1.02724
O94826	1.005	1.031	0.97	3.05494	0.780871	0.881216	1.00723
O94851	1.149	1.065	0.975	8.18601	0.470866	0.293925	1.06733
O94874	1.09	1.048	1.078	2.01803	0.959517	0.0433877	1.06789
O94888	1.045	1.105	1.198	6.90778	0.284036	0.0371612	1.09825
O94903	0.878	0.934	0.958	4.44615	0.214561	0.00505233	0.932846
O94905	1.001	1.015	0.997	0.941085	0.438829	0.803323	1.01516
O94925	1.074	0.987	1.076	4.85974	0.582689	0.263012	1.04273
O94973	1.136	1.052	1.133	4.30488	0.633575	0.00459884	1.11295
O94979	1	0.941	0.971	3.03929	0.683556	0.147457	0.975415
O95202	1.034	1.036	1.013	1.2398	0.747057	0.00281317	1.0487
O95232	1.053	1.109	1.152	4.49385	0.75678	0.111007	1.108
O95299	1.084	1.104	0.993	5.57972	0.345663	0.133959	1.05038
O95319	1.065	0.966	1.16	9.12004	0.328686	0.168941	1.06563
O95336	0.955	0.974	0.988	1.70343	0.638806	0.342394	0.993972
O95347	1.032	1.115	1.113	4.35766	0.5	0.083717	1.08667
O95352	1.039	1.019	1.013	1.3299	0.827456	0.633692	1.02117
O95372	0.91	0.922	0.982	4.11243	0.436609	0.259407	0.974348
O95373	1.051	0.958	0.907	7.5117	0.0558599	0.136751	0.982473
O95379	1.028	1.159	1.086	6.01677	0.698059	0.109615	1.1072
O95394	1.07	1.001	0.998	3.98151	0.663525	0.298928	1.0564
O95433	0.927	0.95	0.914	1.95951	0.973661	0.101574	0.961412
O95466	0.995	1.071	1.074	4.27737	0.120838	0.0271248	1.04748
O95470	0.967	1.038	1.034	3.93755	0.240886	0.120092	1.02533
O95487	0.904	0.969	1.04	7.00536	0.501441	0.899947	1.00043
O95571	1.011	1.034	0.965	3.50164	0.137014	0.480217	1.01989
O95573	1.02	1.057	1	2.81957	0.445096	0.331449	1.05318
O95747	1.016	0.981	1.022	2.20041	0.944816	0.361517	1.02782
O95757	0.959	1.119	0.978	8.58073	0.293015	0.295739	1.05811
O95758	0.963	1.094	0.834	13.4903	0.168848	0.184382	0.938
O95777	0.99	1.08	1.09	5.22871	0.368856	0.0600479	1.0566
O95782	0.972	1.004	0.961	2.28175	0.256608	0.130645	0.97796
O95786	1.192	0.965	1.048	10.7511	0.803478	0.103447	1.15
O95793	0.953	1.063	0.965	6.07281	0.5	0.846997	0.993667
O95816	1.042	1.015	1.015	1.52231	0.932998	0.926479	1.005
O95817	1.077	1.017	0.986	4.50621	0.73878	0.474464	1.0374
O95819	0.957	1.044	1.06	5.4324	0.160433	0.333165	1.024
O95831	1.04	1.009	1.002	1.98857	0.772816	0.043539	1.02961
O95861	0.986	0.956	0.913	3.8556	0.527826	0.164567	0.976437
O95881	1.02	0.994	1.013	1.33336	0.462769	0.510875	1.01212
O95989	1.056	1.029	0.909	7.84064	0.617153	0.607716	1.03153
O96005	1.043	1.026	0.882	8.9924	0.244638	0.718713	0.991
O96008	1.004	1.04	1.03	1.81358	0.28393	0.0708676	1.04288
P00338	0.88	0.94	0.967	4.79342	3.7e-05	2.23e-07	0.956922
P00367	1.001	1.074	0.977	4.96599	0.44213	0.434046	1.00064
P00387	1.001	1.012	1.034	1.65436	0.108917	0.00703951	1.06481
P00390	0.965	0.972	0.991	1.37845	0.433723	0.211586	0.980875
P00403	1.036	1.143	1.155	5.89525	0.0521552	0.00048294	1.10209
P00441	0.872	0.9	0.924	2.89603	0.917314	0.000131669	0.932382
P00491	0.893	0.968	0.996	5.59229	0.00371017	1.7e-06	0.963321
P00492	0.957	0.913	0.965	2.96296	0.366379	0.210407	0.981581
P00505	1.06	0.995	0.987	3.94847	0.378933	0.27742	1.02409
P00558	0.848	0.887	0.921	4.12596	0.000980799	1.55e-31	0.908109
P00568	0.941	0.98	0.924	3.02754	0.15975	0.00671946	0.955783
P00734	1.132	1.116	1.123	0.713807	0.949797	0.000222548	1.10709
P00749	1.08	1.013	1	4.16394	0.685174	0.515355	1.02389
P00918	0.935	0.94	0.918	1.23873	0.402975	2e-09	0.934049
P00966	1.026	0.972	0.967	3.31021	0.255996	0.321914	0.990731
P00973	1.035	1.149	0.931	10.5013	0.446214	0.555736	1.04633
P01040	0.833	1.01	1.115	14.4547	0.227421	0.3343	0.97
P01111	0.981	0.929	0.882	5.32103	0.150878	0.306918	0.976875
P01137	1.047	0.927	1.018	6.278	0.210134	0.76979	0.99956
P01344	1.112	1.053	1.375	14.5282	0.106848	0.00508228	1.17055
P01584	1.25	1.698	1.611	15.632	0.00637801	2.36e-20	1.60551
P02042	1.097	1.064	1.292	10.7054	0.0736862	7.74e-05	1.1725
P02545	1.04	1.02	0.993	2.31773	0.220134	0.954761	1.01183
P02649	1.197	1.355	1.314	6.36238	0.690056	5.55e-05	1.2625
P02656	0.845	1.164	1.275	20.3922	0.0622417	0.0856312	1.14189
P02751	1.129	1.105	1.145	1.78747	0.741141	6.76e-08	1.12179
P02768	0.737	1.877	1.167	45.6786	5.12e-35	4.03e-14	1.38762
P02786	1.039	0.985	1.023	2.7309	0.213979	0.245793	1.01822
P02787	0.974	1.251	1.109	12.4638	8.98e-05	6.85e-06	1.1493
P02792	0.955	1.11	1.099	8.20059	0.000243481	1.82e-05	1.08112
P02794	1.047	1.109	1.115	3.45284	0.759212	0.00295619	1.086
P03905	1.112	1.054	1.24	8.38256	0.170208	0.00501359	1.1984
P04004	1.071	1.133	1.347	12.2338	0.000100536	5.95e-14	1.20258
P04040	0.958	0.987	1.002	2.27704	0.555864	0.515168	0.999574
P04062	0.943	0.893	0.919	2.72305	0.42517	0.000836779	0.913833
P04075	0.94	0.906	0.877	3.47408	0.176001	2.08e-37	0.927466
P04080	0.855	0.855	0.85	0.338291	0.0567552	8.28e-49	0.850577
P04083	0.913	0.89	0.92	1.72916	0.616911	1.19e-20	0.923302
P04179	1.239	1.26	1.197	2.60374	0.242577	1.16e-21	1.24746
P04181	1.089	1.079	1.021	3.45392	0.111588	0.000811594	1.05761
P04222	0.929	1.117	1.033	9.17608	0.135099	0.182947	1.0462
P04264	0.731	2.11	1.337	49.6302	5.15e-11	3.18e-08	1.47506
P04406	0.883	0.999	0.992	6.78978	2.09e-12	5.29e-08	0.972303
P04632	0.823	1.003	1.091	14.0493	0.00023384	0.667531	1.03166
P04792	0.907	0.97	0.932	3.38798	0.180846	2.97e-12	0.945154
P04843	1.013	0.988	1.006	1.2867	0.62882	0.169454	1.01554
P04844	0.988	1.015	1.046	2.85566	0.166856	0.359981	1.0226
P04899	1.001	1.051	1.07	3.42489	0.211678	0.0192077	1.05871
P05023	1.032	1.055	1.035	1.20147	0.801596	6.58e-06	1.07162
P05091	1.002	1.134	0.965	8.59453	0.616557	0.685543	1.03336
P05107	1.019	0.984	0.997	1.76918	0.0520391	0.497706	1.00212
P05141	0.992	1.006	0.959	2.44825	0.838361	0.388777	0.997651
P05161	1.017	1.019	0.979	2.24267	0.751244	0.812305	1.01166
P05198	0.948	0.965	1.027	4.24298	0.120641	0.788356	1.01221
P05204	0.994	0.978	1.072	4.95655	0.596524	0.982857	1.0026
P05362	1.207	1.228	1.206	1.0236	0.432908	1.53e-24	1.23766
P05386	0.967	0.953	0.893	4.1924	0.14016	2.22e-05	0.946628
P05387	0.984	1.01	0.985	1.48348	0.170577	0.272689	0.999095
P05388	0.918	0.926	0.964	2.62568	0.281571	1.56e-07	0.957746
P05452	1.127	1.178	1.239	4.7467	0.517127	0.00136754	1.19918
P05455	0.919	0.939	0.935	1.13674	0.839146	6.58e-09	0.944892
P05496	0.882	0.889	0.804	5.49717	0.297835	0.00102869	0.8526
P05556	0.993	1.01	1.002	0.849075	0.683684	0.382599	1.01886
P06132	0.918	0.911	1.079	9.80453	0.947076	0.382669	0.959444
P06280	0.896	1.062	0.961	8.59692	0.199449	0.0486357	0.95375
P06396	0.872	0.891	0.884	1.08905	0.0798012	6.54e-88	0.895544
P06400	1.035	1.108	1.053	3.56984	0.5	0.0915925	1.06533
P06454	0.886	0.946	0.855	5.16529	0.279382	3.75e-11	0.905327
P06576	1.045	1.075	1.086	1.98575	0.00102758	1.69e-24	1.10294
P06703	0.916	0.723	0.731	13.8218	0.0157629	7.72e-12	0.776378
P06730	0.892	0.86	0.816	4.45766	0.0209164	6.13e-09	0.888194
P06733	0.892	0.931	0.912	2.13917	4.91e-07	1.33e-51	0.934567
P06737	0.978	0.947	0.954	1.69416	0.341661	2.3e-05	0.958968
P06744	0.932	0.967	1.005	3.77172	0.0629288	3.34e-05	0.965985
P06748	1.041	1.062	1.007	2.67732	0.192902	0.00441263	1.04808
P06753	0.908	0.914	0.919	0.602799	0.496301	3.71e-14	0.9295
P06756	1.034	1.091	1.15	5.31324	0.0437694	1.99e-06	1.11637
P06858	0.954	0.922	0.959	2.12432	0.758234	0.0237048	0.943
P06865	0.886	1.007	1.043	8.40384	0.533193	0.140907	0.960615
P07099	1.058	0.971	1.075	5.39191	0.682851	0.117448	1.05455
P07108	0.739	0.853	0.818	7.26947	0.650579	4.61e-14	0.866912
P07195	0.876	0.899	0.894	1.3597	0.0318372	7.35e-15	0.929117
P07203	1.011	1.033	0.986	2.32831	0.480123	0.748051	1.01704
P07237	1.038	1.002	0.974	3.19342	0.0079365	0.386573	1.02165
P07305	1.063	0.994	1.199	9.61077	0.0214186	0.00541391	1.0696
P07339	0.95	0.985	0.977	1.88936	0.379233	0.0241795	0.990411
P07355	0.913	0.918	0.909	0.493713	0.147212	2.23e-44	0.926154
P07384	0.937	1	0.963	3.27514	0.611144	0.0781907	0.978714
P07437	0.924	1.003	0.986	4.28231	9.34e-05	0.361461	1.0073
P07602	0.972	0.934	0.972	2.28693	0.0939505	0.000176422	0.965392
P07686	1	0.987	1.009	1.10752	0.693642	0.768972	0.997474
P07711	0.869	0.874	0.934	4.05352	0.513014	0.00649271	0.923111
P07737	0.921	0.938	0.935	0.974278	0.0324279	3.65e-20	0.946856
P07741	0.992	0.965	0.931	3.17523	0.654621	0.00310549	0.967289
P07814	0.974	0.925	0.964	2.71297	0.632712	2.92e-07	0.965695
P07858	0.855	0.83	0.838	1.51809	0.163835	6.81e-32	0.839045
P07900	0.911	0.916	0.904	0.662144	0.643494	3.04e-22	0.938275
P07910	0.996	1.02	0.994	1.44203	0.198662	0.571879	1.01661
P07919	1.034	1.036	0.923	6.48222	0.000143164	0.548253	0.99675
P07948	1.072	1.06	1.238	8.85626	0.0818908	0.0034606	1.13171
P07951	1.063	0.947	1.204	12.0133	0.295023	0.240137	1.06443
P07954	1.009	0.97	0.991	1.97164	0.96333	0.842391	1.01816
P08107	0.989	1.013	0.985	1.52097	0.742006	0.929159	1.00532
P08133	0.933	0.96	0.968	1.92304	0.419766	1.66e-05	0.969459
P08134	1.025	0.881	0.917	7.96387	5.84e-05	8.71e-06	0.935953
P08195	1.041	0.995	1	2.49396	0.790298	0.200337	1.02207
P08238	0.901	0.904	0.912	0.627851	0.547676	2.98e-44	0.920982
P08240	0.966	1.055	1.107	6.83867	0.00384783	0.00437386	1.05241
P08311	1.209	1.158	1.069	6.18635	0.174828	6e-11	1.18868
P08397	0.94	0.906	0.875	3.58451	0.177749	0.000322045	0.931714
P08559	1.113	1.022	0.943	8.29148	0.00898	0.107529	1.04418
P08567	0.943	0.904	0.986	4.34341	0.762234	0.0713633	0.981341
P08574	0.951	1.077	1.149	9.46362	0.00247762	0.0119635	1.07763
P08575	1.02	0.966	1.158	9.44801	0.0244901	0.0430793	1.09168
P08621	1.058	0.96	0.934	6.64544	0.894629	0.486424	0.992938
P08648	1.111	1.122	1.097	1.12883	0.402074	3.08e-15	1.11761
P08670	1.018	0.993	0.984	1.76457	0.206322	0.00148447	1.00793
P08754	1.13	1.13	1.099	1.5985	0.964139	3.45e-07	1.17774
P08758	0.922	0.897	0.915	1.41518	0.291863	1.1e-18	0.933
P08865	1.011	0.956	0.975	2.84852	0.223255	0.128763	0.991937
P08962	1.14	1.091	1.106	2.2571	0.868815	0.0148261	1.1082
P09110	1.08	1.184	1.347	11.181	0.209803	0.00018097	1.2224
P09132	1.246	1.11	1.096	7.20081	0.360861	0.00837413	1.1322
P09211	0.926	0.899	0.889	2.11568	0.993908	1.46e-12	0.922784
P09382	0.888	0.873	0.826	3.75111	0.141252	1.18e-59	0.873291
P09417	0.929	0.984	1.09	8.17534	0.529905	0.680305	0.986429
P09429	0.878	0.862	0.847	1.79776	0.633396	2.19e-19	0.849333
P09467	1.043	0.918	0.851	10.3964	0.609652	0.183491	0.9245
P09488	0.927	0.82	0.927	6.93079	0.210992	0.00234949	0.9255
P09496	0.982	0.956	0.89	5.03117	0.012468	0.147999	0.978588
P09497	1.024	0.98	0.982	2.49627	0.126828	0.369712	0.990281
P09525	0.918	0.937	0.931	1.04586	0.456162	1.51e-06	0.955348
P09543	1.072	1.047	1	3.51612	0.598534	0.0462598	1.05595
P09601	1.11	1.118	1.123	0.587058	0.865891	0.000712646	1.13914
P09622	1.016	1.037	1.051	1.7026	0.0399128	0.0894494	1.03941
P09651	1.006	1.004	0.955	2.92258	0.0587682	0.210237	1.00633
P09661	1.048	0.885	0.954	8.50214	0.346169	0.599019	0.9873
P09669	1.064	0.992	0.956	5.47718	0.436776	0.781375	1.01067
P09874	0.955	0.944	1.027	4.62215	0.00384023	0.602166	1.00098
P09914	1.061	1.047	1.068	1.01001	0.761216	0.00575548	1.074
P09960	0.859	0.878	0.902	2.44961	0.167626	6.53e-18	0.891526
P09972	0.893	0.935	0.922	2.34567	0.0679681	2.58e-14	0.925017
P0C0S5	0.952	0.924	0.832	6.95495	0.125275	2.23e-09	0.913977
P0CG38	0.805	1.106	1.116	17.5163	0.0042054	0.0658419	0.947815
P0CG39	1.061	0.941	0.777	15.3905	1.33e-05	0.000261024	0.932933
P0CW22	0.923	0.962	1.001	4.05405	0.237734	0.167509	0.992152
P10155	0.907	0.963	0.761	11.8915	0.210912	0.00048683	0.912913
P10253	1.003	1.099	1.371	16.4888	0.204258	0.0470357	1.10129
P10412	1.122	0.848	1.096	14.7992	0.0108646	1.94e-09	1.10001
P10515	1.046	0.983	0.985	3.56433	0.767611	0.28329	1.02271
P10599	0.977	0.901	0.939	4.04686	0.44628	1.66e-13	0.926274
P10606	0.966	0.91	0.949	3.04898	0.330217	0.259315	0.98817
P10619	0.987	1.087	1.052	4.86991	0.505659	0.989495	1.00791
P10644	0.975	0.994	1.023	2.42376	0.846783	0.95176	1.00576
P10768	0.933	0.853	0.804	7.54261	0.158777	6.3e-07	0.88436
P10809	1.008	1.04	0.999	2.1216	0.00271591	0.944102	1.0281
P11021	1.027	1.033	1.011	1.11096	0.000619938	0.0211086	1.02982
P11142	0.886	0.942	0.912	3.0683	1.38e-05	2.95e-51	0.926535
P11166	1.085	1.021	1.096	3.7946	0.812885	0.318425	1.03062
P11172	0.968	0.986	1.118	7.99828	0.00516255	0.428547	1.01843
P11177	0.96	1.008	1.006	2.73913	0.226465	0.239129	1.03671
P11182	0.991	1.139	1.142	7.91506	0.307402	0.0544916	1.0972
P11215	1.045	1.081	1.146	4.69339	0.103684	8.27e-07	1.11893
P11216	0.953	0.935	0.931	1.24714	0.739078	3.63e-10	0.947705
P11233	1.084	1.037	1	4.04669	0.401075	0.948689	1.00223
P11234	1	1.198	0.903	14.5457	0.595237	0.962983	1.0114
P11279	1.178	1.1	1.034	6.52928	0.749708	0.00201577	1.07733
P11310	1.049	1.047	1.039	0.506364	0.847971	0.00845278	1.05753
P11387	1.041	0.956	0.965	4.72931	0.0237586	0.128725	0.984885
P11413	0.921	0.955	0.953	2.0232	0.530529	2.02e-05	0.957634
P11586	0.96	0.994	1.001	2.22657	0.448607	0.984173	1.0091
P11717	1.008	0.964	0.944	3.36846	0.599517	0.0857504	0.984279
P11766	0.905	0.848	0.966	6.51099	0.116546	1.3e-09	0.899783
P11908	0.938	0.919	0.842	5.65057	0.197375	0.00182392	0.907286
P11940	0.954	0.985	0.992	2.06998	0.178223	0.824348	1.01023
P12004	0.998	1.007	0.922	4.78586	0.252801	0.701379	0.991667
P12081	0.916	0.916	0.93	0.87794	0.896258	3.99e-11	0.928295
P12109	0.966	1.088	1.087	6.70008	0.474708	0.322386	1.03669
P12236	1.106	1.022	0.987	5.89004	0.501217	0.0611682	1.04941
P12259	0.984	1.241	1.033	12.5646	0.296967	0.12366	1.12525
P12268	0.985	1.039	1.044	3.19908	0.807812	0.957522	1.01096
P12270	1.141	1.028	1.031	6.03675	0.779516	0.00938069	1.09294
P12277	1.037	0.972	1.033	3.59251	0.64912	0.75714	1.01273
P12814	0.935	0.953	0.963	1.49308	0.0190891	1.6e-10	0.96588
P12955	0.89	0.971	0.971	4.95396	0.088691	0.0110406	0.961083
P12956	0.992	0.978	0.984	0.713314	0.726628	0.00362821	0.987229
P13010	0.923	1.001	0.988	4.3052	0.107882	0.0799775	0.993327
P13073	0.937	0.974	0.964	1.9972	0.416404	0.325593	0.990784
P13284	0.712	1.262	1.502	34.9549	0.254154	0.402026	1.185
P13473	1.028	0.963	1.05	4.46265	0.257087	0.986283	1.00175
P13489	0.965	0.905	0.874	5.05799	2.82e-06	2.42e-19	0.926229
P13591	1.017	1.004	1.082	4.0402	0.453271	0.481294	1.03072
P13639	0.916	0.946	0.942	1.74277	0.606342	1.25e-09	0.954091
P13645	0.582	1.151	1.704	48.9688	1.39e-10	0.456918	1.20183
P13667	0.976	1.027	0.993	2.60026	0.33306	0.255854	1.02299
P13674	1.039	1.158	1.126	5.55961	0.276407	0.0185259	1.1737
P13686	1.138	1.039	1.136	5.12428	0.388299	0.020015	1.099
P13693	0.837	0.928	0.944	6.39145	0.132463	4.02e-06	0.917678
P13716	0.981	1.005	0.769	14.1432	0.253538	0.142487	0.9032
P13796	0.913	0.918	0.935	1.25082	0.00783777	9.31e-31	0.938446
P13797	0.804	0.853	0.853	3.38129	0.91481	1.03e-05	0.841286
P13798	0.958	0.952	0.937	1.13979	0.886798	0.0533451	0.96893
P13804	0.981	1.012	0.944	3.47744	0.462169	0.034818	0.984819
P13805	1.363	1.218	1.379	6.7194	0.410303	0.000120875	1.32317
P13861	1.067	0.966	0.979	5.47265	0.765548	0.9463	1.004
P13995	1.292	1.137	1.138	7.50227	0.150841	2.76e-06	1.21877
P14174	1.055	0.877	0.695	20.5562	2.13e-05	0.000100557	0.876318
P14314	1.049	1.008	0.993	2.85133	0.451525	0.462749	1.03777
P14317	0.931	0.982	0.989	3.27288	0.0297929	0.00394814	0.971058
P14324	0.765	0.997	0.966	13.8512	0.0493381	0.00430801	0.92331
P14406	1.045	1.014	0.873	9.38013	0.0857298	0.419759	0.982769
P14550	0.921	0.97	0.923	2.95638	0.42674	7.68e-06	0.948368
P14598	1.422	1.28	1.319	5.47359	0.943696	1.1e-06	1.29085
P14618	0.917	0.947	0.941	1.69781	2.38e-05	3.76e-35	0.956495
P14625	1.017	1.008	1.023	0.743094	0.307964	0.658466	1.01384
P14678	1.115	1.08	1.03	3.97396	0.882526	0.00250559	1.06115
P14735	1.072	1.061	0.966	5.64219	0.273154	0.912527	1.01425
P14780	1.173	1.237	1.162	3.40154	0.795429	1.35e-16	1.19453
P14854	1.026	1.046	0.95	5.02804	0.201012	0.62822	1.01218
P14866	1.028	1.027	0.998	1.67434	0.550271	0.0221668	1.0473
P14868	1.007	0.958	1.068	5.45094	0.0271714	0.865254	1.00926
P14927	0.988	0.931	0.979	3.17216	0.94503	0.0757338	0.963211
P15090	0.786	0.898	0.913	8.01692	0.00205224	1.93e-16	0.882979
P15104	0.914	0.944	0.952	2.13879	0.137714	0.0504608	0.918214
P15121	0.923	0.874	0.897	2.72999	0.821162	0.000531591	0.9033
P15144	1.017	1.03	1.037	0.987246	0.351922	0.00360553	1.03955
P15153	0.959	0.95	0.943	0.843703	0.500296	0.00102996	0.9622
P15170	0.977	0.944	0.894	4.45355	0.886611	0.026501	0.96876
P15289	1.099	0.948	0.926	9.50306	0.107565	0.984784	1.00287
P15311	0.904	0.888	0.947	3.34198	0.426165	5.04e-09	0.92504
P15498	0.958	1.042	0.987	4.28511	0.205314	0.225368	0.98
P15531	0.866	1.014	1.004	8.60392	0.029012	0.0253018	0.949343
P15559	1.004	0.975	0.989	1.46592	0.835364	0.445166	0.992385
P15586	0.969	1.004	1.011	2.26225	0.410235	0.624116	0.996838
P15848	0.911	1.01	1.07	8.05348	0.138963	0.630859	1.0144
P15880	0.896	0.921	0.989	5.14558	0.0116482	0.000875489	0.96514
P16070	1.087	1.062	1.095	1.59195	0.911834	6.91e-07	1.09993
P16104	1.587	1.009	1.189	23.443	0.402663	0.129918	1.2495
P16152	0.864	0.977	1.038	9.1996	0.121578	0.261018	0.982387
P16219	1.212	1.004	0.873	16.6026	0.0729964	0.0488073	1.09833
P16278	1.117	0.993	0.956	8.25115	0.593247	0.984127	1.0062
P16284	1.011	1.041	1.064	2.55875	0.152939	0.000691507	1.04528
P16401	1.129	0.945	1.082	9.08727	1.06e-06	2.48e-07	1.06433
P16435	1.074	1.019	1.08	3.17874	0.406118	0.0212222	1.05534
P16615	0.972	1.033	1.03	3.39885	0.0269752	0.0395582	1.03768
P16671	1.014	0.898	0.891	7.39373	0.598252	0.0391984	0.961556
P16885	1.041	1.007	0.954	4.38152	0.137912	0.361874	0.987733
P16930	0.997	0.96	0.903	4.96713	0.38237	0.145728	0.968222
P16949	0.949	0.94	0.857	5.54095	0.144688	0.00125028	0.932208
P17096	0.919	0.879	0.9	2.2248	0.28036	1.03e-08	0.924412
P17174	1.049	1.083	1.03	2.54758	0.687997	0.0804929	1.046
P17612	0.848	1.041	1.007	10.6726	0.0601671	0.0618478	0.9523
P17655	1.016	0.958	0.907	5.67901	0.134991	0.00193323	0.95336
P17812	0.956	0.926	0.926	1.85048	0.460466	1.82e-14	0.949095
P17844	1.18	1.034	1.012	8.49123	0.00205304	1.59e-05	1.06984
P17858	1.017	0.975	1.057	4.03451	0.0182535	0.00591983	1.03531
P17900	1.052	0.975	0.967	4.70302	0.327445	0.651492	0.994474
P17931	0.913	0.93	0.938	1.37725	0.347719	4.99e-10	0.926629
P17936	1.002	1.062	1.31	14.5183	0.257913	0.0707622	1.16717
P17980	0.974	1.008	1.016	2.23158	0.422797	0.0795367	1.03985
P17987	0.955	1.017	1	3.23383	0.00603719	0.22528	1.00109
P18031	0.986	1.048	1.068	4.13492	0.260828	0.0766377	1.06041
P18077	1.087	0.798	0.962	15.2727	0.00620743	0.0449252	0.946524
P18084	1.012	0.959	0.957	3.196	0.153131	0.493725	0.989389
P18085	0.961	0.992	0.958	1.93993	0.956435	0.231556	0.983488
P18124	1.099	1.033	1.161	5.8315	0.000329658	4.82e-10	1.1034
P18206	0.927	0.932	0.934	0.387277	0.093928	1.38e-06	0.967469
P18510	0.973	0.912	0.993	4.39826	0.274375	0.124124	0.976735
P18583	1.059	1.115	1.013	4.80844	0.801173	0.130004	1.20256
P18621	0.973	0.933	0.977	2.53185	0.0165895	0.000550089	0.962179
P18669	0.94	0.895	0.881	3.4051	0.220519	4.19e-17	0.921324
P18754	1.167	1.078	1.038	6.03407	0.525912	0.000246687	1.10825
P18859	1.028	0.961	0.951	4.27233	0.673353	0.894988	1.015
P19105	1.036	1.144	1.121	5.17014	0.183093	0.00224095	1.11157
P19338	0.924	0.93	0.913	0.934768	0.570895	3.76e-39	0.931716
P19367	1.062	0.975	0.955	5.70409	0.212615	0.223207	0.991471
P19404	0.961	1.121	1.09	8.02536	0.0487503	0.0802022	1.05278
P19474	0.92	0.925	0.909	0.891651	0.977787	0.696929	0.9905
P19525	1.057	1.024	1.002	2.69375	0.692424	0.536872	1.01689
P19623	1.062	0.966	0.938	6.57788	0.142339	0.219872	0.985422
P19784	1.088	1.023	0.986	5.00193	0.65793	0.605175	1.01763
P19878	0.984	1.083	1.105	6.09591	0.541748	0.139536	1.07587
P19971	0.991	0.949	0.976	2.18969	0.414002	0.143466	0.989634
P20020	1.596	1.095	1.119	22.2503	0.0423308	0.0230997	1.13511
P20042	0.977	1.004	0.984	1.41773	0.622082	0.114768	0.977455
P20073	1.019	1.043	1.011	1.62577	0.551498	0.0582334	1.10344
P20290	0.918	0.988	0.914	4.42737	0.294501	0.0162214	0.929714
P20339	1.112	1.08	1.073	1.9105	0.763068	0.0105961	1.07655
P20340	1.021	1.001	1.062	3.02496	0.156052	0.0923183	1.05569
P20618	1	0.973	0.904	5.16242	0.555428	0.00210691	0.9475
P20645	1.008	1.061	1.071	3.2348	0.230022	0.0010634	1.0664
P20674	0.902	1.041	1.048	8.25946	0.0380004	0.659977	1.01631
P20700	1.003	1.041	0.991	2.58013	0.184026	0.275895	1.02139
P20702	1.022	1.009	1.007	0.804265	0.763752	0.188727	1.01961
P20936	0.903	0.959	0.958	3.40924	0.575555	0.037306	0.9491
P20962	0.94	0.869	0.896	3.97459	0.948182	5.67e-06	0.884312
P21266	0.998	0.995	0.91	5.16328	0.647686	0.181239	0.964437
P21281	1.007	0.993	1.01	0.904363	0.755231	0.661384	1.00221
P21283	0.979	0.955	0.965	1.24754	0.778693	0.895343	1.01088
P21291	0.977	0.931	0.894	4.45195	0.394352	0.0125215	0.926842
P21399	1.091	0.995	0.951	7.07192	0.583724	0.788797	1.02139
P21589	1.024	1.114	1.028	4.81802	0.134724	0.000843523	1.07353
P21796	1.041	0.993	0.972	3.52989	0.0161776	0.859416	1.01605
P21912	1.024	0.949	1.005	3.92795	0.597319	0.775745	0.994
P21926	0.94	1.01	0.843	9.00784	0.068778	0.00987787	0.923833
P21964	0.992	0.983	0.971	1.07288	0.708068	0.017512	0.982822
P21980	0.993	0.968	0.962	1.68749	0.489114	0.000900949	0.970517
P22061	0.956	0.932	0.961	1.63243	0.445137	0.000845128	0.954656
P22087	0.984	1.028	1.032	2.62483	0.232218	0.0760076	1.04147
P22102	1.009	1	0.995	0.708515	0.864878	0.982461	1.00373
P22234	0.929	0.907	0.947	2.15954	0.120857	3.84e-11	0.926989
P22307	0.957	0.972	0.974	0.960204	0.352263	0.723499	1.0113
P22314	0.946	0.949	0.959	0.715507	0.0769558	4.27e-06	0.975158
P22392	0.803	0.797	0.819	1.41039	0.469071	6.22e-13	0.837704
P22626	1.011	1.021	0.952	3.74871	0.019084	0.982155	1.01191
P22681	1.005	0.944	0.886	6.29696	0.878334	0.405163	0.9721
P22695	0.982	0.973	0.944	2.05497	0.479222	0.199158	0.98975
P22749	0.974	1.115	1.169	9.27096	0.743097	0.365002	1.10025
P23141	1.031	1.038	1.018	0.986287	0.979688	0.00415287	1.03861
P23219	0.974	1.013	0.977	2.19661	0.263998	0.202035	0.984675
P23246	0.973	0.969	0.992	1.25646	0.39571	0.0528984	0.985954
P23258	0.981	0.946	0.969	1.84245	0.670946	0.0479419	0.938125
P23284	1.022	0.992	0.982	2.08445	0.401641	0.974172	1.01634
P23368	1.043	1.054	1.028	1.25291	0.948783	0.00897196	1.05809
P23381	0.925	0.993	1.019	4.95798	0.000562144	0.11617	0.99339
P23396	1.014	0.938	0.952	4.17846	0.153171	0.00983328	0.98579
P23469	0.977	1.003	0.979	1.46688	0.912071	0.613794	0.994615
P23526	0.886	0.932	0.927	2.75835	0.0719784	2.68e-06	0.941519
P23528	0.88	0.867	0.85	1.7379	0.0669075	3.99e-74	0.869335
P23588	1.025	1.012	0.928	5.32745	0.521284	0.755743	1.00048
P23634	1.043	1.11	1.119	3.80731	0.523606	0.39994	1.05317
P23786	1.001	1.023	0.986	1.85482	0.851447	0.43744	1.0233
P24534	0.952	0.918	0.91	2.40658	0.359771	9.01e-14	0.93056
P24539	1.01	0.963	0.972	2.54125	0.586003	0.124275	0.981245
P24666	1	0.941	0.94	3.57751	0.574945	0.29295	0.977826
P24752	1.016	1.021	0.989	1.70664	0.21178	0.0463147	1.03009
P24844	1.047	0.983	1.18	9.39194	0.704533	0.954459	1.01992
P24928	1.077	1.074	1.066	0.530268	0.784824	0.0811775	1.1312
P25205	0.933	0.971	0.996	3.28166	0.689979	0.881833	1.01167
P25398	0.925	0.907	0.803	7.49811	0.00559313	8.29e-16	0.900248
P25685	0.972	0.939	1.005	3.39506	0.369153	0.469859	0.992152
P25705	1.048	1.026	1.037	1.06075	0.937592	6.83e-09	1.05445
P25786	0.976	0.933	1.015	4.20823	0.243526	0.165916	0.991414
P25787	0.999	0.974	0.915	4.48043	0.0792776	0.00195341	0.9706
P25788	0.914	0.963	0.993	4.16853	0.65877	0.0166648	0.959313
P25789	0.956	0.981	0.941	2.10639	0.648764	0.000472636	0.961431
P26038	0.881	0.906	0.912	1.82755	0.0343936	1.75e-26	0.924473
P26196	1.038	0.942	1	4.86704	0.0986558	0.559215	0.991833
P26358	1.002	1.102	0.994	5.82739	0.449939	0.559239	1.02
P26368	1.027	0.992	1.06	3.31324	0.218997	0.0128471	1.05127
P26373	1.062	1.066	1.097	1.78207	0.664838	2.66e-06	1.1331
P26440	0.96	1.064	0.999	5.21391	0.642087	0.362876	1.02902
P26447	0.804	0.856	0.848	3.34928	0.2333	1.03e-14	0.846674
P26572	0.973	1.026	1.101	6.22397	0.358845	0.54645	1.0206
P26583	1.028	1.062	0.872	10.2618	0.416842	0.866423	1.0135
P26599	0.963	1.039	0.933	5.58482	0.172471	0.00843258	0.969659
P26639	0.987	0.974	1.019	2.33143	0.462326	0.163951	0.993993
P26640	0.99	0.971	0.992	1.17747	0.534898	0.404608	1.00227
P26641	0.938	0.907	0.937	1.89967	0.471486	6.26e-18	0.939318
P26885	1.051	0.996	0.896	8.01031	0.091972	0.248366	0.986054
P27105	0.956	1.089	0.984	6.94453	0.385161	0.89476	1.00988
P27348	0.977	0.982	0.9	4.82344	0.0722448	7.56e-05	0.940296
P27449	0.809	1.167	1.335	24.3423	0.0239087	0.0779546	1.1861
P27635	0.989	0.902	0.907	5.23768	0.0576986	0.00396339	0.960561
P27694	0.91	1.018	1.044	7.17281	0.129696	0.715569	1.01108
P27695	0.978	0.94	0.847	7.3125	0.284453	0.00191241	0.945744
P27708	1.007	0.933	0.975	3.81946	0.700295	0.587729	0.99215
P27797	0.977	0.999	0.958	2.09798	0.052814	5.5e-05	0.979456
P27816	1.016	0.996	0.994	1.21412	0.974064	0.360439	1.05498
P27824	0.966	0.936	0.985	2.56719	0.386685	0.0503051	0.991587
P28062	1.019	1.001	1.032	1.53018	0.789884	0.395157	1.0283
P28066	0.903	0.979	0.972	4.41527	0.20673	0.00646901	0.97155
P28070	0.943	1.064	1.126	8.91206	0.000765614	0.0147986	1.06154
P28072	1.139	1.118	1.094	2.01582	0.550853	7.58e-05	1.09975
P28288	1.04	1.111	1.149	5.02966	0.522216	0.0194648	1.14
P28331	1.2	1.078	1.233	6.97644	0.389941	7.21e-05	1.17613
P28799	1.081	1.195	0.96	10.8947	0.505921	0.36593	1.0855
P28838	0.925	0.95	0.927	1.48741	0.73349	6.04e-08	0.957423
P29144	0.989	0.969	0.92	3.70061	0.716083	0.0271526	0.973507
P29218	0.967	0.901	0.903	4.06435	0.0200684	6.26e-06	0.938611
P29350	0.959	0.954	0.951	0.423336	0.320495	0.359483	0.991942
P29353	1.017	1.058	1.082	3.12339	0.387921	0.00933283	1.05543
P29401	0.924	0.962	0.978	2.9054	0.18076	0.00387288	0.980625
P29590	0.999	1.061	0.88	9.38609	0.1895	0.646062	0.987429
P29692	1.004	0.972	0.947	2.93242	0.678786	0.201409	0.996785
P29728	1.034	0.952	0.957	4.68577	0.0866344	0.214653	0.979154
P29966	1.042	1.05	1.08	1.8947	0.988003	0.0668795	1.04843
P30040	0.995	1.031	0.994	2.09396	0.222574	0.0221921	1.04065
P30041	0.963	0.902	0.983	4.44459	0.0696631	3.74e-05	0.961233
P30042	0.961	1.001	0.906	4.98922	0.528196	0.307606	0.98265
P30043	1.056	1.109	1.077	2.46973	0.491606	0.0248408	1.06806
P30044	0.98	0.95	0.977	1.70513	0.695342	0.0324461	0.982289
P30046	0.97	0.931	0.885	4.58162	0.765133	0.0024833	0.937412
P30048	0.973	0.936	0.903	3.73603	0.0216816	7.52e-06	0.937556
P30049	0.973	1.043	0.966	4.28364	0.419948	0.190445	0.985945
P30050	1.025	1.022	1.06	2.0399	0.208464	0.000393662	1.04954
P30084	1.039	1.031	0.947	5.06769	0.790783	0.196542	1.04339
P30085	0.903	0.948	0.96	3.20704	0.116997	2.35e-06	0.934969
P30086	0.956	0.919	0.911	2.5851	0.326353	2.12e-10	0.924202
P30101	1.007	1.007	0.977	1.73726	0.175713	0.625071	1.01165
P30153	0.933	1.071	1.039	7.12104	0.0828736	0.351305	1.03015
P30405	1.019	1	0.981	1.9	0.688581	0.296823	1.02279
P30419	1.036	0.997	0.933	5.25993	0.0600677	0.151265	0.977136
P30520	1.078	1.02	1.046	2.77211	0.133826	0.0024831	1.05672
P30533	1.146	1.035	0.961	8.89064	0.0161339	0.25182	1.03417
P30536	1.019	0.954	0.872	7.7677	0.620255	0.403081	0.974562
P30613	1.177	1.373	1.4	9.24349	0.749671	2.41e-05	1.24332
P30622	0.944	0.95	1.084	7.97386	0.277857	0.560195	1.03333
P30740	0.955	1.017	1.073	5.81531	0.401984	0.146106	1.06262
P30876	1.013	0.961	1.041	4.03936	0.712812	0.739699	1.0155
P31040	1.078	0.982	1.01	4.82437	0.45861	0.552473	1.01988
P31146	0.912	0.898	0.892	1.13951	0.316508	3.81e-39	0.908981
P31150	0.981	0.93	1.053	6.25486	0.0913984	0.56663	1.02346
P31153	0.926	0.999	0.968	3.79929	0.391138	0.0591692	0.9699
P31689	1.005	1.023	1.079	3.72628	0.282196	0.0833333	1.03183
P31749	0.9	1.055	0.99	7.92889	0.147329	0.503176	0.982333
P31930	1.114	1.066	1.051	3.05561	0.742181	3.23e-07	1.08973
P31937	0.968	0.904	0.914	3.70732	0.553227	0.028628	0.92275
P31939	0.929	0.957	0.961	1.83726	0.0320959	1.57e-07	0.957948
P31942	1.005	1.07	0.99	4.16227	0.580991	0.114563	1.03788
P31943	0.998	1.065	0.987	4.15256	0.177645	0.532494	1.02067
P31946	0.954	0.952	0.954	0.121122	0.496108	0.00143786	0.965149
P31948	0.916	0.918	0.934	1.06927	0.862919	7.46e-09	0.953188
P31949	0.828	1.008	0.985	10.4177	5.97e-06	0.316746	1.08399
P32119	0.901	0.909	0.887	1.23866	0.231952	1.11e-22	0.9006
P32189	1.074	1.043	0.965	5.46692	0.352189	0.512979	1.02843
P32321	0.926	0.94	0.937	0.788917	0.952566	0.0136133	0.9336
P32969	0.974	0.935	0.976	2.40371	0.662563	0.0131561	0.968034
P33121	1.014	1.029	1.021	0.734878	0.981887	0.0204745	1.05873
P33176	0.997	0.995	1.014	1.04195	0.480738	0.362074	1.01794
P33241	1.119	1.127	1.221	4.90812	0.960987	0.0107106	1.121
P33316	0.882	1.067	0.931	9.98425	0.186805	0.0734337	0.945667
P33897	0.923	1.035	1.07	7.60775	0.103045	0.667335	1.01474
P33991	0.992	1.095	1.007	5.39541	0.286644	0.0576208	1.05243
P33992	0.994	1.072	1.094	4.98877	0.172698	0.0506611	1.06257
P33993	1.019	1.167	1.121	6.87135	0.0910595	2.06e-05	1.1175
P34741	0.778	1.071	0.937	15.7944	0.405176	0.235435	0.894
P34897	1.03	1.001	1.061	2.91128	0.355986	0.00036764	1.04421
P34910	0.985	0.953	1.079	6.5124	0.64935	0.941666	1.01083
P34932	0.964	0.937	0.958	1.48766	0.607087	3.85e-08	0.961221
P35221	1.047	1.316	1.075	12.9048	0.5	0.21151	1.146
P35232	1.07	1.023	1.034	2.35848	0.512402	0.00397539	1.04416
P35236	0.951	0.972	0.916	2.98945	0.908144	0.101559	0.934438
P35237	0.978	0.94	1.112	8.94603	0.412483	0.765159	1.023
P35241	1.06	1.037	0.985	3.74008	0.350086	0.440046	1.01896
P35244	1.066	1.082	1.009	3.64628	0.510449	0.339983	1.032
P35249	1.127	1.152	1.143	1.11008	0.855731	0.000686405	1.1415
P35268	0.991	0.975	0.952	2.01553	0.884392	0.0789793	0.982062
P35269	1.142	1.05	1.064	4.5674	0.360044	0.00766979	1.07629
P35270	0.942	1.089	0.93	8.97043	0.51925	0.454956	1.0623
P35527	1.262	1.673	1.286	16.3948	0.224887	0.000912103	1.6291
P35579	0.988	1.002	1.037	2.50137	4.75e-05	0.112095	1.03063
P35606	0.953	0.954	0.936	1.06746	0.537134	0.00496504	0.96589
P35613	0.97	0.978	0.931	2.62031	0.941203	0.250985	0.982811
P35637	0.91	0.942	0.905	2.18442	0.500573	1.15e-10	0.918724
P35658	1.044	1.258	1.298	11.381	0.30453	0.0314548	1.1912
P35659	1.092	0.975	1.06	5.80118	0.218688	0.219178	1.04108
P35908	0.459	1.092	1.448	50.1091	0.000166955	0.103617	0.966294
P35914	1.017	1.013	1.029	0.816606	0.651159	0.245337	1.04233
P35998	0.983	1.017	0.997	1.71051	0.584274	0.0383722	1.03239
P36222	1.051	1.025	1.014	1.84466	0.42526	0.0671191	1.03078
P36404	0.992	1.083	0.995	5.05159	0.117186	0.954603	1.00223
P36405	1.066	0.95	0.941	7.07299	0.283214	0.2823	0.97
P36542	0.967	0.972	0.949	1.2566	0.875381	0.0283752	0.978779
P36543	0.92	0.949	0.967	2.50849	0.169889	0.0534019	0.968794
P36578	1.032	1.047	1.107	3.73694	0.00215512	2.97e-15	1.07933
P36776	1.068	1.016	0.993	3.74616	0.128105	0.0596764	1.02599
P36915	1.175	1.079	1.033	6.61262	0.470148	0.4085	1.05217
P36957	0.994	1.03	1.02	1.83145	0.713708	0.931354	1.00731
P36969	1.087	1.044	1.068	2.02079	0.884522	0.0511794	1.04592
P37108	1.065	1.016	0.916	7.60168	0.0935113	0.890961	1.005
P37198	1.017	0.959	0.875	7.51269	0.320084	0.0377559	0.95075
P37235	0.951	1.023	1.017	4.00702	0.00393103	0.448599	1.02862
P37268	1.145	1.147	0.869	15.1783	0.472806	0.377138	1.0994
P37802	0.959	1.009	0.922	4.53234	0.361064	0.102577	0.99958
P37837	0.902	0.891	0.904	0.778643	0.774383	1.68e-22	0.918742
P38117	1.025	0.976	0.982	2.68793	0.2997	0.533948	1.0002
P38159	0.981	1.017	1.001	1.8043	0.118609	0.0607997	1.04141
P38606	0.918	1.055	0.979	6.97528	0.0991717	0.908937	1.01737
P38646	1.057	1.052	1.056	0.250782	0.963294	3.18e-08	1.07327
P38919	0.992	0.993	1.034	2.38144	0.502304	0.784009	1.01251
P39019	0.93	0.876	0.904	2.98961	0.00572189	1.32e-25	0.910801
P39023	0.997	0.994	1.022	1.53068	0.531452	0.387959	1.02134
P39656	1.033	1.008	0.97	3.16069	0.197663	0.87892	1.00972
P39687	1.009	0.986	0.909	5.4105	0.215864	0.190289	0.977667
P39748	1.072	1.177	1.044	6.38778	0.586569	0.00256052	1.12319
P40121	0.927	0.949	0.88	3.83673	0.142054	3.2e-12	0.937442
P40222	0.897	0.979	0.971	4.76403	0.765007	0.405197	0.961714
P40227	0.953	0.978	0.962	1.31306	0.116437	0.000698775	0.984622
P40306	0.997	0.988	0.975	1.12099	0.765711	0.399862	0.984417
P40429	1.137	0.993	1.141	7.73313	0.00194504	1.23e-05	1.08167
P40616	0.984	0.968	1.211	12.8909	0.864176	0.924867	1.01657
P40925	0.886	0.927	0.873	3.14787	0.205343	1.06e-14	0.912897
P40926	1.02	1.017	0.983	2.04147	0.0794848	0.0160603	1.03933
P40939	0.988	1.023	1.009	1.74996	0.30577	0.0359566	1.03047
P41091	0.956	0.983	1.015	2.99952	0.211435	0.91709	1.00786
P41227	0.935	0.884	0.979	5.09753	0.752694	0.0222068	0.926444
P41240	0.951	1.009	0.906	5.40508	0.684937	0.450733	1.09583
P41250	0.961	0.944	1.01	3.52678	0.297595	0.0542972	0.983292
P41252	1.02	0.971	1.023	2.90591	0.520555	0.844947	1.00732
P41567	0.947	0.861	0.966	6.05076	0.209424	0.00181695	0.914375
P42126	1.012	1.001	1.029	1.3912	0.759762	0.902218	1.00289
P42166	1.053	1.033	1.065	1.53911	0.996211	0.0642886	1.061
P42224	0.976	1.043	1.064	4.47228	0.375744	0.0321294	1.04711
P42226	0.968	0.989	0.976	1.08409	0.738894	0.676175	0.99525
P42285	0.978	0.914	0.944	3.38725	0.745807	0.961021	1.01414
P42345	1.049	1.047	0.991	3.19963	0.782067	0.39376	1.02111
P42356	0.955	1.271	1.257	15.378	0.333732	0.0823346	1.1865
P42704	1.008	1.005	1.036	1.6823	0.887587	0.100201	1.01944
P42765	0.915	1.023	1.02	6.23794	0.00045319	0.340361	0.997565
P42766	1.185	1.074	1.285	8.93463	0.107563	4.25e-08	1.15446
P42858	0.938	1.14	1.196	12.4353	0.133534	0.0069858	1.1375
P43003	1.097	1.231	1.19	5.85512	0.5	0.0437314	1.17267
P43034	0.976	0.955	1.01	2.83117	0.28073	0.410426	1.05145
P43155	1.052	1.088	0.967	5.99919	0.161187	0.982395	1.00967
P43243	1.017	1.026	0.951	4.10333	0.785599	0.290515	0.992875
P43304	1.022	1.052	1.026	1.57636	0.286758	0.00120266	1.05004
P43307	0.999	0.986	0.998	0.727541	0.326217	0.492455	0.993034
P43487	0.938	0.919	0.873	3.6727	0.329371	7.57e-06	0.933907
P43490	1.018	0.988	1	1.50695	0.959886	0.758924	1.01116
P43686	0.936	0.96	0.937	1.43773	0.392323	0.00152949	0.954592
P43897	1.177	1.142	1.116	2.6734	0.844779	1.95e-05	1.13424
P45880	1.001	0.981	0.981	1.16912	0.818549	0.0768406	0.989994
P45974	1.013	1.056	0.995	3.06875	0.196635	0.661827	1.01628
P46060	0.918	0.99	1.032	5.88308	0.0471816	0.790664	1.00919
P46063	0.848	1.045	1.066	12.1926	0.0742779	0.726942	1.02372
P46087	0.831	1.147	1.11	16.7832	0.0928506	0.146117	1.06812
P46108	0.998	0.973	1.044	3.58347	0.521044	0.610172	0.988778
P46109	0.983	1.006	0.971	1.80261	0.756226	0.872909	1.00896
P46379	1.007	1.036	1.084	3.73093	0.803977	0.178834	1.03709
P46459	0.961	0.971	0.976	0.787926	0.827547	7.49e-05	0.974026
P46734	1.014	1.066	0.989	3.83979	0.922552	0.297572	1.04425
P46776	1.1	1.067	1.047	2.49823	0.350364	0.0136727	1.0715
P46777	0.926	0.973	0.986	3.2823	0.630258	0.00622002	0.966598
P46778	0.949	0.946	1.043	5.63213	0.154881	0.613182	0.999167
P46779	0.99	1.022	1.069	3.8692	0.0214932	0.0995636	1.02795
P46781	1.115	0.944	1.008	8.4509	0.00261824	0.478667	1.02435
P46782	1.064	0.89	0.925	9.59025	0.0328849	0.0648727	0.968375
P46783	0.934	0.919	1.011	5.17031	0.00501096	3.32e-05	0.943237
P46821	1.015	0.955	0.987	3.04588	0.730291	0.746473	0.998812
P46926	0.938	0.932	0.997	3.75876	0.104834	0.733106	1.00063
P46940	0.953	0.994	1.009	2.942	4.69e-06	0.0800596	0.999633
P46976	0.901	1.008	0.934	5.78194	0.193266	0.0450077	0.951842
P46977	1.045	0.944	1.053	5.99148	0.0340296	0.119009	1.03704
P47755	0.927	0.933	0.933	0.372084	0.950098	0.00394916	0.927727
P47756	0.905	1.006	0.955	5.2862	0.205593	0.111317	0.989046
P47813	0.94	1.14	1.125	10.4268	0.561611	0.332175	1.086
P47897	1	0.999	1.004	0.264311	0.762045	0.762375	1.01154
P47914	0.985	0.964	0.96	1.38489	0.333714	0.0449811	0.979784
P47985	1.039	1.05	1.052	0.668577	0.149554	0.0253699	1.04583
P48047	0.988	0.995	1.019	1.62475	0.304953	0.720635	1.01413
P48059	0.948	0.904	0.92	2.41029	0.565605	0.000108858	0.912217
P48147	0.978	0.984	0.992	0.713314	0.741842	0.43573	0.996123
P48163	1.009	1.03	0.88	8.34758	0.598402	0.375411	0.960429
P48307	1.083	1.095	1.057	1.8014	0.373257	0.00392698	1.07071
P48426	0.911	0.903	0.993	5.3238	0.156553	0.000117289	0.934083
P48444	1.015	1.019	0.954	3.65743	0.265485	0.463283	0.998348
P48506	0.962	0.889	0.976	4.95742	0.386992	0.000127258	0.93819
P48556	1.021	1.055	0.966	4.42909	0.109915	0.138891	1.02764
P48637	0.88	0.991	0.98	6.43545	0.144052	0.0227067	0.960842
P48643	1.002	0.965	0.952	2.66621	0.0525133	5.81e-06	0.97102
P48651	1.082	1.15	1.216	5.82968	0.31339	4.93e-07	1.16839
P48681	1.017	1.022	0.997	1.30719	0.931793	0.0610396	1.02499
P48729	1.095	0.929	1.002	8.24857	0.384798	0.807129	0.993
P48735	1	0.983	0.994	0.868829	0.505326	0.76563	1.01773
P48775	0.851	1.093	1.075	13.3975	0.356622	0.790653	1.02475
P48960	1.101	1.061	1.232	7.90612	0.0878241	0.000263225	1.18777
P49006	0.894	0.801	0.74	9.55468	0.0396956	1.22e-08	0.829875
P49023	0.795	1.024	1.068	15.2312	0.167976	0.426673	0.977231
P49137	1.124	1.038	1.029	4.93046	0.365384	0.631868	1.0255
P49189	0.934	0.95	0.942	0.849257	0.606569	0.525352	0.996382
P49207	1.006	1.017	1.285	14.329	0.000174802	2.76e-05	1.12423
P49257	1.025	0.996	0.957	3.43744	0.321277	0.916311	1.00301
P49321	0.934	0.997	0.901	5.16684	0.284039	0.080599	0.9725
P49327	0.98	0.982	1.012	1.80825	0.0775928	0.11811	0.996561
P49368	0.938	0.996	0.974	3.02066	0.0256535	0.00109041	0.984449
P49411	1.02	1.035	1.027	0.730586	0.319303	0.047161	1.02999
P49441	0.984	1.043	1.186	9.69842	0.372824	0.257866	1.05271
P49458	0.966	0.902	0.884	4.69805	0.662851	0.0095183	0.924941
P49585	1.002	1.116	1.069	5.393	0.160557	0.0489609	1.05026
P49588	0.944	0.973	0.983	2.09552	0.452013	0.0878832	0.988578
P49589	0.996	0.965	0.95	2.41764	0.637361	0.647614	0.997281
P49591	0.941	0.932	0.87	4.22785	0.0316426	9.37e-07	0.944734
P49593	0.889	1.004	0.952	6.07251	0.437139	0.119914	0.947333
P49720	0.921	1.008	1.028	5.7716	0.0342826	0.627838	1.02855
P49721	0.945	1.02	1.079	6.61883	0.390154	0.397548	1.0274
P49736	0.972	0.987	1.003	1.57016	0.999791	0.288147	0.978812
P49748	0.988	0.998	0.995	0.516431	0.902916	0.157589	1.02295
P49750	1.064	1.127	1.027	4.7135	0.48211	0.0682292	1.0624
P49755	0.977	1.031	1.075	4.77635	0.0396213	0.100924	1.05508
P49756	1.067	1.028	1.041	1.89966	0.322177	0.0116666	1.04236
P49757	0.945	0.953	0.96	0.787847	0.97418	0.0171442	0.953875
P49770	0.987	0.948	0.934	2.87192	0.838495	0.224353	0.971
P49773	0.962	0.872	0.877	5.59719	0.37649	0.000136245	0.888786
P49792	1.008	1.1	1.021	4.77369	0.0751957	0.00392894	1.06424
P49821	0.99	0.891	0.907	5.71856	0.181289	0.260688	0.971167
P49840	1.085	0.931	0.945	8.62803	0.455075	0.469612	1.03443
P49902	0.994	0.936	0.912	4.45022	0.502284	0.0436171	0.939
P49915	0.979	0.941	0.948	2.11545	0.339677	0.0338318	0.96
P49959	0.994	1	1.034	2.13721	0.981806	0.269474	1.0334
P50213	1.086	0.99	0.987	5.51534	0.0690826	0.248707	1.02189
P50225	0.909	0.926	0.937	1.5267	0.646386	0.00210899	0.924067
P50281	0.991	0.961	1.016	2.78348	0.608054	0.247549	0.984317
P50395	0.934	0.893	0.937	2.66822	0.374721	2.98e-18	0.919824
P50416	1.099	0.987	1.079	5.66187	0.019387	0.00136557	1.05335
P50440	0.985	1.074	1.006	4.55358	0.509631	0.913893	1.008
P50452	0.984	0.935	0.911	3.94417	0.703442	4.37e-05	0.938703
P50454	0.981	0.983	0.995	0.767679	0.198536	0.915885	1.00655
P50502	0.889	0.899	0.886	0.763672	0.222753	1.44e-23	0.892133
P50552	0.934	0.956	0.957	1.36986	0.308319	0.116918	0.98931
P50570	0.996	1.016	0.988	1.44222	0.830007	0.20755	1.03101
P50583	1.035	1.038	1.041	0.289017	0.899379	0.512873	1.02827
P50897	0.848	0.918	0.886	3.96412	0.32942	1.55e-13	0.892851
P50914	1.168	1.1	1.168	3.42781	0.212552	4e-09	1.1831
P50990	0.929	0.956	0.967	2.0568	0.0997536	3.63e-13	0.954831
P50991	0.952	0.965	0.968	0.884392	0.187	0.00684843	0.986655
P50995	0.924	0.936	0.935	0.714668	0.841342	2.84e-05	0.959084
P51114	0.987	0.994	0.931	3.55737	0.501261	0.421584	0.988273
P51148	0.934	1.043	1.013	5.6494	0.0613134	0.54381	1.02777
P51149	0.942	0.933	0.96	1.45479	0.382874	0.00180992	0.9753
P51151	0.982	0.981	1.044	3.60038	0.435679	0.643138	1.01713
P51153	1.02	1.138	1.181	7.48973	0.070525	0.00150073	1.12394
P51398	1.146	0.935	1.08	10.2439	0.226513	0.791326	1.02814
P51452	0.881	0.895	0.943	3.58772	0.675139	0.127154	0.950438
P51553	0.976	1.002	1.059	4.19367	0.722127	0.478146	1.02515
P51570	0.991	0.992	0.988	0.210199	0.940099	0.458877	1.024
P51571	1.098	1.06	1.051	2.33219	0.996423	0.00821044	1.08404
P51572	0.965	1.014	0.942	3.77687	0.663995	0.43033	0.997582
P51608	0.925	1.015	1.055	6.66944	0.533776	0.780143	1.015
P51610	0.996	1.018	1.049	2.60794	0.198492	0.239654	1.02894
P51659	1.009	1.068	1.033	2.8621	0.116917	8.24e-07	1.0524
P51665	1.057	1.005	0.993	3.34071	0.508854	0.132017	1.02776
P51858	0.969	0.963	0.998	1.91644	0.785983	0.396143	0.99445
P51991	1.021	0.989	1	1.62043	0.626185	0.533536	1.01776
P52209	0.941	0.932	0.916	1.36202	0.646654	2.87e-12	0.952156
P52272	0.967	1.05	0.984	4.38298	0.00666989	0.0191275	1.03808
P52292	0.981	1.078	0.904	8.82801	0.238096	0.245265	0.9557
P52306	1.025	0.984	1.012	2.08067	0.550225	0.955813	1.00224
P52565	0.83	0.87	0.816	3.34147	0.187805	1.22e-10	0.868671
P52566	0.87	0.967	0.957	5.72846	0.42093	1.6e-06	0.927588
P52597	0.992	1.051	1.034	2.961	0.486927	0.98595	1.01245
P52788	1.008	0.859	0.908	8.20981	0.229046	0.000141903	0.898278
P52789	1.04	1.047	1.01	1.90397	0.92969	5e-05	1.04986
P52815	1.227	1.248	1.307	3.29008	0.830971	2.27e-05	1.18466
P52888	0.931	0.911	1.015	5.79467	0.62357	0.158155	0.96425
P52907	0.972	0.949	0.959	1.20131	0.449584	0.0164181	0.978203
P53007	0.999	0.922	0.96	4.00914	0.195668	0.0195318	0.962037
P53041	1.326	0.969	0.927	20.414	0.0877068	0.712546	1.0387
P53396	0.899	0.956	0.963	3.73718	0.0038789	5.85e-05	0.97779
P53582	1.002	1.001	1.041	2.24811	0.692973	0.83154	1.00056
P53597	1.063	1.043	1.07	1.32354	0.996503	0.0613715	1.05647
P53602	0.969	0.952	0.999	2.44498	0.457677	0.00745784	0.963609
P53611	0.994	0.886	0.926	5.83766	0.506816	0.192634	0.9451
P53618	1.001	0.961	0.973	2.0981	0.504848	0.721803	1.01519
P53621	0.994	1.015	1.028	1.69471	0.0610928	0.12874	1.02439
P53634	1.005	1.001	0.962	2.40118	0.361438	0.181679	0.980222
P53680	1.133	1.119	0.952	9.42908	0.20521	0.650696	1.025
P53990	0.954	0.908	0.864	4.95272	0.340188	0.000827915	0.895067
P53992	0.942	1.049	1.096	7.66997	0.0162864	0.716173	1.00185
P53999	0.933	0.939	0.896	2.52399	0.563955	1.8e-09	0.929184
P54105	0.972	0.978	0.83	9.03988	0.154852	0.0890061	0.9462
P54136	1.005	0.965	0.985	2.03046	0.296104	0.000640637	0.973386
P54577	0.964	0.973	0.973	0.535686	0.797561	0.00388433	0.980018
P54578	0.996	1.002	1.04	2.35623	0.726065	0.556647	0.998603
P54619	0.98	0.926	0.957	2.83953	0.397421	0.0125481	0.9496
P54687	0.957	0.809	0.869	8.47516	0.131923	0.00280571	0.93514
P54709	1.142	0.945	0.891	13.3091	0.000665718	0.297827	0.986094
P54725	0.829	1.067	1.034	13.2024	0.192446	0.672067	0.988571
P54727	0.894	0.913	0.95	3.09881	0.839229	0.0067062	0.92925
P54819	0.985	1.013	0.999	1.4014	0.261526	0.581373	1.03057
P54920	0.92	0.916	1.017	6.01395	0.208536	0.0109428	0.95628
P55010	1.022	1.033	1.036	0.715411	0.310351	0.0804221	1.05142
P55036	0.973	1.066	1.032	4.59688	0.122072	0.426447	1.0367
P55060	0.998	0.961	0.953	2.47324	0.538937	0.290705	0.986976
P55072	0.958	0.963	0.936	1.50833	0.607232	7.07e-09	0.971545
P55084	0.972	0.976	0.993	1.13742	0.0488992	0.311388	1.00028
P55145	1.059	1.188	1.053	6.93357	0.58117	2.88e-06	1.11211
P55160	0.985	0.99	1.137	8.32423	0.069882	0.246339	1.02525
P55209	0.937	0.946	0.997	3.37056	0.202873	0.00833492	0.967155
P55263	1.037	0.941	0.952	5.37941	0.0315081	0.0327204	0.972688
P55265	1.041	0.959	1.096	6.68043	0.101187	0.0951182	1.051
P55327	0.938	0.854	0.834	6.3044	0.742143	0.0174237	0.892375
P55735	1.028	1.042	1.048	0.987479	0.589821	0.0221981	1.072
P55769	0.943	1.1	0.987	8.01858	0.38221	0.286226	1.049
P55786	0.954	0.938	0.958	1.114	0.649757	5.5e-09	0.952761
P55795	0.96	1.029	1.129	8.17568	0.0737021	0.561901	1.03165
P55809	0.945	1.042	1.031	5.27963	0.0831008	0.926341	1.00972
P55884	0.992	1.008	0.928	4.3373	0.338162	0.426468	0.995051
P55957	0.904	0.911	1.015	6.5898	0.994509	0.152212	0.967167
P56134	1.191	1.127	1.093	4.37638	0.199081	6.16e-05	1.12664
P56192	1.028	0.972	0.96	3.67856	0.985049	0.338306	0.992435
P56377	0.947	1.077	1.06	6.87365	0.281465	0.418004	1.02546
P56385	0.954	1.009	1.007	3.1508	0.99565	0.460419	0.995071
P56537	1.042	1.092	1.097	2.82394	0.204419	0.0223665	1.0769
P56556	1.047	0.941	1.021	5.50797	0.78271	0.898274	1.00064
P57088	0.975	1.006	1.049	3.67939	0.901075	0.096136	1.03653
P57721	1.025	1.244	1.192	9.91809	0.576785	0.000957195	1.17
P57737	1.005	0.978	1.052	3.70159	0.620489	0.448797	1.01907
P57764	1.114	0.806	0.912	16.5756	0.157089	0.254258	0.947143
P58546	0.897	0.747	0.83	9.11181	0.400893	6.89e-11	0.811857
P59998	0.997	1.023	1.061	3.13408	0.1625	0.606354	1.01446
P60033	1.118	0.976	1.182	9.65499	0.376603	0.0429208	1.16217
P60174	0.95	0.914	0.902	2.70933	0.0950503	3.3e-28	0.91955
P60228	0.985	1.093	1.13	7.04565	0.133571	0.0931406	1.06608
P60468	0.986	1.128	1.241	11.4254	0.028057	0.000280267	1.145
P60520	0.897	0.786	0.873	6.8549	0.333009	0.0066239	0.83575
P60660	0.909	0.959	0.956	2.97893	0.00350272	0.00968408	0.982929
P60709	0.854	0.945	0.964	6.38396	7.19e-14	2.66e-65	0.930087
P60842	0.868	0.948	1.045	9.29423	0.175153	0.0305865	0.973598
P60866	0.979	0.963	0.955	1.26547	0.912815	3.17e-05	0.95265
P60891	0.943	0.955	0.897	3.28614	0.370107	0.00380959	0.93816
P60900	0.998	1.004	0.984	1.03113	0.656711	0.36745	0.997982
P60903	0.89	0.946	0.831	6.46868	0.0681177	8.79e-07	0.888538
P60953	0.98	0.92	0.944	3.18558	0.411691	2.1e-05	0.950444
P60981	0.901	0.928	0.905	1.59894	0.988403	0.000178073	0.937
P60983	0.97	0.881	0.847	7.06261	0.0426216	1.73e-05	0.899133
P61006	1.05	1.072	0.991	4.03644	0.5	0.261387	1.03767
P61011	0.952	1.072	1.041	6.09713	0.294325	0.838384	0.9994
P61018	0.975	0.985	1.053	4.2259	0.39245	0.883099	1.005
P61019	0.966	0.949	1.026	4.12631	0.210614	0.560898	1.00083
P61020	1.15	1.145	1.192	2.22083	0.807192	0.000318378	1.15175
P61026	1.032	1.005	1.105	4.93952	0.177683	0.152016	1.04566
P61077	0.993	0.929	0.967	3.34236	0.735115	0.0633357	0.940462
P61086	0.926	0.952	0.975	2.57784	0.689291	0.00846271	0.957406
P61088	0.872	0.878	0.945	4.51121	0.0461164	7.35e-12	0.91835
P61106	0.941	1.022	1.037	5.1643	0.0258146	0.401836	0.999273
P61158	0.93	0.926	0.908	1.27195	0.361105	4.82e-16	0.937133
P61160	0.897	1.013	1.018	7.01452	0.218703	0.00948726	0.979885
P61163	0.871	1.049	0.991	9.35573	0.00255939	0.453088	0.994898
P61201	1.013	0.942	0.962	3.76523	0.694075	0.224916	0.978
P61204	0.96	0.888	0.979	5.09411	0.250537	0.000285372	0.953469
P61221	0.913	0.989	1.003	5.00124	0.214379	0.248742	0.986721
P61224	0.997	1.069	1.011	3.72197	0.93847	0.923373	1.01684
P61225	0.971	1.028	1.038	3.57029	0.0834365	0.514867	1.01554
P61247	0.952	0.991	1.007	2.87697	0.481477	0.247342	0.996891
P61254	0.998	1.024	1.084	4.26007	0.188414	0.572555	1.01688
P61289	0.998	1.004	0.947	3.18626	0.177461	0.944417	1.00242
P61313	1.125	1.074	1.165	4.06754	0.0614463	2.08e-05	1.11677
P61326	0.988	0.986	0.971	0.94651	0.677754	0.251824	0.983167
P61353	1.001	1.03	1.159	7.90994	0.105659	0.206944	1.04239
P61421	0.96	0.992	0.94	2.72093	0.810015	0.0311158	0.971362
P61513	1.027	0.885	1.155	13.211	0.238868	0.337507	1.065
P61586	0.897	1.033	1.149	12.2896	0.149228	0.632513	1.00158
P61604	0.997	1.042	1.001	2.45788	0.189696	0.729947	1.01571
P61619	0.93	0.996	1.171	12.064	0.0125045	0.350831	1.07274
P61758	1.028	0.956	0.948	4.50824	0.276321	0.37082	0.985963
P61769	1.012	0.986	0.955	2.89907	0.0301168	0.124059	0.987421
P61803	1.21	1.077	1.21	6.58744	0.119109	4.91e-06	1.14631
P61916	0.866	0.872	1.019	9.42922	0.00705829	4.38e-07	0.927188
P61923	0.935	0.918	0.996	4.31902	0.148875	0.0135238	0.959556
P61956	1.018	0.917	0.987	5.31209	0.33906	0.292664	0.981
P61960	1.021	0.943	0.955	4.31655	0.43782	0.61133	0.995682
P61970	0.81	1.193	0.904	20.5988	0.12121	0.0982167	0.958697
P61978	1.004	0.986	0.967	1.87713	0.147279	0.00141637	0.985347
P61981	0.977	0.924	0.937	2.91992	0.223988	0.000936468	0.970327
P62072	1.072	1.118	1.01	5.08098	0.312149	0.0330189	1.068
P62081	0.962	0.981	0.963	1.10386	0.111725	6.34e-06	0.972788
P62136	1.087	0.945	0.795	15.4954	0.113879	0.0135839	0.8865
P62158	0.826	0.86	0.852	2.10123	0.932166	2.58e-08	0.897893
P62191	0.905	1.017	0.974	5.85298	0.0104982	0.527698	1.00071
P62195	1.025	1.035	1.109	4.3437	0.290171	0.000229358	1.07004
P62241	0.992	0.988	0.997	0.454409	0.826389	0.702159	1.00879
P62244	1.033	1.082	1.099	3.19868	0.25434	0.0463849	1.0708
P62249	1.017	0.907	1.022	6.61914	7.74e-06	0.0233492	0.981789
P62258	0.942	1.002	0.987	3.19601	0.000214046	5.1e-05	0.972625
P62263	1.036	1.008	1.044	1.83646	0.687871	0.0765732	1.03876
P62266	1.04	0.903	0.93	7.57774	0.0107745	0.00453683	0.965187
P62269	1.054	0.836	0.901	12.0302	1.58e-05	3.58e-06	0.93699
P62277	1.144	0.888	0.965	13.1475	1.12e-05	0.558439	1.01154
P62280	0.901	0.907	1.027	7.52142	4.7e-05	1.26e-05	0.954885
P62304	1.028	1.158	1.322	12.5993	0.177968	0.0019657	1.17757
P62306	0.838	1.221	1.052	18.5092	0.311269	0.926263	1.02336
P62314	1.111	1.05	1.1	2.99094	0.29061	0.0204003	1.08365
P62316	1.017	0.905	0.932	6.14395	0.371267	0.0316994	0.961525
P62318	1.014	1.019	1.111	5.21153	0.779321	0.458473	1.06759
P62328	0.714	0.74	0.696	3.08663	0.575771	1.41e-20	0.709818
P62330	0.997	0.938	0.981	3.13912	0.358193	0.019571	0.962
P62333	0.937	1.01	0.994	3.91408	0.250008	0.862788	1.00857
P62424	1.024	0.956	1.133	8.60468	4.9e-08	0.0019396	1.04625
P62495	0.928	0.972	0.974	2.71399	0.241491	0.00553359	0.967237
P62633	0.9	0.92	0.709	13.817	0.426851	0.102854	0.911909
P62701	1.009	0.928	1.019	5.0646	0.021073	0.774514	1.0172
P62750	0.894	0.921	0.883	2.1742	0.572991	0.00146629	0.957163
P62753	0.984	0.958	0.961	1.46997	0.857	0.406918	1.00354
P62805	1.014	0.983	1.081	4.88206	0.0483435	0.906659	1.04013
P62820	0.881	0.989	1.139	12.9181	0.152298	0.872424	1.01238
P62826	0.951	0.895	0.948	3.38239	0.0645501	1.05e-21	0.933407
P62829	0.953	0.958	0.991	2.13451	0.574459	0.128815	0.989248
P62834	1.035	0.98	0.926	5.55941	0.574417	0.871041	1.02177
P62841	0.87	1.033	1.291	19.9385	0.000263739	0.0943953	1.1208
P62847	0.942	1.097	1.131	9.53459	0.0083603	0.034237	1.06572
P62851	1.048	0.978	0.937	5.68287	0.359607	0.589826	0.99922
P62854	0.753	0.876	0.982	13.168	0.0166861	0.00811227	0.935083
P62857	0.947	0.979	0.929	2.66107	0.945917	0.420058	0.997881
P62861	1.048	0.954	0.963	5.24807	0.0589381	0.391357	0.989429
P62873	1.098	1.008	0.954	7.13197	0.318595	0.978628	1.00457
P62879	1.147	1.02	0.957	9.29384	0.0186726	0.324573	1.0328
P62888	0.803	1.001	1.048	13.6772	0.0687062	0.317387	0.995191
P62899	1.094	0.996	1.012	5.0845	0.546762	0.229316	1.03107
P62906	1.003	0.921	0.92	5.02469	0.0137035	2.72e-05	0.950843
P62910	0.98	0.975	0.97	0.512821	0.530762	0.0541036	0.973286
P62913	1.018	0.944	0.983	3.77094	0.0100177	0.0930852	0.989333
P62917	1.049	1.006	1.021	2.12858	0.661982	0.0656428	1.03276
P62937	0.911	0.896	0.871	2.2637	0.200515	4.27e-34	0.912179
P62942	0.865	0.941	0.961	5.49141	0.0479672	6.87e-05	0.91027
P62979	0.944	0.975	1.025	4.16471	9.13e-05	3.59e-05	0.979186
P62993	0.964	0.904	0.868	5.3177	0.08393	1.21e-09	0.926571
P62995	0.989	1.032	0.97	3.18603	0.231789	0.235872	0.987756
P63000	0.965	0.884	0.974	5.2676	0.852179	0.405518	0.979
P63010	1.017	0.985	1.021	1.95814	0.956697	0.918374	1.00763
P63098	0.817	0.904	0.911	5.96892	0.452551	0.00376553	0.880429
P63104	0.894	0.909	0.893	0.997354	0.386585	2.34e-30	0.907408
P63151	1.049	0.995	0.978	3.68021	0.55163	0.195335	0.987606
P63167	0.911	0.871	0.939	3.76803	0.464916	0.895025	1.05675
P63173	1.022	0.96	0.97	3.38279	0.574581	0.420974	0.993271
P63208	0.965	0.996	0.977	1.5961	0.876454	0.637104	0.995423
P63218	1.02	0.834	0.86	11.1338	0.18428	0.0207556	0.871571
P63220	1.06	1	0.962	4.90501	0.806764	0.753194	0.999706
P63241	0.908	0.902	0.905	0.331492	0.724337	3.41e-07	0.934052
P63244	0.945	0.953	0.962	0.892122	0.691873	1.75e-06	0.965589
P63279	0.901	0.865	0.874	2.12898	0.500979	2.97e-07	0.890667
P63313	0.781	0.758	0.728	3.51702	0.4197	9.21e-08	0.78
P67775	0.996	0.879	0.99	6.89909	0.648573	0.767115	1.01952
P67809	0.907	0.919	0.925	0.999471	0.726597	5.5e-07	0.906917
P67812	1.093	1.096	1.228	6.76829	0.264428	5.98e-05	1.13538
P67936	0.891	0.926	0.9	2.00682	0.423633	6.77e-06	0.942716
P68032	0.992	0.845	0.753	13.9633	0.105677	1.42e-07	0.889098
P68036	0.836	0.868	0.851	1.87989	0.783427	1.34e-19	0.868986
P68104	0.902	0.982	0.964	4.42081	5.79e-09	6.65e-05	0.999488
P68363	1.03	0.997	1.08	4.035	0.543577	0.517389	1.05845
P68366	1.014	1.011	0.962	2.93218	0.37423	0.898112	1.0035
P68371	0.963	1.073	0.972	6.0914	0.140486	0.469446	1.01571
P68400	1	0.919	0.97	4.25246	0.0604195	0.0379547	0.971222
P68402	1.052	1.02	1.022	1.73812	0.615178	0.0725643	1.03621
P68431	0.691	1.055	1.093	23.4526	1.34e-05	0.438427	1.04586
P69905	1.2	1.122	1.093	4.86135	0.241038	0.729532	1.05989
P78344	0.972	1.003	1.044	3.58883	0.101961	0.714151	1.01347
P78347	0.995	0.983	1.073	4.80503	0.167769	0.433533	1.0144
P78371	0.962	0.98	0.995	1.68771	0.246583	0.157614	1.00254
P78417	0.866	0.849	0.845	1.3067	0.664561	3.51e-26	0.868351
P78527	1.015	1.011	1.027	0.818211	0.91762	5.94e-05	1.03821
P78536	1.008	0.93	0.973	4.02628	0.852564	0.500368	0.9666
P78556	1.297	1.354	1.3	2.43569	0.905447	0.00898729	1.41883
P80217	1.159	0.97	0.87	14.6815	0.065534	0.488373	0.978875
P80303	1.031	1.036	0.954	4.56478	0.246109	0.0307571	1.04729
P80723	0.923	0.901	0.875	2.67074	0.635787	3.28e-13	0.914756
P82979	1.029	1.063	0.94	6.2846	0.580904	0.235824	0.968818
P83111	1.003	1.003	1.154	8.27657	0.040903	0.164952	1.0541
P83731	0.949	1.01	1.186	11.7389	0.42656	0.00789958	1.12197
P83881	0.977	0.994	1.067	4.72175	0.750014	0.715193	1.02518
P84085	0.972	0.965	0.968	0.362673	0.696363	0.600362	0.99484
P84090	0.911	0.955	0.96	2.86231	0.832037	0.122652	0.956435
P84095	0.932	0.999	0.936	3.93244	0.224619	0.155224	0.979658
P84098	1.078	1.065	1.198	6.58397	0.118757	0.00021505	1.16154
P84103	1.037	1.032	0.957	4.44294	0.514525	0.459194	0.985529
P84243	0.968	1.095	0.962	7.44947	0.208954	0.498324	0.991259
P98082	0.905	0.876	0.937	3.3678	0.097758	0.00101294	0.933773
P98171	1.006	1.015	0.982	1.70417	0.793591	0.658376	1.02376
P98179	0.945	0.922	0.952	1.67027	0.559409	0.441448	0.974625
P99999	1.02	1.003	0.978	2.11196	0.0471202	0.952693	1.03254
Q00325	0.945	1.032	1.074	6.46953	0.753798	0.992527	1.02166
Q00341	0.961	0.993	1.015	2.74374	0.638493	0.655484	1.02069
Q00535	0.965	0.911	0.884	4.48295	0.789772	0.052787	0.941583
Q00577	1.011	1.057	1.012	2.55917	0.859653	0.0441119	1.05017
Q00610	0.95	0.964	0.966	0.908104	0.00051715	1.99e-10	0.979049
Q00653	1.285	1.187	1.141	6.10696	0.613873	0.00148404	1.16222
Q00688	1.014	0.915	0.911	6.16338	0.132903	0.000349781	0.93519
Q00722	0.783	0.973	0.899	10.8215	0.0394996	0.0120772	0.895455
Q00796	0.962	1.007	0.95	3.08838	0.653326	0.583206	0.994231
Q00839	1.005	0.997	0.986	0.95777	0.665621	0.83582	1.01383
Q01082	1.008	1.215	1.03	10.4852	0.477097	0.306737	1.07275
Q01085	1.071	1.097	0.96	6.97847	0.0669224	0.0259636	1.06693
Q01105	0.955	0.983	0.958	1.59252	0.28559	0.00414772	0.971013
Q01130	1.134	1.034	1.049	5.02912	0.352748	0.0382998	1.08183
Q01469	0.908	0.834	0.839	4.80699	0.704777	7.99e-57	0.85423
Q01518	0.887	0.904	0.888	1.06824	0.000109952	3.97e-138	0.908353
Q01650	1.007	1.044	1.071	3.08744	0.159324	0.000723335	1.04557
Q01813	0.932	0.967	0.933	2.11068	0.463147	0.000405857	0.975919
Q01844	0.74	0.985	0.976	15.4305	0.305785	0.1027	0.921167
Q02218	1.052	1.068	1.033	1.66712	0.168076	0.0275789	1.03464
Q02338	1.079	1.218	1.076	7.21597	0.342281	0.0736606	1.0868
Q02543	1.052	0.983	1.14	7.43541	0.00226918	2.78e-05	1.07191
Q02790	1.007	1.008	0.966	2.4118	0.964225	0.369876	0.98176
Q02809	1	1.077	1.057	3.82458	0.130453	0.00497841	1.05411
Q02818	0.982	1.034	0.981	3.03454	0.105979	0.35502	1.02154
Q02878	1.041	1.016	1.184	8.39037	2.58e-08	6.78e-10	1.09263
Q02880	0.954	0.967	0.998	2.32326	0.970252	0.563712	0.990706
Q02978	1.041	1.024	1.144	6.07042	0.0258188	1.54e-05	1.09525
Q03154	1.023	0.979	0.973	2.75302	0.828559	0.592582	1.02675
Q03252	1.055	0.978	0.915	7.13534	0.0315991	0.460143	0.98972
Q03405	1.132	1.151	1.087	2.92597	0.669173	5.98e-08	1.14156
Q03518	1.072	1.027	1.113	4.01764	0.497857	0.00347023	1.096
Q03519	1.074	1.181	0.989	8.89733	0.233585	0.0184359	1.07783
Q03701	1.092	0.932	0.796	15.7619	0.5	0.522277	0.94
Q04206	0.994	1.038	0.993	2.54846	0.820183	0.877861	1.00689
Q04323	0.909	0.994	0.991	4.99987	0.255585	0.385458	0.984647
Q04446	0.924	1.092	1.026	8.34718	0.541475	0.90545	1.00638
Q04637	0.929	0.942	0.97	2.21249	0.808177	0.000894189	0.963138
Q04760	0.908	0.895	0.916	1.16941	0.575792	2.64e-14	0.929283
Q04837	0.927	1.11	0.911	11.2514	0.00361977	0.948285	1.00738
Q04917	0.93	0.861	0.847	5.05309	0.537771	9.46e-12	0.882658
Q04941	1.053	0.995	1.028	2.8373	0.531728	0.481638	1.0263
Q05193	0.995	1.031	0.991	2.19061	0.26794	0.862981	1.00175
Q05209	0.997	0.958	1.002	2.44404	0.875282	0.96799	1.00667
Q05519	1.033	0.99	0.942	4.60603	0.728986	0.674825	0.994895
Q05639	1.05	0.923	0.963	6.63487	0.631516	0.461977	0.983267
Q05655	0.988	1.246	1.12	11.5395	0.189758	0.00565502	1.117
Q06124	0.924	0.951	0.942	1.46408	0.759353	0.624238	0.987444
Q06187	0.95	0.958	0.951	0.457387	0.96967	0.337319	0.9763
Q06210	0.99	1.068	1.086	4.86922	0.0351143	0.0026455	1.04507
Q06265	1.054	1.059	0.878	10.3398	0.359948	0.608289	1.02983
Q06323	0.949	0.944	0.951	0.380332	0.2712	0.0167407	0.962661
Q06830	0.907	0.951	0.94	2.45515	0.025206	4.29e-14	0.939607
Q07020	1.175	1.094	1.257	6.93425	0.000970833	1.24e-16	1.18928
Q07021	0.979	1.034	1.031	3.04776	0.000438349	0.00406978	1.03666
Q07065	1.122	1.301	1.219	7.38095	0.552676	0.00209269	1.21257
Q07666	0.996	1.03	0.916	5.96802	0.117587	0.498675	1.01719
Q07866	0.925	0.948	1.041	6.3232	0.682185	0.108408	0.958786
Q07955	0.982	1.06	0.947	5.80604	0.270621	0.429896	1.02449
Q07960	0.975	0.997	1.002	1.44899	0.523113	0.745976	0.997609
Q08209	0.936	0.998	0.98	3.2837	0.598247	0.166221	0.946889
Q08211	1.028	1.04	0.99	2.56073	0.111019	0.366711	1.02345
Q08378	1.141	0.977	1.116	8.1964	0.518486	0.0623156	1.112
Q08623	0.821	1.073	1.181	18.0232	0.5061	0.807236	1.0445
Q08722	1.034	0.949	0.963	4.64095	0.333584	0.222946	0.973923
Q08752	0.964	0.967	1.021	3.25996	0.150731	0.280601	0.991
Q08945	1	0.99	1.024	1.73926	0.940574	0.590672	1.01436
Q08AM6	0.975	0.944	0.963	1.62712	0.905064	0.133009	0.976848
Q08J23	1.033	1.193	1.08	7.46256	0.223419	0.0842409	1.06574
Q09028	0.966	1.002	1	2.04501	0.71327	0.424091	0.990355
Q09666	0.942	0.98	0.969	2.02906	0.0913138	9.87e-12	0.975016
Q0VD83	0.995	1.042	0.996	2.65593	0.852132	0.256953	1.03104
Q10471	0.986	1.007	0.986	1.22098	0.439106	0.585977	0.992278
Q10567	0.78	1.105	1.108	18.8952	0.0115017	0.249482	1.06787
Q10713	1.074	1.085	1.062	1.07143	0.835943	0.00308178	1.06445
Q12768	0.969	1.149	1.046	8.56312	0.498237	0.175319	1.055
Q12769	1.327	1.051	1.077	13.2329	0.486261	0.178932	1.1222
Q12788	0.988	1.067	1.027	3.84501	0.294782	0.2434	1.05107
Q12792	0.977	1.023	0.921	5.24632	0.680452	0.366638	0.970429
Q12797	0.996	0.983	0.996	0.756863	0.81858	0.37408	1.00021
Q12874	0.903	0.973	1.033	6.70994	0.98844	0.482176	0.978818
Q12904	0.892	0.964	0.989	5.31058	0.405209	0.00522737	0.951378
Q12905	0.98	1.06	1.069	4.72755	0.37438	0.152334	1.02761
Q12906	1.018	0.996	0.99	1.47226	0.193999	0.465168	1.00279
Q12907	1.093	1.037	1.016	3.79565	0.920788	0.00696619	1.05169
Q12931	1.041	1.032	1.059	1.31683	0.449257	6.48e-08	1.06148
Q12933	1.132	1.188	1.441	13.1322	0.5	0.0959628	1.25367
Q12965	0.987	0.982	1.043	3.37325	0.633826	0.154165	1.02767
Q12979	1.056	1.025	1.027	1.67465	0.624313	0.0615369	1.0905
Q12996	0.953	0.853	0.872	5.94923	0.542173	0.0251277	0.895
Q13011	1.043	1.048	1.011	1.94148	0.138567	0.0561884	1.03566
Q13043	1.016	0.955	1.253	14.6486	0.164316	0.180092	1.07691
Q13045	0.977	0.957	1.028	3.70802	0.263809	0.899969	1.0031
Q13098	1.032	0.965	0.902	6.72752	0.832891	0.257255	1.068
Q13136	1.295	1.049	1.089	11.5355	0.582095	0.0845384	1.13078
Q13148	0.998	1.035	1.095	4.69492	0.40094	0.0936324	1.03765
Q13151	0.968	1.075	1.098	6.62615	0.460677	0.0281683	1.05671
Q13155	0.968	0.938	1.118	9.56711	0.113508	0.564352	1.02617
Q13162	1.055	1.046	1.052	0.436021	0.867221	0.0371	1.04046
Q13177	0.943	0.968	0.995	2.68476	0.059318	0.000320586	0.971408
Q13185	1.09	1.013	1.062	3.69425	0.850993	0.184784	1.04452
Q13190	0.993	0.923	0.865	6.9141	0.314644	0.0813423	0.9288
Q13200	0.91	0.986	0.951	4.00837	0.737779	0.0139728	0.956452
Q13232	0.94	1.027	1.058	6.0669	0.877835	0.214744	0.962333
Q13242	0.993	1.028	0.946	4.16037	0.269726	0.430445	0.984538
Q13243	1.02	1.033	0.931	5.58165	0.038383	0.266187	0.983357
Q13247	0.984	1.055	0.972	4.46952	0.864889	0.287657	1.01794
Q13263	1.009	1.012	0.99	1.18868	0.410222	0.883695	1.00388
Q13283	0.976	1.017	1.08	5.11419	0.46845	0.293069	1.0334
Q13303	1.007	0.857	0.89	8.58634	0.00949568	0.000676467	0.9366
Q13310	0.918	0.976	0.972	3.3908	0.0374747	0.00286161	0.976296
Q13347	1.006	0.97	0.993	1.84204	0.626258	0.09695	0.984298
Q13363	1.094	1.042	1.078	2.486	0.128118	0.00455705	1.07144
Q13404	0.842	0.872	0.888	2.69243	0.393328	2.04e-05	0.916176
Q13405	1.053	1.019	1.02	1.8772	0.657489	0.249832	1.03509
Q13409	1.023	0.915	0.925	6.25326	0.914583	0.420719	0.983667
Q13418	0.953	1.103	1.141	9.32795	0.34029	0.295619	1.06864
Q13423	1.028	1.026	1.075	2.65876	0.000374783	9.46e-09	1.06477
Q13435	0.999	1.007	1.019	0.998325	0.889601	0.795846	1.01126
Q13438	1.1	1.154	1.116	2.46916	0.449784	0.0186609	1.09537
Q13442	1.003	1.047	0.923	6.34359	0.710061	0.566399	0.99296
Q13459	1.073	0.929	1.024	7.25852	0.253179	0.865356	1.00893
Q13464	0.998	0.951	1.03	4.00168	0.57859	0.616499	0.990909
Q13488	1.031	1.056	1.107	3.63815	0.646	0.00842424	1.06272
Q13492	1.008	0.988	1.006	1.10078	0.846784	0.951895	0.9994
Q13501	1.241	1.223	1.105	6.20962	0.0598872	4.07e-06	1.18937
Q13505	1.247	1.144	1.101	6.44559	0.796212	0.00158182	1.13613
Q13510	0.996	0.961	0.937	3.07572	0.256352	0.0524798	0.973917
Q13541	0.878	1.147	1.179	15.4795	0.0430984	0.0105998	1.13217
Q13557	0.939	0.966	0.901	3.49124	0.495331	0.0905009	0.9788
Q13561	0.996	1.005	0.97	1.83525	0.319357	0.866262	1.00676
Q13571	0.944	0.799	1.528	35.393	0.261328	0.874086	1.05425
Q13574	0.849	1.038	1.04	11.2437	0.113521	0.770769	0.994143
Q13586	1.158	0.94	1.097	10.5604	0.162377	0.536522	1.02871
Q13595	0.975	1.034	0.97	3.58459	0.95356	0.427158	0.976455
Q13596	0.995	0.964	0.979	1.58298	0.415991	0.951463	1.00433
Q13601	1.054	0.947	0.895	8.39813	0.081329	0.183233	0.965833
Q13617	1.003	0.96	1.133	8.72793	0.340545	0.857515	0.999333
Q13618	0.941	0.903	0.837	5.8886	0.585813	0.00722675	0.900429
Q13630	0.92	0.968	0.979	3.28295	0.880865	0.010241	0.965865
Q13636	1.076	1.006	1.028	3.45296	0.381117	0.36681	1.0235
Q13724	1.084	0.993	1.008	4.74444	0.381778	0.0378776	1.05587
Q13740	0.975	1.049	1.07	4.83871	0.000346415	0.000142667	1.05557
Q13813	1.097	0.901	0.979	9.94403	0.715414	0.736061	0.97625
Q13838	1.087	0.945	1.023	6.98346	0.034151	0.756689	1.00144
Q13884	1.214	1.024	1.18	8.89274	0.216141	0.00438341	1.18533
Q13895	1.04	1.101	1.07	2.84971	0.882963	0.0625914	1.065
Q13905	1.036	1.071	0.934	7.02185	0.5	0.800078	1.01367
Q13907	1	0.939	0.967	3.15218	0.681422	0.052312	0.974556
Q13951	0.956	0.979	0.959	1.29613	0.807995	0.838755	0.998714
Q14008	0.934	0.922	0.957	1.89681	0.748787	0.0235787	0.939
Q14011	1.043	0.982	1.002	3.08193	0.6609	0.625599	1.01536
Q14012	0.994	0.959	0.876	6.42686	0.765523	0.0830507	0.960607
Q14019	0.888	0.874	0.89	0.986176	0.296692	8.38e-26	0.895623
Q14103	0.968	0.974	0.979	0.565653	0.617127	0.0933818	0.98915
Q14108	0.724	0.902	0.95	13.8667	0.0127149	5.75e-05	0.887857
Q14151	0.917	1.016	1.058	7.26126	0.431618	0.419969	1.035
Q14152	1.028	0.987	1.029	2.36188	0.558578	0.263813	1.03021
Q14157	1.05	0.991	0.968	4.21701	0.46161	0.687762	0.998978
Q14165	1.012	0.934	0.945	4.38094	0.115338	0.0227481	0.976532
Q14166	1.016	1.039	0.925	6.069	0.431366	0.432535	0.993521
Q14195	1.24	1.073	1.166	7.21586	0.779877	0.134578	1.1532
Q14203	1.066	0.996	0.993	4.05641	0.514876	0.0303353	1.04516
Q14204	0.996	0.992	1.01	0.945794	0.103445	0.0416768	1.02337
Q14241	0.969	0.979	1.198	12.3417	0.5	0.599864	1.04867
Q14247	1.059	0.937	1.017	6.17111	0.203448	0.709661	1.02694
Q14258	1.041	1.018	1.057	1.88746	0.942538	0.019115	1.05695
Q14289	1.104	0.988	0.971	7.08922	0.372102	0.779069	0.998071
Q14318	0.928	1.113	1.178	12.0887	0.0153714	0.00720222	1.11118
Q14344	1.175	1.307	1.052	10.8257	0.30991	0.0176683	1.1825
Q14444	0.982	0.958	0.969	1.23897	0.203425	0.879242	1.003
Q14498	1.032	1.108	1.083	3.60541	0.646353	0.00138325	1.06776
Q14566	0.935	0.966	1.031	5.01295	0.106279	0.601708	0.993778
Q14643	1.029	1.006	1.01	1.21066	0.868909	0.147119	1.07913
Q14669	0.927	0.968	1.058	6.80765	0.264477	0.354236	1.043
Q14683	1.094	1.099	1.014	4.46183	0.631504	0.0871853	1.07957
Q14690	1.054	1.104	1.189	6.1176	0.229878	0.00400816	1.11011
Q14692	1.199	0.977	0.958	12.8265	0.365238	0.489641	1.0632
Q14694	0.969	1.021	1.054	4.2233	0.818913	0.601585	0.991059
Q14697	1.008	1.006	1.006	0.114705	0.127668	0.0264331	1.0307
Q14728	1.023	1.199	1.031	9.16552	0.42991	0.121284	1.14083
Q14738	0.926	1.021	0.957	5.00474	0.627864	0.325008	0.974167
Q14764	0.984	0.984	0.995	0.643016	0.301656	0.0167295	0.990523
Q14847	0.913	0.907	0.959	3.07112	0.71016	0.0236522	0.968449
Q14914	1.029	0.989	1.029	2.27378	0.614769	0.422611	1.01767
Q14919	1.102	0.896	0.929	11.3405	0.114528	0.489487	1.0655
Q14956	0.876	0.919	0.852	3.8473	0.479925	4.36e-07	0.880696
Q14974	0.972	0.961	0.942	1.58366	0.713417	0.0598171	0.987669
Q14978	1.031	1.169	1.082	6.37827	0.491256	0.00907666	1.085
Q14980	1.188	1.007	0.965	11.25	0.434892	0.619976	1.02833
Q14C86	1.04	1.132	1.141	5.06149	0.985394	0.00563669	1.12444
Q15005	1.041	1.098	1.263	10.1671	0.038559	0.000158401	1.13131
Q15008	1.003	0.995	0.922	4.58585	0.160263	0.220502	0.984323
Q15019	0.993	0.998	0.981	0.881921	0.902285	0.48169	0.994553
Q15029	1.035	1.022	1.021	0.761233	0.287391	0.138372	1.03073
Q15041	0.912	0.936	0.892	2.41207	0.641213	0.00164347	0.918857
Q15046	1.011	0.875	0.916	7.46937	0.0167909	0.00039766	0.946899
Q15050	1.024	0.972	1.013	2.73224	0.909613	0.461824	1.02792
Q15056	0.842	0.877	0.836	2.60002	0.203045	3.17e-07	0.891314
Q15057	0.851	1.043	0.979	10.2083	0.443866	0.677291	0.984833
Q15067	0.97	1.136	1.044	7.92024	0.0347699	0.0114316	1.05419
Q15075	0.938	0.976	1.051	5.81795	0.487501	0.433964	0.98175
Q15084	0.996	1.009	0.978	1.56558	0.193321	0.974192	1.00786
Q15102	1.197	1.018	1.112	8.07373	0.563323	0.167936	1.0952
Q15121	0.991	0.916	0.893	5.49083	0.435821	0.0174897	0.960226
Q15149	1.02	1.017	0.999	1.12231	0.157308	2.16e-06	1.02631
Q15154	1.032	1.048	1.08	2.32029	0.563392	0.0250542	1.06367
Q15181	0.84	0.881	0.955	6.53406	0.091919	8.65e-05	0.918512
Q15185	1.011	0.999	0.845	9.72722	0.0003315	6.76e-05	0.946372
Q15233	0.943	1.028	1.117	8.45282	0.0578286	0.071948	1.05551
Q15257	0.967	0.906	0.889	4.45506	0.621889	0.0330752	0.943273
Q15274	0.915	0.857	0.914	3.70827	0.838479	0.00278188	0.920844
Q15286	0.861	1.128	1.091	14.0902	0.258613	0.276994	1.07731
Q15287	1.049	0.988	0.95	5.01607	0.474449	0.382247	0.967
Q15363	0.987	1.078	1.229	11.1324	0.700187	0.00125476	1.12138
Q15365	0.986	1.027	0.967	3.08707	0.855212	0.143734	0.990939
Q15366	1.004	0.971	0.979	1.74824	0.863028	0.930109	1.01378
Q15369	0.81	0.944	0.879	7.63501	0.112271	0.000716636	0.888143
Q15370	0.968	0.954	0.96	0.731135	0.666283	0.00115092	0.951045
Q15382	0.911	0.964	0.845	6.57554	0.414482	0.0936799	0.934875
Q15388	1.023	1.11	0.934	8.60795	0.430105	0.35466	1.06929
Q15392	1.089	1.034	1	4.31422	0.409926	0.0515165	1.045
Q15393	1.053	1.06	1.048	0.57207	0.939056	0.00189537	1.05523
Q15404	0.981	0.906	0.892	5.16633	0.00494062	6.35e-07	0.936837
Q15418	0.973	0.919	1.025	5.45113	0.859102	0.79546	1.0052
Q15424	0.925	1.02	1.068	7.24619	0.377741	0.643952	1.021
Q15427	1.243	0.98	1.023	13.0386	0.703722	0.215173	1.1425
Q15435	0.903	0.881	0.939	3.22588	0.809203	2.45e-07	0.902778
Q15437	0.993	1.012	1.052	2.95549	0.12731	0.0623191	1.05962
Q15459	1.002	1.114	1.035	5.47949	0.148061	0.000873275	1.08279
Q15477	1.075	1.016	0.988	4.32715	0.743336	0.375692	1.0292
Q15555	1.043	1.07	1.018	2.49183	0.651251	0.153548	1.03964
Q15582	1.019	1.057	1.006	2.57965	0.149228	0.80435	1.00874
Q15631	0.893	0.909	0.885	1.36437	0.808347	0.000155889	0.9266
Q15637	0.996	1.037	1.08	4.04792	0.510088	0.205286	1.046
Q15643	1.056	1.015	1.201	8.96019	0.423035	0.0791573	1.0973
Q15654	0.857	0.954	0.837	7.08995	0.5	0.0881692	0.882667
Q15691	0.917	0.926	0.959	2.3676	0.604594	0.000372028	0.931625
Q15717	1.035	0.993	0.999	2.2513	0.527562	0.592041	0.9947
Q15738	1.092	1.001	1.078	4.63576	0.635506	0.176026	1.03681
Q15742	0.843	0.853	0.901	3.58168	0.5	0.0194896	0.865667
Q15758	0.995	1.031	1.002	1.8911	0.179524	0.282961	1.01815
Q15785	0.957	1.024	0.976	3.50323	0.277057	0.816384	1.00372
Q15833	0.898	0.952	0.947	3.20041	0.490692	0.0989975	0.974205
Q15843	0.828	0.858	0.841	1.78604	0.86013	6.64e-05	0.862187
Q15904	0.906	0.967	0.848	6.56078	0.309779	0.00830114	0.8956
Q15942	0.898	0.934	0.938	2.38595	0.0810887	6.68e-08	0.944169
Q16181	1.066	0.996	0.98	4.51069	0.615085	0.398804	0.987609
Q16186	1.167	1.026	1.043	7.13563	0.740991	0.191096	1.06987
Q16531	0.996	0.99	1.027	1.97721	0.254337	0.819353	1.00251
Q16539	0.972	0.975	0.888	5.22606	0.754652	0.372996	0.9702
Q16543	0.901	1.003	1.007	6.19145	0.104225	0.11664	0.990107
Q16555	0.988	1.013	1.017	1.56225	0.36684	0.856569	1.01602
Q16629	1.1	1.02	1.021	4.38415	0.159532	0.0024261	1.0682
Q16630	0.936	0.997	0.997	3.60598	0.330154	0.0454048	0.96681
Q16643	1.026	1.044	1.032	0.886378	0.586105	0.0649961	1.04325
Q16658	0.952	0.933	0.924	1.52665	0.875813	5.96e-16	0.947561
Q16666	1.049	0.923	1.056	7.41566	0.314401	0.690491	1.016
Q16698	1.018	1.015	1.019	0.20462	0.697004	0.0303194	1.03414
Q16719	1.015	1	1.048	2.4051	0.897528	0.163039	1.05053
Q16740	1.069	1.28	1.083	10.3136	0.772042	0.0192402	1.17
Q16775	0.996	0.904	0.955	4.84313	0.170133	0.013717	0.963519
Q16777	1.255	0.985	0.983	14.5639	3.36e-11	2.77e-07	1.11102
Q16795	1.169	0.963	0.991	10.7331	0.19208	0.458412	1.03017
Q16822	1.003	1.063	1.022	2.9791	0.415472	0.135019	1.04779
Q16831	0.996	0.936	0.954	3.20058	0.171319	0.0324958	0.969375
Q16836	1.019	1.017	0.968	2.88464	0.430317	0.562976	1.04527
Q16851	0.962	0.993	1.017	2.78339	0.33882	0.573606	0.997098
Q16864	1.087	0.929	1.09	8.89565	0.120905	0.257201	1.0365
Q16881	0.988	0.995	1.035	2.52062	0.226369	0.437167	1.02091
Q16891	1.036	0.982	0.986	3.00487	0.573149	0.107281	1.02595
Q1KMD3	0.967	1.044	1.118	7.23921	0.210131	0.204992	1.03516
Q27J81	1.031	1.02	0.976	2.88437	0.747943	0.939089	1.00212
Q29RF7	0.971	1.05	1.173	9.56126	0.550989	0.330492	1.06614
Q2M389	1.001	0.945	0.999	3.23633	0.972964	0.0675809	1.4086
Q32MZ4	1.009	1.002	1.012	0.509256	0.704473	0.882373	1.01007
Q32P28	1.085	1.038	1.037	2.60399	0.589661	0.000683295	1.0734
Q32P44	0.999	1.103	0.99	6.09352	0.50425	0.430406	1.039
Q3KQV9	1.005	1.09	1.012	4.55591	0.112005	0.11794	1.03152
Q3YEC7	1.078	1.112	1.083	1.68264	0.396067	0.000229777	1.10445
Q3ZCQ8	1.027	0.988	0.924	5.30826	0.0165886	0.0176396	0.967063
Q4G0N4	1.012	1.101	1.05	4.23566	0.0710841	0.0140755	1.0553
Q4KWH8	0.881	0.982	1.034	8.05627	0.00311703	0.159904	0.97015
Q53GQ0	1.026	0.984	0.997	2.14519	0.537813	0.698345	1.01141
Q562R1	0.947	0.87	0.805	8.13323	0.83751	0.0520395	0.888125
Q567U6	1.194	1.162	1.306	6.19441	0.67034	0.0184176	1.20371
Q5EBM0	1.004	0.996	0.941	3.49858	0.446717	0.281702	0.9762
Q5GLZ8	1.119	1.152	0.934	10.9985	0.911075	0.425097	1.0968
Q5H9R7	0.895	0.886	0.797	6.30366	0.558683	0.0337342	0.912
Q5JRX3	1.014	1.069	1.013	3.10531	0.825014	0.171938	1.03755
Q5JTJ3	0.925	1.1	1.017	8.63299	0.0814889	0.759645	1.0161
Q5JTV8	1.107	1.034	1.002	5.1369	0.400053	0.0149248	1.05392
Q5JTZ9	1.129	1.011	1.013	6.42791	0.398773	0.0347803	1.05757
Q5JU69	1.293	0.978	1.074	14.4801	0.5	0.339624	1.115
Q5K651	1.109	1.04	1.144	4.82097	0.25333	4.59e-05	1.10967
Q5RI15	1.167	1.264	1.121	6.16554	0.586505	0.00299829	1.1874
Q5SNT6	0.968	0.984	0.692	18.6266	0.5	0.349509	0.881333
Q5SSJ5	1.094	1.116	1.107	1.00034	0.526614	0.00489981	1.07276
Q5T0F9	1.087	0.888	1.115	12.0165	0.223988	0.403689	1.05575
Q5T1M5	1.081	1.042	1.142	4.63109	0.87943	0.0642033	1.10062
Q5T440	1.42	1.184	1.148	11.8135	0.5	0.0806589	1.25067
Q5T4S7	0.988	1.05	1.119	6.22722	0.189495	0.148697	1.05279
Q5VTR2	1.144	1.264	1.154	5.6078	0.586133	0.000198455	1.20083
Q5VWZ2	1.109	1.002	1.198	8.89734	0.217276	0.0324596	1.10017
Q5VYK3	1.073	0.974	1.024	4.83564	0.238369	0.777399	0.999278
Q5XKP0	0.957	1.101	1.167	9.9895	0.0438937	0.147011	1.0516
Q5ZPR3	1.1	1.07	1.081	1.4005	0.728081	0.00426501	1.07956
Q63HN8	1.07	0.991	1.045	3.89994	0.396807	0.449539	1.02958
Q66K14	1.314	1.123	1.134	9.00921	0.524001	0.0121482	1.202
Q66K74	0.984	0.974	0.998	1.22349	0.982988	0.361899	0.989707
Q68CZ2	1.039	1.028	1.017	1.07004	0.908218	0.0289854	1.03458
Q6BDI9	1.296	1.222	1.201	4.02554	0.861483	0.000178939	1.25463
Q6DD88	1.012	0.921	0.952	4.81079	0.842301	0.0611303	0.969848
Q6DKJ4	1.032	1.163	1.079	6.08111	0.50387	0.00322	1.13027
Q6IAA8	1.003	0.995	0.831	10.2945	0.0606221	0.241469	0.970167
Q6IAN0	1.061	1.005	0.979	4.12854	0.84353	0.644738	1.0402
Q6IBS0	0.975	0.994	0.968	1.37422	0.591253	0.169484	0.989944
Q6L8Q7	0.996	1.105	1.101	5.79096	0.213846	0.0102406	1.07426
Q6NUK1	1.118	0.983	1.051	6.42455	0.182104	0.0445663	1.04415
Q6NVY1	0.776	1.068	1.03	16.5718	0.0976234	0.673231	0.987857
Q6NXE6	1.071	1.093	1.071	1.1779	0.839174	0.0108813	1.07125
Q6NYC1	0.898	1.053	1.1	10.3936	0.10393	0.107457	1.05991
Q6NYC8	1.026	1.082	1.001	4.00227	0.232801	0.156234	1.03686
Q6P1N9	1.122	0.973	1.003	7.63128	0.878253	0.419981	1.05175
Q6P2E9	0.991	1	1.081	4.84064	0.0684924	0.0962115	1.05034
Q6P2Q9	1.051	1.059	0.997	3.2563	0.377844	0.00101645	1.05118
Q6P587	1.044	1.042	0.964	4.48737	0.535903	0.839666	1.00825
Q6P996	1.01	1.019	0.967	2.7828	0.183594	0.92413	1.00571
Q6PI48	1.167	1.031	1.124	6.27769	0.44594	0.0950433	1.08925
Q6PIU2	1.114	1.062	1.089	2.38956	0.542	0.0188961	1.06136
Q6PKG0	0.926	1.016	0.994	4.79411	0.611274	0.811437	1.011
Q6RW13	1.171	1.203	1.334	6.9875	0.657843	0.000129867	1.27333
Q6UB35	0.991	1.011	0.978	1.67348	0.913731	0.253284	1.0259
Q6UN15	1.072	1.168	1.041	6.05434	0.458101	0.202432	1.09293
Q6UW68	1.121	0.899	0.988	11.1427	0.5	0.984061	1.00267
Q6UWD8	0.973	0.88	0.777	11.1836	0.5	0.172044	0.876667
Q6UX53	1.05	0.958	0.967	5.11444	0.535881	0.415126	0.999714
Q6UXV4	0.965	1.075	1.047	5.55553	0.167354	0.341845	1.0357
Q6XQN6	0.972	0.978	0.969	0.470974	0.890855	0.658442	0.999557
Q6Y7W6	1.012	1.047	1.095	3.96347	0.735716	0.255366	1.05417
Q6YHK3	1.047	0.987	1.098	5.32191	0.626125	0.310228	1.02405
Q6YN16	0.974	1.058	0.934	6.40132	0.165576	0.211749	0.972353
Q6YP21	0.999	0.987	0.899	5.67781	0.495418	0.322377	0.963667
Q6ZS81	0.978	1.044	1.005	3.28854	0.222321	0.0470011	1.02456
Q709C8	1.014	0.956	0.944	3.85392	0.903285	0.69756	0.994071
Q71DI3	0.884	0.933	1.217	17.7775	0.0018493	0.931955	1.02863
Q7KZF4	0.991	0.99	1.015	1.41728	0.0981952	0.98611	1.01203
Q7L014	1.037	0.983	0.951	4.38907	0.519372	0.629746	0.993412
Q7L0Y3	1.014	0.952	1.016	3.66064	0.754511	0.396906	1.04818
Q7L1Q6	0.954	0.911	0.907	2.82009	0.695458	0.00344305	0.918028
Q7L2E3	1.005	1.089	0.901	9.43344	0.282883	0.924049	1.001
Q7L2H7	1.086	1.201	1.087	5.87805	0.873998	0.00243197	1.11606
Q7L576	0.967	1.024	1.081	5.56641	0.208667	0.42178	1.03144
Q7L591	0.956	1.03	0.957	4.32601	0.85269	0.960959	1.00514
Q7L5N1	0.989	1	0.987	0.705645	0.911245	0.413484	0.981889
Q7L9L4	0.9	0.877	0.92	2.39349	0.921458	8.68e-07	0.904214
Q7LGA3	1.092	1.038	0.874	11.338	0.240711	0.971483	1.00875
Q7Z2K6	1.05	0.981	1.019	3.39926	0.11319	0.461729	1.01344
Q7Z2W4	1.051	1.122	1.152	4.67986	0.230698	2.93e-08	1.12025
Q7Z2W9	1.522	0.978	0.979	27.0587	0.376828	0.81412	1.01963
Q7Z2Z2	0.818	1.02	0.995	11.6611	0.382981	0.566019	0.9728
Q7Z3B4	1.092	1.004	0.847	12.6513	0.198634	0.713091	0.99125
Q7Z3E5	0.932	1.033	0.905	7.05272	0.142939	0.10427	0.956833
Q7Z4V5	1.09	0.989	1.074	5.1652	0.5	0.247807	1.051
Q7Z4W1	1.102	1.123	1.071	2.38105	0.92041	0.00523294	1.10761
Q7Z5R6	0.822	0.95	0.86	7.4928	0.548444	4.82e-06	0.890059
Q7Z6Z7	1.029	1.02	1.021	0.482041	0.395895	0.255309	1.0325
Q7Z7H5	1.273	1.033	1.009	13.2114	0.918514	0.535708	1.05589
Q86SX6	0.935	0.951	0.931	1.12705	0.501246	0.694622	0.9922
Q86TU7	0.955	1.04	0.906	7.0115	0.752718	0.681508	0.987875
Q86TX2	0.985	1.027	1.01	2.09728	0.123293	0.533133	1.01272
Q86UE4	1.042	1.051	1.062	0.952455	0.393165	0.000292214	1.03726
Q86UP2	0.999	1.003	1.005	0.304794	0.785046	0.703336	1.01717
Q86UX7	1.004	0.972	1.032	2.99424	0.277879	0.517791	1.01812
Q86V81	1.032	1.118	1.028	4.79983	0.0356155	0.0017576	1.05964
Q86VP6	0.966	0.99	1.01	2.22828	0.456103	0.066447	0.986833
Q86WB0	1.186	1.208	1.006	9.77834	0.537577	0.17974	1.1242
Q86X76	1.099	0.963	1.144	8.81805	0.142934	0.139702	1.0628
Q86Y56	0.925	0.825	1.163	17.8818	0.41044	0.298287	0.931667
Q86Y82	1.045	1.008	1.054	2.35394	0.345486	0.338897	1.03537
Q8IUE6	1.128	1.066	1.083	2.93284	0.5	0.0346948	1.09233
Q8IUR0	0.959	0.935	1.204	14.4154	0.113844	0.292825	1.0673
Q8IV08	1.032	1.017	1.029	0.773611	0.0820813	0.0217807	1.03868
Q8IVW6	1.108	1.208	1.264	6.62241	0.614936	0.0184832	1.183
Q8IWB7	0.986	0.976	1.077	5.49365	0.127167	0.25395	1.0263
Q8IXH7	1.027	1.024	1.087	3.39758	0.90933	0.347814	1.09243
Q8IXI1	0.976	1.03	1.081	5.10273	0.0374081	0.281187	1.02762
Q8IY17	1.049	1.028	1.038	1.01162	0.723989	0.0935212	1.03544
Q8IYB3	0.98	1.081	1.079	5.51691	0.875558	0.443055	1.06211
Q8IYB8	0.987	1.124	1.016	6.92643	0.334123	0.305482	1.036
Q8IZ69	0.97	1.072	1.038	5.05869	0.652057	0.306178	1.04812
Q8IZ83	1.015	1.05	0.989	3.00692	0.833535	0.401653	1.0244
Q8N163	1.048	1.092	1.031	2.97825	0.306398	0.000670084	1.05107
Q8N1G4	1.012	0.99	0.883	7.17605	0.238591	0.0198953	0.959214
Q8N2K0	1.241	1.121	1.056	8.23751	0.556039	0.004366	1.14336
Q8N5K1	1.063	0.986	0.986	4.39433	0.097906	0.793147	1.00621
Q8N684	1.129	1.048	1.148	4.79159	0.0225316	4.34e-07	1.09733
Q8N6H7	0.965	1.074	0.916	8.21081	0.545735	0.590655	0.9825
Q8N6T3	0.947	0.938	0.95	0.660846	0.993109	0.268012	0.949333
Q8N766	1.101	1.081	1.099	1.00718	0.755149	3.53e-05	1.07782
Q8NB37	0.998	0.974	0.939	3.05775	0.217995	0.0263005	0.965714
Q8NBJ5	1.055	1.037	1.053	0.941091	0.322222	0.121259	1.02989
Q8NBQ5	1.049	0.982	0.986	3.73693	0.615474	0.748182	1.01191
Q8NBS9	1.007	1.043	1.021	1.7728	0.679985	0.438373	1.01508
Q8NBU5	0.993	1.02	1.027	1.77174	0.904206	0.490337	1.02545
Q8NBX0	1.072	0.981	1.034	4.44175	0.818231	0.262086	1.02581
Q8NC51	0.989	0.968	0.967	1.2746	0.478896	0.492013	1.05679
Q8NCA5	0.955	1.072	1.007	5.79633	0.537656	0.501272	1.02845
Q8NCN5	0.918	1.036	1.04	6.94498	0.305584	0.357082	1.0406
Q8NCW5	1	0.916	0.926	4.84348	0.798662	0.812809	1.04938
Q8NDA8	0.98	1.045	1.091	5.36942	0.501614	0.279312	1.03207
Q8NDX1	0.951	0.977	1.071	6.31505	0.768276	0.907704	1.0158
Q8NE71	0.989	1.071	0.996	4.4624	0.516383	0.113038	1.05656
Q8NE86	0.965	1.023	1.119	7.50989	0.0690362	0.575657	1.0229
Q8NF37	1.171	0.926	1.184	13.2901	0.399713	0.181619	1.13625
Q8NF50	0.978	1.035	0.99	3.00199	0.467527	0.820991	0.999167
Q8NFF5	1.141	1.08	1.075	3.34468	0.57085	0.0355736	1.073
Q8NFQ8	1.103	1.087	1.037	3.20068	0.436248	0.00264643	1.0708
Q8NFW8	0.93	0.927	0.92	0.554368	0.620532	0.0461893	0.968658
Q8NI27	1.032	1.05	1.079	2.25058	0.809225	0.0737481	1.059
Q8TAQ2	0.915	1.048	1.081	8.66066	0.5	0.836753	1.01467
Q8TAT6	0.974	0.967	1.074	5.95604	0.507984	0.382934	0.963
Q8TBC4	1.044	0.986	0.942	5.16419	0.306557	0.4902	1.02913
Q8TBQ9	1.076	0.943	0.915	8.79524	0.39234	0.755241	1.02311
Q8TCJ2	1.027	0.966	0.95	4.14195	0.613854	0.826835	0.996625
Q8TCS8	0.952	1.036	1.114	7.83545	0.00511758	0.0108125	1.05788
Q8TCT9	0.997	0.971	1.043	3.63268	0.275804	0.649572	1.01885
Q8TD55	1.034	0.979	0.989	2.92778	0.727723	0.505097	1.02421
Q8TDB6	1.011	0.953	0.969	3.06398	0.5	0.322723	0.977667
Q8TDZ2	0.995	0.894	1.038	7.57647	0.0307178	0.0192123	0.961542
Q8TED4	1.003	0.923	0.987	4.35963	0.189907	0.536499	0.985667
Q8TEM1	1.13	1.031	1.023	5.61571	0.639847	0.0787653	1.07133
Q8TEX9	0.999	1.008	1.041	2.17651	0.564897	0.172248	1.03807
Q8WU76	1.1	0.892	0.851	14.0881	0.182829	0.412906	0.96
Q8WU79	0.952	1.014	0.974	3.20739	0.237744	0.334812	0.991
Q8WU90	0.944	0.943	0.984	2.44389	0.763043	0.00538295	0.934083
Q8WUM0	1.022	0.935	0.949	4.82265	0.176886	0.72968	0.993714
Q8WUM4	0.934	0.959	0.934	1.5317	0.580362	5.23e-07	0.962799
Q8WUX9	0.835	1.082	1.037	13.3602	0.276995	0.895129	0.99775
Q8WVM8	0.984	0.955	0.993	2.03184	0.894808	0.94132	1.00724
Q8WVT3	1.162	1.036	1.079	5.86355	0.563593	0.099747	1.0978
Q8WVY7	0.977	0.856	0.972	7.3221	0.729535	0.446096	0.956
Q8WWB7	1.105	1.091	0.962	7.4887	0.5	0.380165	1.05267
Q8WWM7	1.002	0.944	0.958	3.1266	0.817951	0.489819	0.987667
Q8WXF1	0.976	1.011	1.11	6.73238	0.28795	0.185533	1.0263
Q8WXX5	0.903	0.837	0.951	6.38086	0.254726	0.0113412	0.8964
Q8WZ82	0.947	1.029	0.943	4.98856	0.664877	0.495408	0.977
Q8WZA9	1.022	0.995	1.155	8.10079	0.0355984	0.00798505	1.0717
Q92499	0.984	1.023	1.061	3.76477	0.305381	0.603844	1.0156
Q92520	1.127	1.037	1.073	4.19824	0.446863	0.000955692	1.07614
Q92538	1.012	0.966	1.171	10.2476	0.5	0.518308	1.04967
Q92542	1.078	1.106	0.932	8.99527	0.421489	0.809991	1.01413
Q92552	1.004	0.955	0.862	7.67039	0.0751591	0.00241749	0.925429
Q92597	1.065	1.159	1.341	11.808	0.0545746	4.77e-05	1.20377
Q92598	0.967	0.982	1.004	1.89062	0.915715	0.00776992	0.98452
Q92608	0.855	1.13	1.026	13.8346	0.331533	0.783717	1.0218
Q92616	1.024	1.001	1.03	1.50324	0.373017	0.281358	1.01892
Q92619	0.924	0.873	0.916	3.03303	0.259248	0.00140789	0.919636
Q92665	1.072	0.986	1.168	8.46675	0.325427	0.0819942	1.08786
Q92688	0.962	1.049	1	4.34564	0.29564	0.441145	1.03585
Q92696	1.021	0.959	0.935	4.56712	0.17084	0.145908	0.980886
Q92734	1.011	1.04	1.102	4.42308	0.769128	0.0397258	1.07267
Q92783	0.894	0.914	1.016	6.95098	0.055522	0.0263929	0.954375
Q92835	0.982	1.025	0.987	2.35631	0.991383	0.25462	0.992221
Q92841	1.03	0.991	1.047	2.80748	0.276969	0.0222292	1.03646
Q92879	0.888	1.189	1.183	15.8353	0.123525	0.547141	1.04978
Q92882	0.901	0.875	0.828	4.26267	0.575317	3.85e-06	0.886
Q92888	1.145	1.041	0.966	8.55558	0.157805	0.0740076	1.09511
Q92890	0.944	1.094	1.096	8.34578	0.580052	0.175029	1.0639
Q92896	0.993	1.121	1.035	6.21609	0.379702	0.0744506	1.04963
Q92900	1.022	0.944	1.003	4.10982	0.510487	0.762421	0.999333
Q92905	0.891	1.045	1.057	9.27872	0.111021	0.994757	1.00407
Q92922	0.968	0.86	1.142	14.3719	0.5	0.856583	0.99
Q92930	1.113	1.24	0.953	13.0504	0.124034	0.365253	1.057
Q92945	1.035	1.022	1.028	0.632714	0.994576	0.237215	1.02607
Q92947	1.107	1.137	1.05	4.02484	0.984182	0.000939266	1.10807
Q92963	1.107	1.271	1.095	8.49405	0.379187	0.00168002	1.158
Q92973	1	1.02	1.052	2.5615	0.531411	0.191081	1.02993
Q92974	1.007	1.012	1.086	4.2742	0.398856	0.017597	1.07627
Q93009	1.058	0.999	0.969	4.48915	0.60183	0.545745	1.01438
Q93050	1.089	0.991	1.007	5.10921	0.753332	0.214159	1.02925
Q969H8	0.923	0.983	1.046	6.25062	0.111037	0.30603	0.985125
Q969T9	0.917	0.995	1.061	7.27379	0.400165	0.819767	1.0162
Q969V3	1.024	1.07	1.124	4.66625	0.143235	0.0240901	1.0639
Q969X5	1.13	1.079	1.138	2.86871	0.685923	0.0208722	1.10725
Q969Z0	0.932	0.964	0.947	1.68946	0.966755	0.303518	0.9495
Q96A33	1.081	1.065	1.13	3.10141	0.455925	0.00511734	1.1025
Q96AE4	0.948	1.043	1.024	5.00192	0.028105	0.966149	1.0025
Q96AG4	1.112	1.005	0.981	6.75385	0.0714525	0.951253	1.00967
Q96AH8	0.984	0.916	0.994	4.39967	0.132341	0.00290646	0.954074
Q96AT9	0.994	0.984	0.909	4.82763	0.114677	0.211375	0.979059
Q96B36	1.124	1.067	1.025	4.63517	0.47328	0.0355314	1.07833
Q96B97	1.017	1.023	1.002	1.06673	0.737809	0.517825	1.03594
Q96BM9	0.906	0.947	0.835	6.3243	0.295058	0.0109002	0.9092
Q96BY6	0.988	0.978	0.991	0.690584	0.826063	0.655693	0.999492
Q96C19	0.961	0.971	0.949	1.14701	0.600279	2.14e-07	0.950923
Q96C86	1.067	1.088	1.116	2.25465	0.311292	0.230024	1.05267
Q96CS3	1.09	0.956	1.034	6.55523	0.451821	0.673687	1.04129
Q96CT7	1.148	1.083	1.278	8.48867	0.808662	0.00369405	1.23175
Q96CX2	0.91	0.945	0.932	1.90439	0.994981	0.065617	0.931778
Q96DV4	0.996	0.903	0.956	4.90205	0.512962	0.18197	0.967562
Q96EM0	1.113	1.102	1.015	4.98644	0.250932	0.0133167	1.08275
Q96EP5	1.073	1.049	1.024	2.33646	0.874392	0.0688768	1.06172
Q96ER9	1.233	1.249	1.147	4.53492	0.692125	0.000891187	1.22029
Q96EY1	1.031	1.011	1.03	1.10053	0.788885	0.478959	1.0285
Q96FJ2	0.907	0.761	0.798	9.23373	0.5	0.0630167	0.822
Q96FN4	1.06	1.118	1.309	11.209	0.0873843	0.000659692	1.13257
Q96FQ6	1.089	0.949	0.86	11.9506	0.357103	0.554369	0.971833
Q96FW1	0.921	0.931	0.937	0.869441	0.820782	5.04e-16	0.927043
Q96G03	0.971	0.916	0.945	2.91458	0.756835	0.00106427	0.956148
Q96GA7	0.957	1.034	1.028	4.25596	0.573025	0.208993	1.03083
Q96HC4	0.795	0.892	0.873	6.02386	0.230131	6.53e-06	0.870667
Q96HD1	1.03	0.973	0.899	6.79017	0.229408	0.417765	0.9812
Q96HS1	0.943	0.994	1.063	6.02246	0.730763	0.607332	1.01776
Q96HY6	1.033	1.053	1.024	1.43186	0.828703	0.271479	1.03273
Q96I24	1.037	1.052	0.942	5.90417	0.54068	0.996142	1.00452
Q96I25	1.165	1.427	1.101	14.0318	0.348316	0.0269579	1.282
Q96I99	1.072	1.063	1.012	3.08459	0.605974	0.0264826	1.0538
Q96IJ6	1.026	1.046	0.955	4.7396	0.535758	0.52918	1.03757
Q96IU4	0.936	0.932	1.005	4.28548	0.583514	0.269583	0.980435
Q96IX5	0.969	0.875	0.888	5.59311	0.0985034	0.0138577	0.936071
Q96JB5	0.99	1.097	1.011	5.49016	0.098563	0.116099	1.08711
Q96JJ3	1.035	1.011	0.954	4.16053	0.687331	0.424347	0.986
Q96JJ7	1.035	0.999	1.015	1.77471	0.580305	0.158987	1.02778
Q96K12	1.042	1.007	0.999	2.2509	0.647866	0.296949	1.02428
Q96KA5	0.956	1.015	0.955	3.52249	0.646338	0.744763	1.018
Q96KP4	0.913	0.936	0.963	2.66998	0.06609	2.97e-11	0.946031
Q96KR1	1.031	0.978	1.032	3.04758	0.551328	0.418911	1.0345
Q96M27	0.984	0.967	0.956	1.4558	0.83137	0.275058	0.973833
Q96N66	0.962	0.971	1.02	3.17111	0.214569	0.332744	0.983
Q96NT0	1.052	0.97	0.915	7.04208	0.5	0.628882	0.979
Q96P16	1.005	0.925	0.883	6.60986	0.5	0.224267	0.937667
Q96P48	0.973	1.118	1.065	6.97423	0.416343	0.202442	1.0413
Q96PK6	0.975	1.055	1.018	3.9407	0.213901	0.0512763	1.0469
Q96PU8	1.099	0.984	0.966	7.09953	0.076034	0.787175	1.01058
Q96PY5	0.887	1.01	1.04	8.28131	0.169508	0.342302	0.971857
Q96QK1	1.004	1.006	1.016	0.637386	0.828532	0.605674	1.01659
Q96QR8	0.898	0.972	0.981	4.79251	0.447334	0.890746	1.00512
Q96RP9	1.006	1.018	0.945	3.95538	0.507401	0.88082	1.00975
Q96RQ3	1.022	1.027	0.986	2.21102	0.421817	0.54624	0.992391
Q96RQ9	1.081	1.152	1.158	3.78907	0.143892	1.72e-06	1.11158
Q96S44	1.053	1.048	1.112	3.32352	0.99051	0.0216966	1.07969
Q96S97	1.023	1.221	1.2	9.47397	0.287523	0.0195427	1.16675
Q96SB3	1.01	1.077	0.992	4.36429	0.201401	0.111535	1.033
Q96ST3	1.119	1.003	1.138	6.72493	0.5	0.175509	1.08667
Q96T51	0.972	0.951	1.007	2.8966	0.529097	0.703191	0.996053
Q96T76	0.967	1.023	0.946	4.06713	0.440307	0.861944	0.998
Q96TA1	0.953	1.009	0.973	2.90069	0.135928	0.519019	1.00554
Q96TA2	1.06	1.012	1.142	6.13598	0.963845	0.497726	1.03418
Q96TC7	1.033	1.085	1.05	2.51081	0.30283	0.0034127	1.04366
Q99417	0.917	0.972	0.888	4.60915	0.147205	0.000108974	0.928632
Q99426	0.998	0.977	0.962	1.8471	0.840436	0.94298	1.01423
Q99436	0.928	0.952	0.887	3.56362	0.703809	0.684633	1.00197
Q99439	0.872	0.926	0.944	4.09956	0.214857	1.67e-05	0.922071
Q99442	1	0.944	0.966	2.90861	0.424284	0.0244937	0.954111
Q99459	0.97	1.046	0.949	5.16351	0.132801	0.449755	0.988684
Q99460	1.045	0.988	1.012	2.81952	0.501514	0.0742898	1.03541
Q99471	0.908	1.005	0.893	6.50009	0.444592	0.000198346	0.929742
Q99497	0.925	0.866	0.856	4.22597	0.0443032	2.24e-20	0.898687
Q99536	0.954	0.981	1.001	2.41009	0.430482	0.00984836	0.974549
Q99541	0.943	1.05	1.02	5.49555	0.0805798	0.960501	1.00664
Q99598	0.922	0.946	1.004	4.40374	0.317349	0.771368	1.01772
Q99613	1	0.99	0.996	0.505682	0.987978	0.485071	1.0007
Q99623	1.057	1.013	1.05	2.27338	0.289703	6.6e-05	1.05798
Q99627	0.854	0.92	0.803	6.82888	0.875008	0.0930827	0.925923
Q99714	1.012	1.079	1.056	3.24539	0.745792	4.61e-05	1.06795
Q99729	0.919	0.961	0.934	2.26906	0.600731	0.00133643	0.95176
Q99733	0.96	0.892	0.995	5.51883	0.867612	0.196823	0.963538
Q99747	1.044	1.016	0.994	2.46168	0.638217	0.206635	1.03769
Q99798	1.072	1.013	1.014	3.26996	0.51747	0.053618	1.02852
Q99805	0.991	1.015	1.051	2.96362	0.928764	0.359183	1.03369
Q99816	0.907	0.944	0.941	2.20818	0.543655	8.43e-05	0.927937
Q99829	1.018	1.01	0.964	2.92212	0.834849	0.92445	1.00804
Q99832	0.951	0.994	1.007	2.97853	0.00032471	0.234208	1.00258
Q99836	1.166	1.153	1.084	3.88527	0.586845	0.00313101	1.1242
Q99848	0.937	0.975	0.844	7.33638	0.259366	0.0545174	0.932667
Q99873	0.919	0.938	0.944	1.39784	0.748599	0.0617711	0.97975
Q99961	1.041	1.098	1.095	2.9757	0.895396	0.26226	1.05478
Q99988	1.08	1.179	1.143	4.41886	0.212609	1.64e-14	1.17236
Q9BPX5	0.972	1.028	0.974	3.20478	0.0929684	0.909432	1.00145
Q9BQ67	1.017	1.036	0.966	3.59707	0.734574	0.939211	1.00467
Q9BQA1	1.046	1.057	1.062	0.775863	0.660219	0.0687096	1.05093
Q9BQB6	1.115	1.055	0.939	8.63357	0.406487	0.165842	1.07258
Q9BQE3	1.034	1.1	0.991	5.27068	0.343983	0.590334	1.00056
Q9BQG0	1.016	1.018	1.024	0.408437	0.84101	0.386931	1.03785
Q9BR76	0.911	0.917	0.917	0.37859	0.573898	0.00660639	0.958153
Q9BRA2	0.958	0.924	0.902	3.04024	0.134542	1.49e-06	0.933203
Q9BRF8	0.832	0.952	0.987	8.80097	0.0492455	0.00211303	0.9252
Q9BRK5	0.926	1.01	0.973	4.3416	0.837512	0.979056	1.01029
Q9BRP8	1.01	1.05	1.039	2.00039	0.715437	0.928552	1.00408
Q9BRR6	1.228	1.14	1.084	6.30853	0.222094	0.00201447	1.14187
Q9BRX8	1.035	0.92	1.078	8.07996	0.465262	0.871326	1.00757
Q9BS26	0.991	0.999	0.991	0.464824	0.135846	0.07624	0.98699
Q9BSJ8	1.03	1.039	1.027	0.605135	0.716303	5.02e-05	1.06746
Q9BT09	0.989	0.992	0.944	2.75781	0.503352	0.0611093	0.97095
Q9BT78	0.989	1	0.974	1.32142	0.647206	0.9969	1.00672
Q9BTT0	0.938	0.926	0.897	2.29039	0.967896	0.00265853	0.916643
Q9BTV4	1.03	1.037	0.972	3.52212	0.132594	0.183831	1.03359
Q9BTW9	0.987	1.015	0.977	1.98366	0.445873	0.848684	1.0042
Q9BTY7	1.084	1.063	1.026	2.77644	0.5	0.0740397	1.05767
Q9BUF5	0.908	1.078	1.085	9.79141	0.00367016	0.239759	1.05692
Q9BUH6	1.008	0.999	0.941	3.70053	0.234532	0.0765657	0.972654
Q9BUJ2	0.991	1.152	1.061	7.5588	0.0492255	0.0190642	1.05517
Q9BUN8	1.037	1.167	1.32	12.0592	0.165079	0.000777378	1.21122
Q9BUQ8	1.094	0.995	0.945	7.49812	0.204524	0.763793	0.997267
Q9BV40	0.987	1.019	1.02	1.86093	0.697905	0.26426	1.01356
Q9BVC6	1.013	0.93	0.957	4.37958	0.957863	0.412603	0.983313
Q9BVG4	1.031	0.966	0.975	3.55502	0.547074	0.212505	0.972545
Q9BVJ6	0.971	0.85	0.998	8.38791	0.286297	0.686582	0.985333
Q9BVJ7	0.998	0.962	0.933	3.37671	0.858182	0.352474	0.981667
Q9BVK6	1.049	1.046	1.308	13.2595	0.00136693	0.00034663	1.11677
Q9BVP2	1.029	1.046	1.063	1.62524	0.945129	0.0867488	1.04057
Q9BWD1	0.995	1.037	0.94	4.91033	0.766891	0.821193	0.998429
Q9BWF3	0.966	1.05	1.053	4.82759	0.3226	0.554874	1.0172
Q9BWM7	1.045	1.036	1.009	1.81893	0.791572	0.00437332	1.04531
Q9BX68	1.025	1.06	1.029	1.84559	0.644967	0.0266649	1.03369
Q9BXB4	0.907	0.968	0.915	3.56464	0.480145	0.00659904	0.907167
Q9BXJ9	1.007	0.94	0.984	3.48455	0.949683	0.128592	0.974437
Q9BXK5	0.998	1.015	1.047	2.43919	0.19508	0.154704	1.043
Q9BXP5	0.961	1.031	1.009	3.57838	0.743423	0.528488	0.990826
Q9BXS5	0.962	0.905	0.998	4.91031	0.774315	0.0680935	0.940067
Q9BXY0	1.097	0.984	0.964	7.06549	0.5	0.772284	1.015
Q9BY32	0.996	0.964	0.966	1.83791	0.80114	0.462329	0.9831
Q9BY43	1.064	1.034	0.958	5.3637	0.37004	0.976966	1.00162
Q9BY44	0.986	0.996	0.984	0.65028	0.823413	0.704057	1.01955
Q9BYD3	1.006	1.04	1.081	3.60292	0.868889	0.00899736	1.06392
Q9BYK8	1.012	1.187	1.08	8.07148	0.641139	0.15746	1.1148
Q9BYT8	1.077	1.035	1.04	2.18356	0.605888	0.21334	1.03215
Q9BZE4	0.96	1.053	1.041	4.96921	0.447347	0.515813	1.0172
Q9BZF1	1.119	0.98	1.09	6.89822	0.280299	0.0451327	1.04974
Q9BZQ8	1.026	1.053	1.029	1.42844	0.659896	0.209894	1.0854
Q9BZZ5	0.936	1.004	1.009	4.14851	0.518784	0.33435	1.05161
Q9C0C2	1.056	1.08	1	3.92725	0.288399	0.00833245	1.05989
Q9GZL7	1.015	0.872	0.958	7.59105	0.324611	0.289862	0.9642
Q9GZS3	0.921	1.135	1.059	10.4481	0.417818	0.0984294	1.08078
Q9GZT3	1.105	1.077	0.965	7.06206	0.0529893	0.288118	1.03621
Q9GZY6	1.109	0.934	0.863	13.0706	0.200599	0.738101	1.00655
Q9GZZ9	0.937	1.114	0.95	9.86197	0.16219	0.929056	1.00891
Q9H078	1.042	1.334	0.986	16.6742	0.229689	0.16959	1.12767
Q9H0A0	1.016	1.034	0.989	2.23588	0.639598	0.309239	1.11885
Q9H0B6	1.125	0.866	1.163	15.3732	0.554216	0.610549	1.059
Q9H0D6	1.085	1.074	1.073	0.618038	0.534876	0.0800241	1.06374
Q9H0E2	0.939	1.01	1.002	3.95345	0.263912	0.238914	1.0391
Q9H0R4	0.977	0.944	0.986	2.28208	0.784679	0.0512992	0.96184
Q9H0U4	0.925	1.24	1.071	14.6143	0.00657056	0.171981	1.06615
Q9H0W9	0.936	1.067	1.114	8.87818	0.61781	0.682791	1.02988
Q9H173	1.03	0.914	1.016	6.4175	0.717816	0.725869	0.9836
Q9H1C4	0.887	0.944	0.953	3.8568	0.798206	0.324168	0.955833
Q9H1E3	1.017	1.008	1.029	1.03494	0.616479	0.8835	1.00762
Q9H223	0.92	0.974	1.027	5.49477	0.480843	0.259187	0.9836
Q9H257	0.98	0.964	0.974	0.831004	0.653396	0.337104	0.982
Q9H269	1.037	1.097	1.043	3.12044	0.373003	0.00653862	1.06117
Q9H270	1.036	0.936	0.964	5.27126	0.869472	0.841881	0.995
Q9H299	0.92	0.901	0.935	1.85477	0.885873	4.08e-05	0.934314
Q9H2G2	1.069	0.99	0.936	6.70021	0.29218	0.830094	1.01484
Q9H2U2	0.999	0.993	0.943	3.14272	0.620929	0.0135983	0.957688
Q9H2W6	1.035	1.095	1.019	3.81708	0.503254	0.0254739	1.06513
Q9H3H1	1.074	1.16	0.989	7.95847	0.4325	0.132218	1.064
Q9H3K2	0.966	1.171	1.156	10.4105	0.00877263	0.00399191	1.1146
Q9H3K6	0.944	0.91	0.957	2.59011	0.884713	0.000481169	0.943581
Q9H3N1	1.038	0.98	0.945	4.75582	0.148692	0.964186	1.00575
Q9H3P7	1.076	1.061	1.086	1.17124	0.625832	0.0375045	1.1295
Q9H3U1	1.067	1.036	0.967	5.0022	0.935254	0.165044	1.05248
Q9H444	1.046	1.029	0.987	2.9755	0.975342	0.416892	1.03276
Q9H4A3	1.128	1.113	0.98	7.58743	0.431322	0.0656942	1.0942
Q9H4A4	0.936	0.972	0.977	2.32598	0.738513	0.0832469	0.981686
Q9H4A6	0.971	1.059	1.013	4.33932	0.87046	0.667808	1.01692
Q9H4M9	1.12	1.262	1.095	7.77154	0.145856	7.96e-06	1.1633
Q9H4X1	1.064	0.979	0.98	4.84175	0.5	0.826569	1.00767
Q9H583	1.015	0.926	1.011	5.10867	0.741224	0.478857	0.974714
Q9H5X1	0.958	0.998	1.035	3.86256	0.648266	0.990334	1.00836
Q9H6W3	0.956	1.183	1.13	10.8981	0.356253	0.205615	1.09483
Q9H773	0.892	0.918	0.897	1.52894	0.837242	0.00220351	0.910143
Q9H7D7	1.106	1.048	1.114	3.30647	0.462746	0.0030802	1.07925
Q9H7Z7	1.047	0.989	1.019	2.84835	0.621015	0.461636	0.968909
Q9H845	1.103	1.023	0.927	8.65913	0.172814	0.234143	1.05643
Q9H8Y8	1.054	0.969	1.02	4.21778	0.341089	0.546187	1.01438
Q9H936	0.924	0.908	1.065	8.94681	0.685199	0.548109	0.972333
Q9H993	0.929	0.983	1.136	10.5682	0.402761	0.858567	1.01463
Q9H9A5	0.885	0.976	0.841	7.64435	0.745737	0.178428	0.9
Q9H9B4	1.149	1.165	0.989	8.83962	0.107222	0.00710353	1.09554
Q9H9C1	1.028	0.981	0.995	2.40995	0.338883	0.657893	1.0058
Q9H9J2	1.043	0.978	1.066	4.43536	0.919229	0.0657022	1.11293
Q9H9Q2	0.933	1.001	0.943	3.82848	0.5	0.19272	0.959
Q9HA77	1.111	1.136	1.259	6.77895	0.95915	0.0193121	1.15318
Q9HAB8	0.951	0.995	0.945	2.83301	0.549492	0.507853	0.997781
Q9HAV4	1.027	0.848	0.979	9.73914	0.292504	0.509652	0.977833
Q9HAV7	0.951	0.971	0.92	2.71256	0.772783	0.00175773	0.948515
Q9HB07	1.044	0.927	1.008	6.03474	0.14958	0.800008	1.006
Q9HB19	0.934	0.858	0.971	6.25524	0.264076	0.00532803	0.917857
Q9HB40	0.916	0.957	0.879	4.25332	0.743885	0.0357375	0.9245
Q9HB71	0.897	0.946	0.907	2.82445	0.837	5.66e-07	0.898111
Q9HB90	0.796	0.877	0.873	5.37956	0.718137	3.05e-06	0.8642
Q9HBI0	1.109	0.975	1	6.93123	0.51924	0.62503	1.02444
Q9HBL8	0.894	0.999	0.918	5.87174	0.368338	0.0644784	0.937167
Q9HC21	1.085	1.053	1.024	2.8949	0.574207	0.233581	1.0423
Q9HC38	0.876	0.943	0.916	3.69757	0.12678	2.01e-08	0.913116
Q9HCC0	1.031	1.021	1.077	2.86351	0.860438	0.113321	1.05468
Q9HCE1	1.064	0.886	1.019	9.35209	0.493989	0.440339	1.033
Q9HCN8	1.098	1.345	1.074	12.7962	0.257223	0.156886	1.11282
Q9HCU5	1.058	0.942	1.144	9.67277	0.0418969	0.0175508	1.07337
Q9HD20	0.93	1.163	1.18	12.8038	0.49509	0.317125	1.0759
Q9HD45	1.095	1.118	1.037	3.85304	0.364808	0.0088866	1.08507
Q9HDC9	0.971	1.021	1.003	2.53668	0.837558	0.52227	1.01875
Q9NP61	0.87	0.982	0.927	6.04566	0.898224	0.706969	0.988625
Q9NP72	1.042	0.984	0.938	5.27482	0.0699004	0.731199	0.995455
Q9NP97	0.866	0.932	0.905	3.68272	0.334593	1.18e-05	0.903692
Q9NPA8	0.997	1.114	1.013	6.09196	0.439994	0.431036	1.0278
Q9NPJ3	0.94	0.934	0.968	1.91564	0.65344	0.0188987	0.951571
Q9NPL8	1.032	1.017	0.928	5.66512	0.394533	0.91819	1.00133
Q9NPQ8	0.974	1.04	1.127	7.3295	0.184848	0.297518	1.031
Q9NQ50	1.079	0.924	0.971	8.01702	0.202046	0.639699	1.019
Q9NQC3	0.958	0.977	0.9	4.24469	0.907935	0.000162225	0.957635
Q9NQG5	1.033	1.091	0.996	4.60435	0.398708	0.417054	1.02957
Q9NQH7	1.108	1.036	1.111	3.91353	0.821714	0.0356828	1.08438
Q9NQR4	0.969	0.966	0.926	2.51733	0.86208	0.00240609	0.949882
Q9NQT4	0.996	1.047	1.065	3.45474	0.541689	0.13428	1.07078
Q9NQW7	0.97	0.961	0.986	1.30226	0.561941	0.0128981	0.977957
Q9NR12	0.955	0.939	0.926	1.5453	0.587286	0.000712736	0.951031
Q9NR28	1.021	1.067	1.033	2.29356	0.484192	0.130044	1.0413
Q9NR30	1.005	1.026	1.02	1.06358	0.867619	0.0501198	1.02985
Q9NR31	0.998	0.997	1.001	0.208445	0.444434	0.396705	1.01543
Q9NR45	0.938	0.957	0.949	1.00626	0.932875	0.000652165	0.931667
Q9NRP0	1.007	0.941	0.916	4.92467	0.00748956	0.0131455	0.9595
Q9NRV9	0.877	0.904	0.883	1.59656	0.511339	0.000301958	0.8784
Q9NRX4	0.911	1.026	1.189	13.4058	0.348763	0.591313	1.03925
Q9NS69	0.974	0.94	1.069	6.72416	0.422856	0.263504	1.05904
Q9NS86	1.041	0.953	0.944	5.47251	0.409729	0.136507	0.964143
Q9NSD9	0.974	0.952	1.01	2.99185	0.784926	0.0710205	0.985253
Q9NSE4	1.099	1.017	0.973	6.21054	0.108778	0.00375583	1.06241
Q9NT62	0.858	0.932	0.952	5.41769	0.218544	0.0761324	0.960304
Q9NTJ5	1.055	0.999	1.004	3.04015	0.630322	0.239183	1.04688
Q9NTK5	0.942	0.91	0.913	1.9175	0.626635	1.77e-09	0.923535
Q9NTX5	0.98	0.943	0.971	2.00027	0.969553	0.484357	1.03015
Q9NTZ6	0.936	0.996	1.039	5.22383	0.480069	0.416565	0.9769
Q9NUQ8	1.043	0.907	1.012	7.21909	0.0944625	0.93157	1.007
Q9NUQ9	0.945	0.944	0.943	0.105932	0.631421	0.000138717	0.944831
Q9NUU7	0.974	1.06	1.014	4.23572	0.654124	0.297919	1.03563
Q9NVD7	1.09	0.986	1.087	5.61468	0.296339	0.0623454	1.06275
Q9NVH1	1.025	1.048	1.038	1.11211	0.532758	0.575945	1.01596
Q9NVI7	1.114	0.971	1.11	7.6461	0.27119	0.00080742	1.09208
Q9NVJ2	0.911	0.88	0.849	3.52273	0.180459	1.94e-08	0.876786
Q9NVP1	0.962	0.925	1.006	4.20502	0.234472	0.231862	0.979133
Q9NVZ3	1.062	0.995	0.989	3.99137	0.487811	0.140762	1.04218
Q9NWV8	1.358	1.143	1.125	10.7258	0.887476	0.0933395	1.15338
Q9NX40	0.983	1.009	1.074	4.58632	0.508533	0.939493	1.01752
Q9NX46	0.977	1.036	1.042	3.52745	0.5	0.479304	1.01833
Q9NX58	1.035	0.931	1.113	8.89662	0.172428	0.356062	1.0282
Q9NX63	1.01	0.965	0.967	2.59243	0.65371	0.167646	0.9816
Q9NX76	1.215	1.236	1.271	2.28024	0.752725	0.00010789	1.25383
Q9NXJ5	0.976	0.966	0.834	8.56501	0.0488788	0.0135556	0.933143
Q9NY33	0.945	0.959	1.005	3.2372	0.083103	0.0922271	0.988908
Q9NY65	0.944	1.399	1.243	19.3431	0.124473	0.0471256	1.1985
Q9NYF8	0.928	1.02	0.949	4.99254	0.452373	0.521138	0.989588
Q9NYL9	1.002	1.03	1.308	15.1946	0.155286	0.00211307	1.13828
Q9NYU2	1.054	1.098	1.042	2.76936	0.335546	0.00427494	1.05481
Q9NZ01	1.114	1.054	1.186	5.91152	0.37035	0.902573	1.07171
Q9NZ08	1.066	1.028	0.956	5.4953	0.320163	0.645262	1.01942
Q9NZ32	1.027	0.88	1	8.07529	0.528422	0.629744	0.978
Q9NZ45	0.971	1.076	1.141	8.07221	0.581662	0.0748299	1.09712
Q9NZA1	0.924	0.952	0.9	2.81257	0.849272	5.24e-05	0.899545
Q9NZB2	1.049	1.075	1.068	1.26444	0.735962	0.00160066	1.0561
Q9NZL9	0.887	1	0.967	6.10787	0.425403	0.46912	0.983583
Q9NZM1	1.004	0.995	1.011	0.799416	0.813912	0.0607535	1.02351
Q9NZR1	1.042	0.914	0.988	6.54822	0.699006	0.460886	0.974875
Q9NZZ3	1.004	0.996	0.967	1.96845	0.600125	0.986825	1.00542
Q9P035	1.083	0.892	1.056	10.2308	0.441406	0.500528	1.03375
Q9P0L0	0.93	0.972	0.983	2.90852	0.130071	0.000911127	0.962053
Q9P0M6	1.03	1.045	1.028	0.898315	0.213091	4.92e-05	1.0322
Q9P107	0.978	1.014	1.025	2.44447	0.384082	0.838097	1.00636
Q9P1F3	0.932	1.004	0.819	10.1547	0.132905	0.00772177	0.896105
Q9P258	1.041	1.074	1.068	1.65678	0.447795	2.7e-05	1.05795
Q9P260	1.142	1.122	0.918	11.6867	0.285214	0.793521	1.02
Q9P287	1.012	0.967	1.032	3.317	0.868795	0.783207	1.0115
Q9P289	0.941	0.958	0.984	2.25353	0.751491	0.127331	0.962167
Q9P2E9	1.112	0.974	1.003	7.06658	0.42173	0.497509	1.03632
Q9P2J5	0.991	1.058	1.04	3.36756	0.00188369	0.02206	1.0382
Q9P2R3	0.997	0.954	1.065	5.56703	0.428728	0.955597	1.00986
Q9P2R7	0.974	0.988	1.005	1.56968	0.235194	0.87297	1.00654
Q9UBB4	1.027	0.964	1.192	11.0972	0.180766	0.477077	1.04917
Q9UBC2	1.018	0.873	0.942	7.68036	0.416572	0.384049	0.970333
Q9UBE0	1	0.967	0.948	2.70795	0.133945	0.133357	0.978923
Q9UBF2	0.968	1.008	1.273	15.3052	0.574957	0.587475	1.07075
Q9UBQ0	0.965	0.952	0.949	0.890255	0.828078	0.0217801	0.969938
Q9UBQ5	1.124	0.937	0.902	12.0848	0.0619858	0.587128	1.04561
Q9UBQ7	1.013	0.896	0.922	6.51031	0.564152	0.140439	0.965316
Q9UBR2	1.012	0.984	0.94	3.70863	0.834895	0.108594	0.957923
Q9UBS4	0.933	1.045	0.988	5.6645	0.489072	0.499798	1.03269
Q9UBT2	0.959	0.953	0.962	0.478348	0.891328	0.0165323	0.971511
Q9UBV8	1.16	0.942	0.757	21.1674	0.119149	0.0795789	0.884
Q9UBW5	0.994	0.9	1.018	6.42492	0.0789701	0.301127	0.978333
Q9UBX3	1.124	1.194	1.123	3.54893	0.5	0.0213144	1.147
Q9UDW1	0.967	1.11	0.83	14.449	0.112364	0.662532	0.988286
Q9UGP8	1.028	1.084	1.129	4.68372	0.456733	0.00213728	1.09615
Q9UGV2	0.918	0.984	0.958	3.4874	0.504945	0.0444408	0.9495
Q9UH99	1.076	1.043	1.013	3.01838	0.827152	0.21253	1.05213
Q9UHB6	1.01	1.072	1.078	3.57413	0.684281	0.281394	1.04332
Q9UHB9	0.95	1.029	0.964	4.29709	0.0992401	0.993943	1.00481
Q9UHD1	1.06	1.026	1.037	1.6666	0.821581	0.433764	1.0311
Q9UHD8	0.981	0.988	0.922	3.76206	0.431106	0.457889	0.983437
Q9UHG3	1.082	1.069	0.934	7.96952	0.0734205	0.0321209	1.05664
Q9UHL4	0.925	0.925	0.946	1.3009	0.775329	8.47e-05	0.945684
Q9UHV9	0.918	1.005	1.038	6.28084	0.0234865	0.800973	1.00021
Q9UHX1	0.978	1.058	1.03	3.97217	0.458447	0.152579	1.03236
Q9UHY7	1.13	0.907	0.982	11.276	0.464009	0.747787	1.031
Q9UI08	1.062	1.113	1.101	2.44181	0.436767	0.0386874	1.14536
Q9UI10	1	1.041	0.828	11.8175	0.221515	0.985401	1.00717
Q9UI12	0.966	1.034	1.036	3.93772	0.625338	0.311255	1.03747
Q9UI15	0.953	0.991	0.937	2.88825	0.689906	0.127074	0.963167
Q9UIA0	0.903	0.992	0.974	4.92053	0.687743	0.265398	0.966417
Q9UIA9	1.095	0.893	1.226	15.6587	0.173209	0.597754	1.0416
Q9UID3	0.983	0.957	1.061	5.41053	0.296149	0.595749	1.01575
Q9UIJ7	0.96	0.991	1.052	4.67614	0.461746	0.643923	0.993125
Q9UJS0	1.073	0.963	1.099	6.90853	0.249468	0.242814	1.03583
Q9UJU6	1.063	0.973	0.998	4.59372	0.877207	0.911163	1.01523
Q9UJW0	1.07	1.053	1.048	1.09107	0.94697	0.208777	1.09086
Q9UJZ1	1.092	1.135	1.144	2.47323	0.767995	2.07e-13	1.13991
Q9UK41	0.937	0.82	0.734	12.2714	0.5	0.113822	0.830333
Q9UKD2	0.999	1.005	0.942	3.5408	0.86479	0.93081	1.00917
Q9UKK3	1.328	0.747	0.748	35.6166	0.5	0.655376	0.941
Q9UKK9	0.98	0.973	1.022	2.67243	0.375176	0.111856	0.985652
Q9UKL0	1.108	0.959	0.981	7.91635	0.752438	0.768082	1.025
Q9UKM9	1.025	1.067	1.011	2.81759	0.019348	0.0360363	1.03678
Q9UKW4	0.977	0.93	0.945	2.52527	0.237631	0.432626	0.981545
Q9UKY7	0.924	0.944	0.913	1.69539	0.605322	0.270204	0.9714
Q9UL25	0.896	0.925	0.966	3.7859	0.909533	0.0390681	0.9284
Q9UL46	0.881	0.893	0.895	0.851092	0.646584	1.98e-05	0.889903
Q9ULA0	0.943	1.077	0.968	7.15392	0.182086	0.441246	1.025
Q9ULC4	1.078	1.074	0.978	5.42642	0.596477	0.225791	1.053
Q9ULC5	0.945	0.983	1.031	4.36939	0.423719	0.734109	0.994333
Q9ULV4	0.993	0.962	0.96	1.90418	0.59486	0.170981	0.991269
Q9ULZ3	0.997	0.958	0.924	3.80638	0.645747	0.165204	0.973667
Q9UM00	1.053	1.074	1.052	1.17236	0.700161	0.0180702	1.06284
Q9UM54	0.991	0.994	1.052	3.39662	0.102759	0.182405	1.02708
Q9UMS4	1.021	1.018	1.052	1.82696	0.63291	0.134187	1.04783
Q9UMX5	0.984	1.046	0.925	6.14276	0.169149	0.176988	0.975571
Q9UMY4	0.964	1.243	1.001	14.1708	0.0460458	0.440933	1.06777
Q9UN86	1.01	1.077	1.046	3.21076	0.908464	0.219308	1.03686
Q9UNE7	0.898	0.994	0.911	5.57403	0.312581	0.0597808	0.94175
Q9UNF0	0.879	0.914	0.909	2.10174	0.200806	7.58e-06	0.926177
Q9UNH7	0.958	0.985	0.945	2.11955	0.581986	0.0639203	0.969595
Q9UNL2	1.192	1.203	0.991	10.5744	0.301235	0.102457	1.1158
Q9UNM6	0.992	0.974	1.05	3.9505	0.488388	0.0548824	1.06548
Q9UNN5	1.037	1.122	1.036	4.6353	0.608776	0.0956103	1.06813
Q9UNP9	0.986	1.1	0.923	8.94479	0.223558	0.309389	1.03833
Q9UNS2	1.017	1.09	0.98	5.43957	0.491271	0.15137	1.08869
Q9UNZ2	1.102	0.994	1.012	5.58513	0.197327	0.418748	1.02291
Q9UPN3	1.055	1.032	1.08	2.2741	0.252617	0.00566867	1.05389
Q9UQ35	1.073	1.032	1.02	2.66793	0.302745	0.00208953	1.07542
Q9UQ80	0.947	0.953	0.985	2.12431	0.797926	0.0431914	0.987582
Q9UQ88	0.873	0.934	1.015	7.57275	0.372084	0.268254	0.9635
Q9UQB8	0.967	0.974	1.005	2.05944	0.0773581	0.643108	1.01148
Q9Y224	1.111	0.974	1.028	6.65047	0.866277	0.597396	1.02271
Q9Y230	0.968	1.015	1.012	2.63562	0.511724	0.920055	1.01211
Q9Y262	1.061	0.997	1.016	3.20772	0.321966	0.709486	1.01069
Q9Y263	1.074	1.063	1	3.81853	0.608995	0.322244	1.0299
Q9Y265	0.98	1.02	0.99	2.08863	0.412284	0.0489512	0.986964
Q9Y266	0.94	0.943	0.956	0.898721	0.354554	0.00053959	0.96294
Q9Y277	0.978	1.01	1.057	3.91494	0.132243	0.0589221	1.04992
Q9Y285	1.028	1.102	1.148	5.54076	0.662207	0.175677	1.07594
Q9Y295	1.032	1.015	0.951	4.27407	0.658629	0.763216	0.997
Q9Y2B0	1.128	1.088	1.007	5.73815	0.00962626	0.000661069	1.07603
Q9Y2L1	1.083	1.046	1.055	1.81808	0.23886	0.00729385	1.07122
Q9Y2Q3	0.939	0.947	0.958	1.00626	0.675494	0.184735	0.987514
Q9Y2Q5	1.414	1.119	1.178	12.6192	0.213848	0.00577469	1.2028
Q9Y2S6	0.826	0.791	0.863	4.3554	0.5	0.0169007	0.826667
Q9Y2T2	0.972	0.997	1.026	2.70698	0.921353	0.349661	1.02409
Q9Y2V2	1.02	0.974	0.953	3.48848	0.498286	0.042623	0.959176
Q9Y2W1	1.029	0.947	0.97	4.30719	0.187175	0.125785	0.975059
Q9Y2X3	1.071	1.019	1.002	3.48794	0.794797	0.0479817	1.04685
Q9Y2Z4	1.187	1.227	1.341	6.38415	0.586714	1.78e-05	1.233
Q9Y305	1.079	1.029	1.013	3.30939	0.919421	0.0573934	1.0561
Q9Y320	1.059	1.072	1.132	3.58015	0.683325	0.0276038	1.09914
Q9Y333	1.05	0.928	0.853	10.5366	0.140645	0.567462	0.989067
Q9Y371	0.962	0.988	0.996	1.81022	0.491856	0.295265	0.986333
Q9Y376	0.965	0.892	0.985	5.16738	0.187521	0.0447068	0.955333
Q9Y383	1.062	0.989	1.039	3.62358	0.998778	0.133348	1.03534
Q9Y3A5	0.923	0.942	1.008	4.65853	0.369916	0.459315	0.983571
Q9Y3B2	1.166	1.052	1.078	5.43785	0.2574	0.00769003	1.0852
Q9Y3B3	1.032	1.148	1.183	7.05067	0.184449	0.000879141	1.13585
Q9Y3B4	0.941	0.977	0.933	2.46628	0.704584	0.000163714	0.937125
Q9Y3B7	1.06	1.053	1.012	2.48922	0.675526	0.279598	1.14157
Q9Y3C4	1.108	1.007	1.034	4.98166	0.474944	0.0446598	1.05567
Q9Y3C8	0.915	0.907	0.886	1.65928	0.370142	4.52e-10	0.90475
Q9Y3D6	0.892	0.822	0.838	4.31177	0.199145	9.89e-08	0.865619
Q9Y3D7	1.091	1.024	1.198	7.94714	0.478622	0.120427	1.0878
Q9Y3F4	1.001	0.976	0.946	2.82633	0.844883	0.179854	0.985857
Q9Y3I0	0.998	1.003	0.994	0.451678	0.897897	0.867295	1.00978
Q9Y3L3	0.906	0.982	0.984	4.6449	0.00495278	0.0371973	0.969596
Q9Y3R5	0.951	0.93	0.985	2.90526	0.126006	0.349583	0.9814
Q9Y3U8	1.01	1.005	0.945	3.66597	0.973554	0.68274	1.00162
Q9Y3Z3	1	1.011	1.061	3.17495	0.392885	0.308231	1.02166
Q9Y450	0.845	0.928	1.142	15.7708	0.302696	0.91601	1.00867
Q9Y490	0.93	0.974	0.968	2.49241	0.00142301	2.54e-14	0.980449
Q9Y4E8	1.001	0.938	0.91	4.90786	0.194926	0.00229424	0.948357
Q9Y4G6	0.952	0.941	0.935	0.914605	0.785685	0.274947	0.968
Q9Y4H2	1.029	0.967	1.044	4.02836	0.947152	0.860758	1.02525
Q9Y4L1	1.009	1.047	1.062	2.62852	0.00330262	0.00018411	1.05873
Q9Y4P3	1.07	1.082	1.043	1.87559	0.879769	0.000998714	1.08508
Q9Y4W6	1.094	1.054	1.013	3.84382	0.374123	0.000617449	1.06505
[truncated: 33 more rows]

## Sheet: BCG
Protein_acc	Exp1	Exp2	Exp3	CV(%)	Exp pr	Group pr	mean
A0AVT1	1.036	1.041	0.953	4.89373	0.348843	0.380032	1.02774
A0FGR8	0.982	1.049	1.036	3.47532	0.220266	0.000908053	1.05959
A0MZ66	0.904	0.907	0.975	4.32382	0.839842	0.203744	0.92475
A1L0T0	0.92	1.153	1.01	11.4337	0.596954	0.0434653	1.18942
A5A3E0	0.919	1.111	1.017	9.4526	0.612588	0.0170844	0.966824
A6NDG6	0.988	1.027	0.98	2.51882	0.386057	0.842856	0.99975
O00115	1.017	0.84	1.036	11.2092	0.175981	0.283408	0.960857
O00116	1.012	0.951	0.954	3.53635	0.139269	0.136159	0.974147
O00148	1.105	1.129	1.071	2.64538	0.644068	0.000932902	1.08309
O00154	0.951	0.951	0.983	1.92117	0.691524	0.0460944	0.954818
O00160	0.993	1.028	1.008	1.73913	0.104789	0.358711	1.01226
O00161	0.95	0.998	1.021	3.66044	0.246956	0.699757	0.9965
O00170	1.026	0.971	0.969	3.27179	0.279985	0.103964	0.979143
O00178	0.931	0.974	0.956	2.26439	0.985266	0.0308699	0.956846
O00182	0.896	1.041	0.821	12.1654	0.447955	0.0484324	0.960957
O00186	1.042	0.994	0.969	3.70372	0.597834	0.689046	0.996261
O00193	1.021	1.131	0.967	8.03895	0.281106	0.969842	1.01315
O00203	1.019	1.006	0.996	1.14524	0.166099	0.160093	0.97652
O00231	1.013	0.996	1.018	1.14297	0.935683	0.110156	1.02643
O00232	1.026	0.988	1.034	2.41894	0.646427	0.0636193	1.04395
O00264	0.941	0.904	0.991	4.61864	0.31621	0.110884	0.957
O00299	0.979	0.908	0.946	3.76237	0.0203206	4.6e-05	0.976703
O00303	0.999	1.085	1.034	4.16107	0.0400919	0.0139615	1.05411
O00330	1.044	1.018	1.008	1.81594	0.929085	0.797337	1.0134
O00399	0.946	0.892	0.923	2.94443	0.201488	0.00020352	0.921222
O00410	0.949	0.978	1.006	2.91525	0.725143	0.859738	1.00424
O00422	1.004	0.875	0.901	7.36216	0.31975	0.00898109	0.9223
O00429	0.991	1.026	1.036	2.32189	0.537047	0.251522	1.02778
O00442	1.062	0.929	0.965	6.98159	0.69788	0.726735	1.0037
O00461	0.912	0.973	1.093	9.2769	0.25099	0.680751	0.98775
O00483	1.029	0.935	0.865	8.72663	0.297491	0.0325546	0.931846
O00487	1.002	1.009	0.952	3.14741	0.125861	0.131208	1.065
O00541	1.046	1.052	1.053	0.360451	0.884678	0.221683	1.0359
O00560	0.972	1.075	0.992	5.39159	0.196717	0.113968	1.0426
O00567	0.99	0.955	1.058	5.23213	0.0876609	0.591212	1.009
O00571	1.015	1.061	0.987	3.65946	0.300983	0.240657	1.01847
O00625	1.087	1.047	1.012	3.57862	0.257169	0.0221931	1.048
O00629	1.002	1.004	0.975	1.62999	0.773885	0.41725	0.982952
O00743	1.009	0.934	0.957	3.9748	0.256158	0.00825748	0.962
O00754	1.004	0.985	0.983	1.16994	0.99596	0.443237	0.990633
O00764	0.944	0.972	1.081	7.24534	0.0646502	0.548466	1.03383
O14530	0.993	0.97	1.023	2.67015	0.598844	0.824323	0.996167
O14531	1.057	1.079	1.082	1.27257	0.93923	0.0441822	1.07467
O14561	1.005	1.098	1.082	4.68344	0.985846	0.754225	1.03203
O14579	1	0.986	0.979	1.08189	0.919374	0.281757	0.985941
O14602	1.097	1.008	1.054	4.22682	0.499799	0.0917264	1.0535
O14617	0.982	0.955	0.954	1.64839	0.828157	0.0760311	0.97622
O14618	1.016	0.908	0.934	5.91685	0.264849	0.0062807	0.9452
O14737	1.033	0.882	0.996	8.11104	0.137218	0.293582	0.977833
O14744	0.986	0.974	0.986	0.70552	0.296688	0.457944	0.992613
O14773	0.939	0.968	0.942	1.67931	0.676797	0.000202806	0.947242
O14776	1	0.891	1.03	7.51242	0.148	0.227621	0.971143
O14818	1.014	0.99	0.997	1.23382	0.461035	0.423586	1.00996
O14828	0.938	0.983	0.963	2.34531	0.71748	0.296393	0.979385
O14879	1.055	1.346	1.108	13.2509	0.0170778	0.000187844	1.14964
O14880	1.015	1.02	0.917	5.90219	0.298221	0.729241	0.992
O14907	0.917	1.003	0.999	4.98856	0.689799	0.568238	0.977167
O14925	0.981	1.026	1.077	4.6723	0.793754	0.641375	1.03433
O14929	0.981	1.009	1.035	2.6783	0.783608	0.141163	1.1372
O14964	1.012	0.939	0.911	5.46583	0.289925	0.0628076	0.94325
O14974	1.056	1.018	1.093	3.55236	0.5	0.120093	1.05567
O14976	0.995	0.99	1.074	4.62116	0.438994	0.346344	1.03992
O14979	0.96	0.899	0.948	3.45381	0.266663	0.195443	0.977429
O14980	1.015	0.997	1.027	1.49059	0.30716	0.131433	1.04309
O15031	1.115	0.971	1.075	7.05466	0.0828269	0.0535019	1.05367
O15067	0.992	1.143	1.109	7.32528	0.245072	0.0290921	1.08757
O15116	1.008	0.958	1.007	2.88428	0.950944	0.345499	0.975778
O15118	0.978	0.99	1.006	1.41703	0.563877	0.697668	1.00086
O15127	0.942	1.011	1.057	5.76898	0.0948349	0.735876	1.00855
O15143	1.049	1.084	0.967	5.81156	0.00848539	0.00129968	1.05208
O15144	1.046	1.028	0.998	2.36804	0.032439	0.732026	1.00787
O15145	0.994	0.959	0.905	4.70645	0.840621	0.423125	1.02698
O15160	1.05	1.016	1.006	2.25245	0.793951	0.359546	1.08071
O15162	1.028	1.065	0.952	5.67594	0.646146	0.831775	1.01433
O15173	1.038	1.171	1.046	6.87424	0.257361	0.00628399	1.0999
O15212	0.948	1.05	1.018	5.18897	0.281219	0.175586	0.978806
O15228	0.987	1.182	0.992	10.5506	0.5	0.497679	1.05367
O15258	1.002	1.064	1.078	3.85949	0.628504	0.136339	1.04243
O15260	1.032	1.421	1.294	15.882	0.570303	0.180084	1.15663
O15347	1.043	0.959	0.988	4.28081	0.355778	0.891814	1.00053
O15355	0.96	0.947	0.994	2.50975	0.573461	0.0818236	0.970391
O15357	0.994	1.004	0.998	0.503994	0.304579	0.27952	1.02997
O15371	0.958	1.018	1.042	4.30086	0.0848555	0.244957	1.01824
O15372	0.982	1.038	1.017	2.79455	0.471935	0.516818	1.01669
O15479	1.031	1.035	1.026	0.437508	0.935839	0.0624156	1.04604
O15498	1.008	0.974	0.99	1.71701	0.651447	0.575914	0.989364
O15511	0.967	0.975	0.972	0.416073	0.93483	0.161372	0.983098
O15533	1.014	1.047	1.006	2.12585	0.737857	0.0437464	1.07517
O15554	0.887	0.967	0.89	4.95774	0.685814	0.12008	0.9224
O43143	1.027	1.079	1.023	2.9953	0.126432	0.000449107	1.08106
O43169	1.012	0.953	1.016	3.54999	0.266818	0.235911	0.981792
O43172	0.839	0.976	1.061	11.684	0.029387	0.628868	0.9907
O43175	0.986	0.998	0.992	0.604839	0.614121	0.587356	1.00183
O43242	0.999	1.044	1.02	2.20535	0.559682	0.301722	1.02967
O43290	1.084	0.993	1.048	4.39962	0.271527	0.0788946	1.0378
O43312	1.056	1.029	0.954	5.21706	0.368855	0.40944	1.02911
O43390	0.986	0.999	1.003	0.892389	0.955987	0.734216	1.00732
O43396	0.993	0.984	0.993	0.524864	0.502047	0.383792	1.00162
O43399	0.926	1.008	0.98	4.29115	0.399261	0.0939901	0.979697
O43447	0.996	0.891	0.961	5.63168	0.759038	0.643327	1.01086
O43488	0.978	1.038	1.018	3.02081	0.375667	0.710958	0.996429
O43491	1.031	1.025	1.057	1.63924	0.523578	0.000803681	1.05833
O43493	0.989	1.15	1.08	7.52357	0.380393	0.204157	1.0594
O43583	0.999	0.949	1.022	3.76999	0.472058	0.39598	0.986364
O43592	1.034	0.926	0.951	5.82646	0.431796	0.215608	0.9775
O43598	0.99	0.986	1.105	6.58029	0.0224977	0.869007	1.00748
O43615	1.052	1.076	1.102	2.3226	0.641184	0.00190728	1.10859
O43617	1.014	0.953	0.97	3.21554	0.234639	0.103366	0.973786
O43665	0.935	0.939	0.789	9.62875	0.68209	0.150071	0.919727
O43681	0.954	0.954	1.021	3.96201	0.650158	0.685599	1.0131
O43684	0.984	1.04	0.976	3.48712	0.193073	0.894078	1.005
O43707	0.981	0.965	0.991	1.33962	0.553876	0.0436284	0.992943
O43708	0.95	0.953	1.032	4.75307	0.640588	0.691713	0.9862
O43747	1.025	1.023	1.011	0.742584	0.775326	0.592044	1.02632
O43765	0.904	0.89	0.972	4.75742	0.434522	0.000514476	0.917455
O43768	0.837	0.93	0.973	7.61113	0.0167957	0.00138035	0.940033
O43772	0.963	1.093	1.018	6.3685	0.0902094	0.174173	1.032
O43776	1.022	0.995	0.995	1.55264	0.825396	0.00864876	1.05797
O43795	0.967	1.003	1.055	4.38761	0.214272	0.178245	1.03135
O43809	1.015	1.005	1.033	1.39429	0.687997	0.187281	1.03211
O43815	1.009	1.018	1.094	4.48837	0.816515	0.132417	1.07
O43823	1.002	1.089	1.057	4.1935	0.247721	0.192986	1.0366
O43837	1.021	1.102	1.014	4.67754	0.219921	0.0703526	1.02909
O43847	1.008	1.01	1.01	0.114402	0.66755	0.39973	0.9935
O43852	1.045	0.972	0.955	4.82661	0.167665	0.172258	0.981889
O43865	0.975	1.107	1.01	6.6349	0.199436	0.0208528	1.0476
O60234	0.974	0.911	0.976	3.87598	0.809078	0.690515	1.0269
O60256	0.961	1.002	1.01	2.65256	0.425783	0.414417	1.02193
O60264	1.038	1.045	1.046	0.417919	0.937915	0.0230603	1.0573
O60271	0.984	0.999	1.005	1.08601	0.789424	0.882971	1.00205
O60313	1.048	1.045	0.999	2.66479	0.706633	0.175274	1.02237
O60341	0.857	0.981	1.013	8.67037	0.789092	0.720765	0.98
O60488	1.075	0.93	0.962	7.70247	0.357287	0.402884	0.983563
O60493	0.989	1.016	0.973	2.18938	0.379331	0.661315	1.01303
O60502	1.03	0.854	1.013	10.0531	0.5	0.586578	0.965667
O60506	0.988	0.983	0.962	1.41113	0.306584	0.000569031	0.981538
O60568	0.984	1.069	1.008	4.29483	0.45129	0.82778	1.00859
O60610	0.998	1.041	0.998	2.45236	0.425493	0.973677	1.01101
O60664	0.951	1.02	0.992	3.51369	0.044548	0.320219	1.00281
O60678	1.15	1.085	0.993	7.33141	0.477181	0.33124	1.05625
O60701	1.071	1.019	0.992	3.90855	0.332909	0.266432	1.019
O60711	1.042	1.392	1.041	17.4701	0.37948	0.16823	1.10733
O60749	0.931	1.069	0.944	7.76487	0.301458	0.824602	1.0125
O60762	1.139	1.104	1.063	3.45186	0.449104	0.000808416	1.14258
O60763	1.007	1.007	0.99	0.980189	0.625532	0.646517	1.00648
O60784	0.999	0.99	0.952	2.54471	0.116407	0.628116	0.999122
O60814	0.963	0.988	0.98	1.30677	0.848775	0.0154474	0.978239
O60826	1.015	0.888	0.975	6.76859	0.848378	0.279514	0.960875
O60832	0.983	1.049	1.002	3.35947	0.665118	0.606387	1.01154
O60841	1.004	0.99	1.023	1.64697	0.464715	0.85474	1.00764
O60884	0.951	0.965	0.947	0.990391	0.745721	0.456832	0.989808
O60888	1.025	0.793	1.048	14.7649	0.350426	0.318936	0.9565
O60925	0.922	0.965	1.013	4.70926	0.316228	0.318575	0.9775
O75083	0.99	0.942	0.936	3.09595	0.000230764	3.4e-11	0.960274
O75131	0.953	0.843	0.873	6.39143	0.505577	0.00400534	0.895625
O75223	0.982	1.038	0.991	2.99623	0.359561	0.839873	1.00692
O75312	0.94	0.964	1.091	8.12794	0.0361498	0.342238	0.984588
O75340	0.995	1.002	1.031	1.8911	0.68572	0.650531	1.0222
O75347	0.957	0.904	0.941	2.91055	0.147605	0.00107919	0.957081
O75348	1.041	0.971	0.987	3.6691	0.64081	0.301981	0.933222
O75351	0.983	0.982	0.967	0.917076	0.580505	0.173502	0.985156
O75352	1.096	0.994	1.028	4.99704	0.118986	0.61303	1.01594
O75367	1.012	1.048	1.063	2.51784	0.171148	7.38e-07	1.05372
O75368	0.963	0.965	0.977	0.78195	0.614724	0.0311789	0.975833
O75369	1.007	1.012	0.992	1.03703	0.955812	0.536315	1.01078
O75380	0.857	0.976	0.842	8.23389	0.5	0.128798	0.891667
O75390	1.035	1.029	1.028	0.367329	0.730884	0.000136695	1.06198
O75396	1.057	1.049	1.116	3.40711	0.7725	0.00226456	1.14939
O75410	1.028	0.997	1.052	2.68841	0.504346	0.140917	1.03978
O75436	1.023	0.979	1.01	2.25152	0.673793	0.295099	1.05906
O75439	0.977	0.986	1.005	1.44486	0.861861	0.719882	1.00864
O75477	1.014	1.083	0.982	5.02928	0.257487	0.197572	1.038
O75487	1.041	1.182	1.277	10.1781	0.261839	0.00252234	1.12556
O75489	0.942	1.071	0.972	6.78448	0.300957	0.854909	1.00062
O75531	1.019	1.031	1.005	1.27785	0.949588	0.582083	1.0293
O75533	0.996	1.09	1.028	4.60416	0.0308169	0.0227452	1.05519
O75534	0.992	1.028	0.994	2.0138	0.889134	0.91201	1.00283
O75608	0.988	0.983	1	0.882218	0.179058	0.195204	0.988805
O75643	1.044	1.025	1.045	1.08569	0.93041	0.109691	1.03155
O75694	1.017	1.203	1.204	9.43432	0.356465	0.0373281	1.11767
O75695	0.972	0.974	0.972	0.118715	0.720897	0.0898549	0.965222
O75718	1.005	1.085	1.034	3.88934	0.461859	0.00806841	1.03905
O75821	1.026	1.044	1.013	1.5148	0.795049	0.0248292	1.04459
O75822	1.042	0.996	0.995	2.65593	0.152781	0.820448	1.00111
O75844	1.029	1.038	1.065	1.79454	0.213561	0.0306862	1.04527
O75874	0.977	0.969	0.994	1.30277	0.519313	0.0198526	0.981016
O75886	0.973	1.105	1.009	6.63118	0.180564	0.171171	1.04
O75915	1.039	0.968	0.959	4.43239	0.768122	0.745301	1.01204
O75935	0.965	0.988	0.949	2.02665	0.582079	0.13741	0.9742
O75937	0.97	0.928	1.006	4.0329	0.122936	0.00760454	0.96424
O75947	0.98	0.94	0.986	2.58156	0.132648	0.0186535	0.973682
O75964	0.992	0.987	1.004	0.878669	0.717742	0.195588	0.990354
O76003	0.998	0.971	0.985	1.37134	0.683268	0.231165	0.990015
O76021	1.03	1.099	1.102	3.78188	0.754698	0.00780645	1.06057
O76094	0.936	1.086	0.995	7.51409	0.0167345	0.559168	0.99432
O94776	0.932	1.259	1.135	14.8902	0.141954	0.247592	1.086
O94804	0.996	0.965	0.949	2.46346	0.544194	0.510805	1.00608
O94826	1.019	1.04	0.986	2.6819	0.826754	0.356599	1.0253
O94851	0.916	0.916	0.917	0.0630066	0.999403	0.00257336	0.917167
O94874	0.985	1.016	1.01	1.63818	0.873481	0.656917	1.02
O94888	1.005	0.927	0.807	10.9244	0.253406	0.193127	0.93575
O94903	0.973	0.94	0.907	3.51064	0.912651	0.0106544	0.937923
O94905	1.012	1.029	1.003	1.30127	0.702044	0.547462	1.02562
O94925	1.089	1.025	1.057	3.02744	0.756318	0.0541098	1.04638
O94973	0.989	0.944	0.982	2.49204	0.558201	0.288283	0.981316
O94979	0.981	0.977	1.02	2.39312	0.381454	0.32657	0.986927
O95202	1.034	1.109	1.033	4.11771	0.312481	1.34e-05	1.06516
O95232	1.066	1.104	1.012	4.3587	0.375022	0.0661201	1.0524
O95299	0.923	1.052	1.036	7.00591	0.334763	0.772812	1.01412
O95319	0.981	0.986	1.039	3.20762	0.838427	0.99557	1.02062
O95336	0.975	0.945	0.971	1.69032	0.908878	0.0672295	0.982296
O95347	1.034	1.083	1.004	3.83329	0.5	0.218478	1.04033
O95352	0.998	1.071	1.06	3.77347	0.740802	0.0824926	1.05889
O95372	0.99	1.048	1.086	4.6427	0.882478	0.793342	1.02122
O95373	1.026	0.978	0.961	3.41075	0.240322	0.927094	1.01175
O95379	0.973	1.073	0.94	6.95803	0.178918	0.948054	1.0002
O95394	1.015	1.039	0.994	2.21621	0.308921	0.298657	1.0102
O95433	1.039	0.937	0.925	6.47796	0.334916	0.0566891	0.963647
O95466	0.982	1.051	1.03	3.4642	0.350034	0.0704645	1.05009
O95470	0.971	1.04	0.967	4.13438	0.249402	0.974399	1.0015
O95487	0.977	1.155	1.304	14.294	0.0760963	0.0109581	1.14914
O95571	1.011	0.943	0.931	4.48629	0.0111411	0.0297595	0.971111
O95573	0.944	1.047	0.927	6.6758	0.109524	0.768995	1.01691
O95747	0.92	1.008	0.959	4.58205	0.37925	0.13686	0.964318
O95757	1.007	1.06	0.991	3.54306	0.3168	0.273767	1.06011
O95758	1.02	0.967	0.898	6.36131	0.281396	0.245956	0.9618
O95777	1.014	1.033	1.061	2.28216	0.611693	0.436711	1.0187
O95782	0.968	0.985	0.966	1.073	0.43803	0.244541	1.15256
O95786	1.051	1.037	1.104	3.32154	0.924454	0.150342	1.097
O95793	0.974	1.074	1.031	4.8876	0.5	0.467829	1.02633
O95816	0.976	1.055	1.04	4.09863	0.917165	0.748655	1.01327
O95817	1.051	1.083	0.969	5.68473	0.710061	0.379476	1.0504
O95819	0.954	1.112	0.981	8.32087	0.022123	0.323987	1.0227
O95831	1.015	0.928	0.966	4.49801	0.191268	0.0341726	0.978632
O95861	1.014	0.997	0.887	7.13685	0.493672	0.0961303	0.967375
O95881	0.966	0.916	0.985	3.72952	0.871962	0.127078	0.981904
O95989	1.012	1.061	0.999	3.19293	0.507253	0.534541	1.01947
O96005	0.992	0.794	0.924	11.1371	0.0647401	0.0430105	0.940857
O96008	1.018	1.031	1.061	2.1273	0.490349	0.147923	1.05233
P00338	1.041	1.025	1.016	1.23254	0.429697	0.000478854	1.06831
P00367	0.982	1.065	0.99	4.52279	0.110575	0.675661	1.01186
P00387	1.048	1.044	1.023	1.29331	0.892558	0.00187249	1.10531
P00390	0.985	0.996	1.022	1.8981	0.371325	0.572219	1.01975
P00403	0.999	1.166	1.087	7.70668	0.0265769	0.00210407	1.1537
P00441	0.986	0.925	0.943	3.29455	0.24273	0.00177777	0.968765
P00491	0.987	1.017	1.043	2.75915	0.786036	0.649201	1.03476
P00492	0.999	0.991	1.025	1.76879	0.209133	0.0798539	1.03803
P00505	1.065	0.96	1.02	5.18998	0.0500944	0.443048	1.01854
P00558	0.982	0.935	0.954	2.47055	0.373675	9.65e-06	0.978261
P00568	0.975	0.941	0.978	2.13035	0.497546	0.0218745	0.959083
P00734	0.819	1.025	1.081	14.1509	0.219122	0.985157	1.01527
P00749	0.972	1.028	1.03	3.25982	0.716394	0.314697	0.976474
P00918	1.005	0.973	0.969	2.00864	0.0877928	6.17e-05	0.958395
P00966	1.008	1.038	0.979	2.92576	0.0787096	0.284599	0.991096
P00973	1.001	1.042	0.947	4.78074	0.435221	0.336383	0.977667
P01040	0.951	1.15	1.087	9.57093	0.249102	0.0462001	1.09945
P01111	1.12	1.047	1.014	5.11568	0.24624	0.227315	1.03094
P01137	1	0.976	1.032	2.80204	0.822196	0.614374	0.99436
P01344	0.994	1.023	1.057	3.0774	0.908806	0.94204	1.00636
P01584	1.096	1.852	1.241	28.7341	5.79e-05	1.73e-13	1.4174
P02042	0.842	0.834	1.015	11.4013	0.0480854	0.0345165	0.933571
P02545	0.994	1.001	0.986	0.755339	0.41239	0.00724195	0.995764
P02649	0.979	1.281	1.135	13.3456	0.108509	0.00939019	1.124
P02656	0.859	1.181	1.128	16.3497	0.0459397	0.0924161	1.10744
P02751	0.986	1.101	1.146	7.6566	0.233385	0.0365991	1.06317
P02768	1.048	1.247	1.135	8.72549	1.34e-05	3.22e-22	1.15436
P02786	0.993	1.011	1.031	1.87896	0.967412	0.455112	1.01314
P02787	1.059	1.03	1.078	2.28983	0.820266	0.189878	1.03735
P02792	1.001	1.17	1.108	7.82184	0.0232491	1.43e-06	1.10538
P02794	1.097	1.229	1.162	5.67682	0.449178	0.000228588	1.29212
P03905	1.117	1.169	1.159	2.40281	0.865075	0.0476713	1.2487
P04004	0.925	0.94	1.168	13.4691	1.92e-07	0.708503	1.02725
P04040	1.019	0.977	1.005	2.13782	0.938688	0.0826863	1.02204
P04062	0.914	0.996	0.962	4.30349	0.360097	0.00371105	0.9545
P04075	0.971	0.909	0.927	3.40887	3.95e-06	7.78e-22	0.945298
P04080	0.962	0.937	0.945	1.34675	0.063479	1.22e-09	0.934429
P04083	1.019	0.966	0.933	4.46051	1.85e-08	4.1e-09	0.966281
P04179	1.176	1.175	1.137	1.91229	0.567878	1.3e-22	1.19173
P04181	1.02	1.03	0.973	3.02042	0.846076	0.228936	1.018
P04222	0.901	1.04	1.019	7.59414	0.174265	0.927108	1.004
P04264	0.879	1.202	1.085	15.4957	1.81e-07	0.0246398	1.0528
P04406	0.998	0.985	0.984	0.789712	0.802336	0.613497	1.06579
P04632	0.978	1.042	1.09	5.42027	0.121012	0.00122691	1.09423
P04792	0.974	0.995	0.983	1.0707	0.182899	0.00015264	0.979267
P04843	0.999	1.022	0.997	1.38096	0.393709	0.0380805	1.01871
P04844	1.01	1.046	1.068	2.8118	0.0735646	0.000891874	1.0471
P04899	1.02	1.053	1.051	1.77678	0.487927	0.0544952	1.05895
P05023	1.02	1.038	1.034	0.917041	0.348832	0.000819931	1.04309
P05091	0.923	1.089	0.994	8.31224	0.395747	0.891784	1.001
P05107	0.998	0.985	1.003	0.933514	0.862337	0.0969975	0.994959
P05141	1.047	1.087	1.064	1.8832	0.821416	0.00116802	1.07192
P05161	1.036	0.979	0.987	3.08393	0.225905	0.713052	1.01151
P05198	0.994	0.975	0.999	1.27988	0.53523	0.143602	1.05613
P05204	0.944	0.993	0.887	5.63565	0.705731	0.276709	0.9528
P05362	1.11	1.096	1.108	0.685445	0.933567	6.35e-07	1.10111
P05386	0.872	0.822	0.871	3.34307	0.0111443	1.14e-26	0.844721
P05387	1.012	0.991	0.994	1.13692	0.98337	0.0856059	0.991325
P05388	1.026	0.993	0.986	2.13264	0.379672	0.728001	1.01026
P05452	0.827	1.079	1.008	13.3775	0.0949442	0.310091	0.965818
P05455	1.007	0.948	0.986	3.05053	0.516916	0.145668	0.992315
P05496	1.09	0.992	0.95	7.10842	0.272526	0.737371	1.015
P05556	1.017	1.017	1.014	0.170477	0.337332	0.163008	1.02153
P06132	0.958	0.911	0.975	3.49696	0.731912	0.13662	0.929667
P06280	0.958	1.009	0.949	3.32895	0.611797	0.112569	0.974125
P06396	0.976	0.926	0.941	2.70749	8.66e-05	5.16e-38	0.937779
P06400	1.231	1.035	1.028	10.4949	0.5	0.266703	1.098
P06454	0.969	0.984	0.965	1.02981	0.547243	0.0305907	0.956102
P06576	1.02	1.075	1.073	2.95388	0.0133661	1.54e-09	1.09591
P06703	0.944	0.886	0.908	3.20821	0.150177	1.84e-05	0.884044
P06730	0.945	0.873	0.877	4.50434	0.0249449	8.44e-10	0.906677
P06733	0.991	0.937	0.955	2.86113	0.016352	1.12e-05	0.992893
P06737	1.004	0.972	1.009	2.01757	0.37286	0.396554	0.996479
P06744	0.993	0.984	0.986	0.478483	0.798907	0.590776	1.01182
P06748	0.992	1.044	0.99	3.03528	0.694213	0.304262	1.04341
P06753	0.979	0.963	0.946	1.71425	0.865051	6.8e-05	0.966321
P06756	1.039	1.078	1.086	2.35525	0.375407	5.53e-05	1.08563
P06858	1.04	1.096	1.025	3.55151	0.316718	0.0889162	1.05467
P06865	1.008	1.048	0.984	3.19062	0.91131	0.570297	1.019
P07099	1.002	1.034	1.006	1.71949	0.754242	0.237197	1.01955
P07108	0.942	0.965	0.921	2.33461	0.130831	2.04e-05	0.931201
P07195	1.002	0.976	0.993	1.33324	0.887255	0.748506	1.04456
P07203	0.987	0.963	0.983	1.31519	0.815538	0.299018	0.998388
P07237	1.012	0.997	0.994	0.963402	0.38458	0.897566	1.02032
P07305	0.943	1.028	1.073	6.50634	0.0542514	0.14686	1.039
P07339	0.966	0.959	0.97	0.57697	0.649678	0.00433343	0.984601
P07355	1.019	0.973	0.946	3.76887	0.00195344	0.0016547	0.996539
P07384	1.011	1.032	1.009	1.25239	0.680052	0.442451	1.01255
P07437	0.98	1.021	0.99	2.14419	0.00947966	0.517322	1.03439
P07602	0.984	1.002	1.007	1.21251	0.805409	0.898696	1.0104
P07686	0.921	1.028	0.998	5.61862	0.397609	0.839965	1.006
P07711	1.005	0.97	0.974	1.94885	0.753404	0.464939	0.986444
P07737	0.974	0.929	0.936	2.55875	0.355935	6.24e-11	0.969544
P07741	0.982	0.929	0.961	2.78791	0.213528	0.00126888	0.9706
P07814	0.994	0.949	1.004	2.98242	0.0329095	0.00694414	0.988026
P07858	0.95	0.931	0.931	1.1703	0.0663882	1.18e-07	0.935261
P07900	0.977	0.935	0.959	2.20181	0.0049927	2.11e-11	0.963416
P07910	1.015	1.034	0.998	1.77315	0.675048	0.642382	1.02724
P07919	1.017	0.978	0.959	3.00296	0.152306	0.118172	0.985208
P07948	1.045	1.009	1.071	2.98888	0.799993	0.131737	1.04729
P07951	1.204	1.054	1.122	6.66646	0.762418	0.132457	1.13243
P07954	1.036	1.018	1.013	1.18326	0.340829	0.960128	1.02096
P08107	0.98	0.986	0.99	0.510814	0.676025	0.767853	1.00231
P08133	0.992	0.973	1.003	1.53404	0.555392	0.0294995	0.989525
P08134	1.01	0.903	0.934	5.80132	0.00158755	0.00543576	0.963907
P08195	1.038	0.987	0.995	2.7247	0.272846	0.787115	1.00213
P08238	0.975	0.954	0.967	1.09794	0.0203895	1.5e-12	0.968712
P08240	1.047	1.115	1.102	3.31775	0.0452533	8.55e-08	1.11169
P08311	0.932	1.032	1.042	6.07062	0.162094	0.169735	0.98283
P08397	1.006	0.967	0.957	2.65093	0.0650694	0.916706	1.00586
P08559	1.05	0.957	1.006	4.63217	0.00250101	0.203185	0.985436
P08567	1.027	0.993	1.022	1.81041	0.152273	0.974958	1.01778
P08574	1.034	0.986	1.089	4.97327	0.349684	0.0041781	1.09935
P08575	1.075	1.125	1.126	2.63023	0.492213	0.0702108	1.08768
P08621	0.978	1.001	0.997	1.23873	0.963377	0.310959	0.987656
P08648	1.034	1.04	1.023	0.835164	0.673917	0.00117845	1.03443
P08670	1.006	1.011	0.994	0.870498	0.497588	9e-10	0.999579
P08754	1.087	1.18	1.205	5.37268	0.751417	1.63e-05	1.12905
P08758	1.009	0.939	0.948	3.94509	0.00188088	2.69e-08	0.967617
P08865	0.996	0.986	0.992	0.507723	0.296307	0.207302	0.994408
P08962	1.312	1.212	1.064	10.4324	0.181823	0.00661372	1.1734
P09110	1.039	1.083	1.143	4.79676	0.51302	0.0127618	1.09967
P09132	0.884	0.838	0.943	5.92502	0.801483	0.179726	0.8966
P09211	0.962	0.88	0.935	4.51449	0.0117069	3.34e-09	0.944804
P09382	0.97	0.892	0.924	4.22206	0.00316659	4.93e-15	0.941463
P09417	1.098	0.914	1.001	9.16481	0.431834	0.896563	1.00757
P09429	1.016	0.935	0.918	5.47584	0.00953908	0.000960842	0.957515
P09467	0.92	0.95	1.02	5.32692	0.626495	0.269728	0.967667
P09488	0.922	0.941	0.97	2.55979	0.775309	0.0406604	0.9533
P09496	0.981	0.865	0.902	6.46874	0.0250994	0.000446457	0.930118
P09497	0.985	1.004	0.985	1.10656	0.782503	0.804409	1.01022
P09525	1.032	1.011	0.99	2.07715	0.265086	0.686796	1.018
P09543	0.986	1.02	0.954	3.34511	0.400152	0.942174	1.00279
P09601	0.948	1.261	1.064	14.5039	0.0914266	0.00843916	1.14214
P09622	1.009	1.054	1.024	2.22671	0.172434	0.0185662	1.05453
P09651	1.004	0.999	0.99	0.711119	0.212925	0.00677326	0.996414
P09661	0.963	0.883	0.967	5.0535	0.11066	0.105289	0.9567
P09669	1.178	1.017	1.041	8.05236	0.314602	0.794883	1.03067
P09874	0.988	0.984	1.037	2.94244	0.314534	0.250101	1.02238
P09914	1.047	1.252	1.056	10.3588	0.0111301	1.95e-05	1.13652
P09960	0.955	0.931	0.9	2.96922	0.411456	3.5e-06	0.95033
P09972	0.988	0.971	0.903	4.71465	0.00299717	1.24e-07	0.9618
P0C0S5	0.999	0.974	0.942	2.94047	0.190841	0.0556315	0.977159
P0CG38	0.944	1.096	0.919	9.71205	0.809964	0.217363	1.27748
P0CG39	0.831	0.849	0.789	3.74114	0.0298733	1.96e-12	0.824811
P0CW22	1.041	1.008	1.034	1.69196	0.589258	0.572025	1.04414
P10155	1.043	1	0.937	5.36713	0.354616	0.933336	1.00974
P10253	0.901	0.923	1.059	8.90535	0.111618	0.100968	0.947706
P10412	0.919	0.908	1.135	12.9643	8.4e-11	0.0352527	1.04545
P10515	1.03	1.048	1.015	1.60259	0.655476	0.0244838	1.04551
P10599	1.011	0.92	0.983	4.79838	0.00128283	0.0195318	0.985154
P10606	1	0.965	0.989	1.81766	0.111439	0.381962	0.992226
P10619	0.893	0.971	1.031	7.17051	0.985961	0.924168	1.011
P10644	0.988	1.006	1.008	1.10078	0.879972	0.395973	1.02848
P10768	0.994	0.904	0.936	4.82939	0.0887965	0.0052264	0.9398
P10809	1.018	1.015	0.997	1.12454	0.184123	0.330326	1.03703
P11021	1.015	1.019	0.987	1.73144	0.0114037	0.0429348	1.04784
P11142	0.984	0.977	0.956	1.49863	0.0643214	4.43e-07	0.987064
P11166	1.005	1.063	1.048	2.89846	0.601442	0.0804695	1.04121
P11172	0.945	1.012	1.027	4.38957	0.0216545	0.204273	0.979357
P11177	1.007	1.068	1.062	3.21521	0.139956	0.004416	1.08992
P11182	0.976	1.065	0.996	4.61252	0.853067	0.878863	1.02524
P11215	0.993	1.039	1.034	2.46956	0.340981	0.406752	1.01797
P11216	1.02	0.956	0.988	3.23887	0.0235262	0.181434	0.993667
P11233	0.9	1.079	0.981	9.08457	0.550671	0.0898253	0.948385
P11234	0.99	1.185	0.942	12.3867	0.333853	0.908042	1.0122
P11279	1.048	1.051	1.021	1.58872	0.561764	0.0129047	1.0465
P11310	1	1.021	1.012	1.0421	0.576817	0.0586943	1.05271
P11387	1.032	0.977	1.03	3.07926	0.0340446	0.103998	1.0271
P11413	0.987	0.949	0.996	2.55252	0.737112	0.304659	0.997937
P11586	1.013	1.027	1.016	0.723604	0.0438017	0.0021017	1.03627
P11717	0.992	0.987	0.974	0.943946	0.9777	0.402856	0.994838
P11766	0.992	0.918	1.033	5.94126	0.0131295	0.146124	0.985087
P11908	0.97	0.918	0.896	4.09483	0.191882	0.00126616	0.935429
P11940	0.989	1.008	1.02	1.55431	0.72288	0.8152	1.00836
P12004	1.025	1.026	1.002	1.33412	0.728252	0.244398	1.01567
P12081	0.981	0.95	0.96	1.64185	0.160594	4.21e-06	0.964611
P12109	1.019	0.94	0.976	4.04276	0.901625	0.794573	1.01419
P12236	1.066	1.06	1.035	1.56044	0.267766	0.0423858	1.0523
P12259	1.022	1.162	0.982	8.95606	0.257702	0.118543	1.08225
P12268	0.94	0.982	1.008	3.5132	0.789161	0.281956	0.988383
P12270	1.054	1.039	1.125	4.28263	0.707945	0.157164	1.05494
P12277	1.02	0.957	0.993	3.19262	0.949996	0.0847723	1.06723
P12814	0.986	0.962	0.983	1.33845	0.314216	0.00513129	0.994933
P12955	0.9	0.967	0.973	4.28089	0.257592	0.00437007	0.953917
P12956	1.008	0.996	1.023	1.34071	0.824543	0.0582665	1.02542
P13010	1.021	1.025	1.04	0.973751	0.409675	0.116516	1.03512
P13073	1.016	1.038	1.067	2.45882	0.932479	0.133165	1.06092
P13284	0.983	1.086	1.363	17.179	0.582208	0.348275	1.138
P13473	1.054	1.014	1.121	5.08606	0.195624	0.228553	1.02517
P13489	0.98	0.89	0.943	4.82436	1.19e-09	2.35e-22	0.937183
P13591	1.045	0.969	1.098	6.25072	0.162109	0.528844	1.02267
P13639	0.991	0.984	0.968	1.20182	0.125001	0.0869033	0.994704
P13645	0.685	1.035	1.121	24.3862	3.25e-10	0.00326616	0.939762
P13667	1.01	0.996	0.994	0.87178	0.517778	0.118729	1.02937
P13674	1.07	1.045	1.068	1.30937	0.766989	0.276676	1.0395
P13686	0.995	0.999	1.058	3.46741	0.218642	0.479991	1.0094
P13693	1.032	0.96	0.999	3.61501	0.612606	0.658644	1.03722
P13716	1.025	0.832	0.861	11.487	0.129801	0.0625294	0.921
P13796	0.987	0.938	0.979	2.71559	0.186031	6.72e-08	0.983207
P13797	0.935	0.904	0.917	1.69453	0.385727	0.00518971	0.926714
P13798	0.961	0.909	0.943	2.81625	0.328985	0.00591593	0.952233
P13804	1.007	0.976	0.968	2.09414	0.378874	0.0982172	0.991437
P13805	0.96	0.893	1.011	6.19908	0.697914	0.443095	0.960833
P13861	1.037	0.957	0.983	4.11238	0.200473	0.318136	0.986333
P13995	0.968	0.989	1.075	5.60967	0.435853	0.750757	1.01492
P14174	0.872	0.857	0.976	7.1878	0.0139169	3.28e-06	0.914591
P14314	1.019	0.989	1.02	1.74534	0.679957	0.930977	1.02724
P14317	0.963	0.985	0.98	1.18162	0.632728	0.539618	1.0157
P14324	0.933	1.066	0.965	7.02622	0.477512	0.820377	1.01562
P14406	1.009	1.041	0.971	3.47992	0.717591	0.464636	0.986923
P14550	1	0.95	0.998	2.88072	0.696998	0.473988	0.997897
P14598	1.201	1.09	1.091	5.6593	0.672415	0.0945029	1.085
P14618	1.01	0.96	0.977	2.58803	0.0774924	9.5e-05	1.00963
P14625	1.019	1.021	1.01	0.576341	0.901082	0.00279025	1.03363
P14678	1.04	1.033	1.029	0.538469	0.324181	0.513378	1.01673
P14735	1.007	1.057	0.959	4.86306	0.676044	0.727641	0.996437
P14780	1.1	1.085	1.05	2.37941	0.660241	1.72e-05	1.07961
P14854	0.993	0.988	0.978	0.774345	0.557464	0.298021	0.985765
P14866	1.006	1.015	0.991	1.20761	0.0764974	0.141628	1.03574
P14868	1.006	1.038	1.026	1.57972	0.379455	0.00464842	1.03531
P14927	0.976	0.989	1.03	2.8231	0.488507	0.736155	1.00905
P15090	0.907	0.939	0.942	2.08744	0.56317	2.45e-06	0.943364
P15104	0.954	0.995	0.996	2.44128	0.178804	0.36458	0.976786
P15121	0.933	0.891	0.942	2.95242	0.353108	8.64e-06	0.923
P15144	1.01	1.024	1.023	0.766462	0.574126	0.162787	1.04642
P15153	0.992	0.975	0.975	1.00085	0.734456	0.0626589	0.982329
P15170	0.938	0.964	0.965	1.60181	0.991849	0.00674982	0.9628
P15289	0.994	0.928	0.924	4.14379	0.505437	0.216944	0.964
P15311	1.006	0.949	0.976	2.91844	0.12495	0.139023	0.98716
P15498	1.014	1.112	0.948	8.05322	0.229471	0.578329	1.01983
P15531	1.001	1.159	1.061	7.42856	0.132246	0.00117877	1.0802
P15559	1.031	1.024	1.034	0.498375	0.810053	0.0255919	1.03497
P15586	0.976	0.951	1.027	3.93373	0.661942	0.828846	1.00157
P15848	0.978	0.962	1.104	7.66532	0.295421	0.617669	1.023
P15880	1.046	1.003	1.03	2.11756	0.373138	0.0032077	1.0377
P16070	1.055	1.033	1.076	2.03874	0.320993	0.000453845	1.06883
P16104	0.881	0.81	1.007	11.0939	0.381396	0.239009	0.92725
P16152	0.961	1.001	1.039	3.89913	0.592248	0.76762	1.02116
P16219	1.021	1.037	0.828	12.0918	0.250081	0.608771	1.03244
P16278	1.138	1.082	1.09	2.74509	0.933022	0.118924	1.1006
P16284	1.005	0.99	1.068	4.05371	0.103558	0.0457177	1.02318
P16401	0.892	1.074	1.128	11.9893	6.43e-14	0.0595054	1.03339
P16435	0.952	0.982	1.017	3.30722	0.488941	0.33527	0.987031
P16615	1.034	1.049	1.037	0.763197	0.31299	0.00246204	1.07015
P16671	0.914	0.923	0.946	1.77893	0.143194	3.23e-07	0.936
P16885	1.019	0.951	0.991	3.46262	0.291047	0.253147	0.984467
P16930	1.004	0.931	0.964	3.78295	0.201727	0.0171971	0.962667
P16949	0.986	0.947	0.901	4.50402	0.246998	8.57e-05	0.906667
P17096	0.983	0.989	0.977	0.610376	0.95169	0.0129874	0.970132
P17174	1.017	0.976	1.068	4.5172	0.367143	0.402687	1.02787
P17612	0.999	1.229	1.005	12.1645	0.06105	0.0268126	1.07425
P17655	1.017	0.922	0.951	5.05392	0.0369963	0.00352487	0.95784
P17812	1.009	0.952	0.956	3.27225	0.000537613	6.15e-05	0.978443
P17844	1.057	1.036	1.044	1.01359	0.395121	0.112171	1.03444
P17858	1.001	1.009	1.053	2.74241	0.0285561	0.0304422	1.02794
P17900	1.03	0.997	0.98	2.53639	0.570798	0.795008	0.998158
P17931	1.004	0.967	1.013	2.45097	0.264873	0.90214	1.00181
P17936	0.982	0.992	1.027	2.36212	0.671604	0.506472	1.06183
P17980	1.02	1.041	1.03	1.01947	0.942472	0.222064	1.03362
P17987	1.002	1.041	0.997	2.37731	0.335234	0.867765	1.01477
P18031	0.951	1.082	1.116	8.30002	0.0366544	0.000286268	1.09651
P18077	1.528	1.053	1.05	22.7302	5.21e-05	1.13e-05	1.19257
P18084	1.009	0.997	1.006	0.622012	0.927811	0.771828	0.997389
P18085	1.018	1.079	1.001	3.97188	0.804451	0.0423654	1.05715
P18124	1.207	1.088	1.092	5.98579	0.000256551	4.65e-14	1.13344
P18206	0.962	0.942	0.974	1.68511	0.4275	0.0524279	0.995345
P18510	1.051	0.881	0.985	8.81436	0.000778216	0.0552792	0.978412
P18583	0.969	0.907	1.011	5.43674	0.989144	0.266429	0.967
P18621	1.029	1.041	1.093	3.22665	0.244948	0.0176807	1.05766
P18669	0.992	0.898	0.939	4.99761	0.003946	2.82e-06	0.964764
P18754	1.042	1.036	0.991	2.7248	0.830984	0.218146	1.03812
P18859	1.003	1.011	0.994	0.848228	0.426661	0.658214	1.01693
P19105	0.984	1.004	1.079	4.89892	0.1168	0.0101111	1.0867
P19338	0.983	0.959	0.965	1.28896	0.237606	1.37e-09	0.974798
P19367	1.014	0.956	0.97	3.08832	0.0528429	0.0304672	0.982724
P19404	0.928	1.076	1.062	7.99479	0.0603655	0.58074	1.01744
P19474	1.059	1.079	0.984	4.81261	0.456291	0.289717	1.0432
P19525	1.053	1.103	1.049	2.81642	0.304766	0.000353912	1.10387
P19623	0.973	0.969	0.937	2.05608	0.577523	0.467622	1.00084
P19784	1.064	1.031	1.007	2.76772	0.821859	0.2702	1.02875
P19878	1.124	1.032	1.19	7.11498	0.796473	0.133809	1.127
P19971	0.968	0.937	0.956	1.63906	0.934311	0.00717507	0.977564
P20020	1.311	1.033	1.07	13.2654	0.0977735	0.0504284	1.075
P20042	1.018	1.042	1.01	1.62736	0.873226	0.328904	1.01367
P20073	0.974	0.979	1.013	2.14643	0.261389	0.592331	1.02861
P20290	0.982	0.947	0.971	1.8515	0.588733	0.10534	0.9585
P20339	0.957	1.023	0.914	5.69139	0.590557	0.0590674	0.9522
P20340	1.048	1.048	1.127	4.24549	0.344262	0.00146936	1.10775
P20618	1.04	0.906	0.89	8.71366	0.0352503	0.029127	0.968161
P20645	0.982	1.08	1.065	5.06419	0.0298892	0.00322905	1.05923
P20674	1.015	1.085	1.101	4.28663	0.430057	0.0482894	1.07338
P20700	0.986	1.027	1.022	2.21102	0.0282798	0.052868	1.02664
P20702	1.035	1.05	1.02	1.44928	0.703139	0.0381313	1.05421
P20936	1.002	0.978	1.028	2.49402	0.669121	0.764555	1.0135
P20962	0.964	0.963	0.945	1.11692	0.44451	0.0440443	0.954438
P21266	0.956	0.957	0.997	2.41114	0.927441	0.357409	0.977688
P21281	0.977	0.981	0.97	0.570468	0.838646	0.212471	0.993134
P21283	1.018	0.984	1.061	3.77939	0.439676	0.056621	1.10224
P21291	0.964	0.924	0.94	2.13574	0.386677	0.00669625	0.938684
P21399	1.007	1.026	0.967	3.01164	0.617298	0.974425	1.00367
P21589	1.003	1.091	1.033	4.29193	0.116102	0.0133477	1.05205
P21796	1.007	1.004	0.974	1.834	0.0732977	0.681271	1.0061
P21912	0.985	0.992	0.993	0.440293	0.992333	0.753744	0.992571
P21926	1.03	1.084	1.003	3.96951	0.26883	0.0391429	1.04017
P21964	0.998	0.984	1.003	0.989835	0.303488	0.710255	1.00181
P21980	1.03	0.959	1	3.57729	0.0627011	0.5333	1.00194
P22061	0.951	0.943	0.967	1.28139	0.940855	7.88e-05	0.947094
P22087	1.031	1.046	1.067	1.72549	0.252628	0.000913273	1.07711
P22102	1.018	0.986	0.981	2.01757	0.129222	0.869444	1.00229
P22234	0.998	0.941	0.975	2.95227	0.056685	0.00466544	0.974433
P22307	0.994	1.009	1	0.754229	0.844402	0.184303	1.04004
P22314	0.983	0.95	0.957	1.80496	0.106969	2.59e-07	0.974289
P22392	0.984	0.899	0.957	4.58788	0.00245465	0.000144919	0.949093
P22626	0.967	0.993	0.973	1.39247	0.0439691	0.733712	1.01537
P22681	0.983	0.979	0.937	2.63698	0.999317	0.553896	0.9852
P22695	0.981	0.996	0.971	1.2805	0.335417	0.975389	1.01743
P22749	0.909	0.969	0.977	3.90539	0.811769	0.356106	0.9575
P23141	1.018	1.019	1.012	0.37251	0.955928	0.0412429	1.0309
P23219	1.008	1.025	1.005	1.06509	0.3992	0.481604	1.0133
P23246	1.018	1.003	1.023	1.02579	0.279473	0.732917	1.00794
P23258	0.961	0.966	0.882	5.03244	0.550489	0.014802	0.9385
P23284	1.063	0.982	0.983	4.60496	0.108496	0.567491	1.0193
P23368	1.028	1.08	1.007	3.61936	0.207188	0.0154014	1.06242
P23381	0.996	1.029	1.004	1.70495	0.693163	0.204486	1.01943
P23396	1.187	1.028	0.987	9.8978	2.92e-09	1.56e-11	1.09371
P23469	1.068	0.962	1.041	5.38113	0.343853	0.967283	1.011
P23526	0.994	0.987	0.976	0.920572	0.202888	0.480129	1.02879
P23528	0.983	0.884	0.931	5.30962	5.45e-09	1.33e-31	0.923575
P23588	0.971	0.932	0.923	2.70857	0.591324	0.0684038	0.959667
P23634	0.953	1.024	1.179	10.986	0.225731	0.312364	1.0375
P23786	1.011	1.029	1.01	1.05174	0.845819	0.482482	1.02807
P24534	0.984	0.93	0.961	2.82768	0.00879614	1.08e-06	0.964369
P24539	0.949	0.98	0.997	2.49534	0.85816	0.0426143	0.975906
P24666	1.024	0.929	1	5.0186	0.0683098	0.14873	0.969
P24752	1.001	1.006	1.003	0.250825	0.555968	0.164621	1.02371
P24844	0.97	0.929	1.372	22.451	0.306068	0.562153	0.987385
P24928	0.953	1.331	0.993	19.0104	0.428789	0.227648	1.1228
P25205	0.984	0.977	1.025	2.6051	0.300055	0.309228	0.983619
P25398	0.982	0.887	0.9	5.58042	0.00114927	1.27e-11	0.927632
P25685	0.938	0.94	0.94	0.122928	0.647641	0.0284395	0.954939
P25705	1.02	1.051	1.031	1.51995	0.134231	1.79e-06	1.05203
P25786	1.051	0.972	0.99	4.12259	0.0523618	0.664644	1.01014
P25787	1.007	0.95	0.958	3.17598	0.0140498	0.000138053	0.963832
P25788	0.985	1.054	1.015	3.39859	0.4998	0.219228	1.0469
P25789	0.993	0.997	0.997	0.231945	0.773693	0.377334	0.996578
P26038	1.001	0.936	0.962	3.38558	0.234315	0.000630111	0.988722
P26196	1.074	0.991	1.032	4.02012	0.194828	0.390956	1.019
P26358	1.005	1.012	1.077	3.84968	0.561539	0.281421	1.0366
P26368	1.023	0.97	1.05	4.0123	0.389818	0.518385	1.03383
P26373	1.283	1.16	1.13	6.80722	0.0777787	2.23e-14	1.22168
P26440	1.01	1.04	0.956	4.24826	0.530457	0.889868	1.00979
P26447	0.956	0.922	0.903	2.8966	0.128751	0.000223586	0.94118
P26572	1.076	1.072	1.021	2.90295	0.924623	0.274505	1.0674
P26583	0.864	1.134	0.909	14.9283	0.234284	0.445343	1.06817
P26599	1	1.011	0.949	3.35277	0.186848	0.000907806	0.957129
P26639	1.014	0.95	1.028	4.16964	0.120618	0.119948	0.992127
P26640	1.017	0.978	0.995	1.96187	0.434171	0.796397	1.01424
P26641	1.009	0.965	0.996	2.28336	0.0253282	0.0326315	0.992714
P26885	1.018	1.004	0.965	2.75847	0.456089	0.241772	0.986946
P27105	1.024	1.046	1.017	1.47063	0.810343	0.0970766	1.03684
P27348	0.97	0.963	0.934	1.9973	0.44687	0.048889	0.975746
P27449	1.015	1.416	1.314	16.695	0.11814	0.00487311	1.382
P27635	1.167	1.049	1.035	6.69094	0.000313716	0.00102607	1.08034
P27694	1.008	1.028	1.042	1.6655	0.890719	0.313767	1.06783
P27695	1.027	1.007	0.964	3.22136	0.0181474	0.0242135	0.976791
P27708	0.931	0.937	0.962	1.74295	0.486616	0.240565	0.9703
P27797	0.993	0.995	0.984	0.591467	0.162785	0.00429315	0.987969
P27816	0.995	1.002	1.041	2.44757	0.3127	0.109946	1.02348
P27824	1.021	0.989	1.018	1.75095	0.32446	0.838906	1.01128
P28062	1.001	1.051	0.998	2.92833	0.781278	0.024586	1.08602
P28066	0.985	0.959	1.002	2.20534	0.995175	0.167125	0.993928
P28070	0.989	1.148	1.074	7.43352	0.284201	0.0141729	1.07787
P28072	1.003	0.97	1.054	4.19427	0.034759	0.465171	1.01
P28288	1.016	1.065	1.083	3.28774	0.507072	0.194341	1.0664
P28331	0.927	0.978	0.994	3.62095	0.154941	0.0325473	0.96
P28799	1.048	1.283	0.961	15.1797	0.169462	0.123179	1.1373
P28838	1.003	0.97	0.96	2.30159	0.757831	0.262601	0.999343
P29144	1.014	1.014	0.987	1.55109	0.934517	0.480639	1.01394
P29218	1.001	0.947	0.963	2.85849	0.0920952	0.0555768	0.975222
P29350	1.086	0.993	0.967	6.16198	5.38e-06	0.360377	1.01312
P29353	0.951	1.056	1.016	5.25905	0.655126	0.899256	0.999571
P29401	0.995	0.977	1.011	1.71067	0.378607	0.217673	1.0007
P29590	0.974	0.912	0.97	3.64482	0.702109	0.25575	0.968714
P29692	0.997	0.957	0.97	2.09346	0.0263218	4.67e-05	0.968309
P29728	1.091	0.961	1.019	6.36199	0.304716	0.438837	1.02215
P29966	1.093	1.082	1.034	2.93307	0.750437	0.284	1.06014
P30040	0.985	1.017	1.003	1.60149	0.200886	0.305295	1.02301
P30041	1.015	0.951	1.016	3.74673	0.00334527	0.632409	1.01124
P30042	1.022	1.005	0.966	2.87784	0.230107	0.430367	1.0188
P30043	0.903	1.064	1.007	8.23491	0.152764	0.422892	0.978941
P30044	0.993	1.002	1.002	0.520135	0.131712	0.512542	0.998011
P30046	0.999	0.877	0.973	6.76657	0.0158792	0.00295438	0.954118
P30048	0.983	0.95	0.949	2.01399	0.175834	0.000264657	0.967
P30049	0.999	1.035	0.979	2.8256	0.157699	0.847552	1.00456
P30050	1.012	1.009	1.025	0.837646	0.947981	0.0143788	1.0242
P30084	1.024	0.972	0.979	2.84565	0.904005	0.127857	1.07598
P30085	0.989	0.967	1	1.70529	0.682256	0.082564	0.985958
P30086	0.983	0.918	0.921	3.90068	0.0400975	6.21e-07	0.942429
P30101	1.005	1.011	1.003	0.413713	0.730372	0.448029	1.01139
P30153	0.969	0.958	1.012	2.91288	0.839719	0.72178	1.0122
P30405	1.061	1.003	1.003	3.27548	0.00110908	0.158869	1.01612
P30419	1.02	0.941	0.905	6.15749	0.109273	0.0150501	0.948591
P30520	1.037	0.955	0.96	4.67148	0.121379	0.0975489	0.980261
P30533	0.979	0.978	0.99	0.677807	0.940579	0.116699	0.971517
P30536	1.028	0.903	0.98	6.49861	0.183369	0.194402	0.949812
P30613	0.899	1.451	1.225	23.2872	0.481996	0.869977	1.0606
P30622	0.983	1.023	0.995	2.05196	0.68678	0.696925	0.992556
P30740	1.064	1.008	1.061	3.0164	0.965578	0.202794	1.07775
P30876	0.951	0.863	0.994	7.13416	0.346026	0.202006	0.95075
P31040	1.021	0.953	0.966	3.68338	0.285565	0.0280967	0.967152
P31146	0.957	0.896	0.926	3.2927	0.000406715	7.75e-26	0.931524
P31150	0.976	0.987	1.03	2.86033	0.399057	0.678105	1.02371
P31153	1.054	1.025	0.967	4.36292	0.205311	0.074971	1.04437
P31689	0.994	1.009	1.057	3.22637	0.413487	0.0551509	1.03061
P31749	0.921	0.931	1.046	7.19071	0.137479	0.192691	0.966667
P31930	1.014	0.96	1.046	4.31786	0.275008	0.442114	1.0268
P31937	1.09	0.985	0.974	6.30048	0.518373	0.851109	1.00925
P31939	0.998	0.994	0.973	1.35873	0.48363	0.0386788	0.989781
P31942	1.011	1.037	1.031	1.32644	0.41579	0.023784	1.05491
P31943	1.01	1.024	0.97	2.79865	0.392137	0.26886	1.03974
P31946	0.99	0.988	1.014	1.4507	0.656451	0.853156	1.01072
P31948	0.978	0.928	0.972	2.84581	0.148261	0.00217166	0.986549
P31949	1.019	1.046	1.021	1.46251	0.0594114	5.54e-05	1.18806
P32119	1.001	0.958	0.945	3.02776	0.015359	0.00326988	0.978031
P32189	1.026	0.996	0.984	2.15901	0.766595	0.768163	1.00209
P32321	0.97	0.873	0.975	6.12144	0.253502	0.0771303	0.953
P32969	1.109	1.063	0.995	5.43284	0.018907	0.0410561	1.03634
P33121	1.029	0.989	1.022	2.10809	0.816913	0.0122734	1.05227
P33176	0.954	1.024	0.986	3.54685	0.380838	0.435557	0.996716
P33241	1.02	1.067	1.084	3.13635	0.288846	0.00832668	1.09614
P33316	0.934	0.963	0.977	2.28932	0.617653	0.0414064	0.966778
P33897	0.976	1.074	1.069	5.30878	0.0255119	0.029032	1.03405
P33991	1.078	1.01	0.994	4.34153	0.549636	0.327274	1.02557
P33992	0.962	1.029	1.064	5.08967	0.16876	0.295548	1.03835
P33993	0.991	1.092	0.974	6.25993	0.164742	0.0652154	1.05781
P34741	1.066	1.241	1.089	8.40059	0.263826	0.0301709	1.1155
P34897	1.031	1.029	1.025	0.297088	0.984411	0.0120867	1.04689
P34910	1.029	1.025	0.902	7.32711	0.536088	0.75977	0.989833
P34932	0.988	0.955	0.976	1.71668	0.445768	0.308658	0.979525
P35221	0.958	1.108	1.143	9.18761	0.5	0.358029	1.06967
P35232	1.006	1.047	1.061	2.75368	0.537497	0.00259277	1.02804
P35236	0.979	0.931	0.947	2.56637	0.736588	0.0699926	0.960562
P35237	1.051	0.88	1.066	10.3433	0.375429	0.949173	1.01029
P35241	0.986	1	1.027	2.07507	0.952153	0.104928	0.961565
P35244	0.961	1.052	1.031	4.69593	0.303491	0.470551	0.982917
P35249	1.031	0.96	1.114	7.44714	0.309872	0.212197	1.05525
P35268	0.936	0.942	0.937	0.342581	0.674229	5.5e-06	0.945234
P35269	0.974	0.869	1.026	8.36289	0.0427901	0.204765	0.975429
P35270	0.876	1.119	0.944	12.7967	0.177101	0.809981	1.0209
P35527	1.402	1.035	1.005	19.2671	0.00796499	0.0396328	1.0941
P35579	1.018	1.001	1.031	1.47977	0.092042	0.000141176	1.04522
P35606	1.003	0.961	0.948	2.96147	0.0526204	0.000469379	0.967082
P35613	0.992	0.961	0.962	1.813	0.729255	0.00633988	0.962649
P35637	0.957	0.992	0.965	1.88806	0.631658	0.0157023	0.975069
P35658	1.011	1.112	1.15	6.58479	0.133795	0.0162421	1.0868
P35659	1.05	0.974	0.985	4.09503	0.347005	0.300196	1.02062
P35908	0.571	0.902	1.059	29.5162	0.000102417	0.000264899	0.821765
P35914	1.032	1.085	1.024	3.1663	0.340081	0.386125	1.02375
P35998	1.011	1.013	1.003	0.52443	0.260624	0.185957	1.01694
P36222	0.991	0.998	1.002	0.558452	0.966223	0.642198	1.00058
P36404	1.002	1.045	1.013	2.19003	0.621928	0.312181	1.02462
P36405	1.143	0.936	0.983	10.6322	0.424564	0.900812	0.9986
P36542	1.007	0.979	0.998	1.43712	0.166165	0.376146	1.00219
P36543	1.02	1.035	1.021	0.817929	0.8295	0.163353	1.035
P36578	1.112	1.137	1.116	1.19722	0.997666	5.89e-25	1.1146
P36776	1.007	1.04	1.023	1.61262	0.438263	0.142034	1.02351
P36915	1.186	1.05	1.032	7.72933	0.197342	0.10185	1.05517
P36957	1.002	1.061	1.023	2.9072	0.0015646	0.0174903	1.03376
P36969	1.047	1.002	0.991	2.928	0.700658	0.977972	1.00138
P37108	1.019	0.982	0.98	2.21021	0.708511	0.0845279	0.981551
P37198	1.009	0.99	0.858	8.63622	0.513404	0.173297	0.959125
P37235	0.967	1.023	1.02	3.13967	0.0339798	0.104076	1.04832
P37268	0.954	1.065	1.014	5.49563	0.591252	0.84997	1.013
P37802	0.948	0.917	0.971	2.86656	0.316238	0.0320648	0.993831
P37837	1.003	0.946	0.979	2.93219	0.0378757	0.00928097	0.985389
P38117	1.016	1.006	0.971	2.36843	0.30786	0.850636	1.00277
P38159	1.03	1.02	1.008	1.08062	0.52045	0.00222783	1.08506
P38606	1.008	1.019	1.007	0.658371	0.559238	0.275537	1.0386
P38646	1.021	1.041	1.037	1.02449	0.596856	0.0470525	1.05581
P38919	0.997	1.019	1.004	1.11654	0.881513	0.499556	1.01886
P39019	1.012	0.963	0.996	2.52306	0.000593464	0.644756	1.0006
P39023	1.018	1.029	1.045	1.3173	0.954483	0.0659053	1.05229
P39656	1.045	1.047	1.022	1.33839	0.691103	0.000282473	1.04132
P39687	0.931	0.92	0.977	3.2077	0.147819	0.00336671	0.948667
P39748	0.975	1.041	1.029	3.46372	0.633967	0.399258	1.01937
P40121	0.973	0.956	0.936	1.93929	0.374804	0.000418368	0.977508
P40222	1.02	0.994	1.116	6.15909	0.182388	0.0662017	1.04571
P40227	1.011	1.012	0.988	1.35273	0.55534	0.590363	1.0067
P40306	1.066	0.989	0.974	4.88867	0.142002	0.872122	1.00617
P40429	1.311	1.074	1.02	13.6382	2.88e-07	6.96e-05	1.09854
P40616	1.068	1.216	1.089	7.12218	0.534799	0.202723	1.06795
P40925	0.98	0.942	0.943	2.26769	0.198235	0.0016299	0.972989
P40926	1.017	0.996	0.984	1.672	0.129818	0.440003	1.01194
P40939	1.018	1.062	1.018	2.45998	0.873027	0.0132435	1.04826
P41091	0.998	0.98	0.987	0.918088	0.2513	0.0127361	0.976522
P41227	1.005	1.009	0.984	1.34378	0.62562	0.875066	0.998333
P41240	0.939	0.967	0.965	1.63224	0.782588	0.0364522	0.965167
P41250	1.019	0.993	1.01	1.31074	0.234878	0.729995	1.02328
P41252	0.989	0.962	0.997	1.86629	0.0671407	0.0295969	0.980649
P41567	1.013	0.812	1.028	12.6825	0.0141181	0.00651888	0.930167
P42126	0.989	0.975	0.968	1.09407	0.562681	0.620358	0.995741
P42166	1.07	1.084	1.032	2.53364	0.951792	0.022229	1.0705
P42224	1.01	1.024	1.081	3.62192	0.296016	0.00263932	1.06533
P42226	1.046	1.059	1.044	0.775916	0.825124	0.00579378	1.05555
P42285	1.032	1.016	1.01	1.11568	0.783329	0.051636	1.04771
P42345	0.933	0.868	0.871	4.11966	0.469933	0.00894877	0.917889
P42356	1.102	0.957	1.169	10.0711	0.250831	0.0895366	1.099
P42704	1.011	1.054	1.047	2.2242	0.0199694	1.37e-07	1.04909
P42765	1.013	1.016	1.015	0.150545	0.520691	0.00532731	1.04226
P42766	1.037	1.04	1.092	2.92755	0.238408	0.000783917	1.04779
P42858	0.907	1.205	1.15	14.5839	0.25803	0.0325719	1.12488
P43003	1.071	1.286	1.279	10.0792	0.5	0.0881727	1.212
P43034	1.023	0.973	1.017	2.7183	0.127891	0.483223	1.01662
P43155	0.948	0.965	0.965	1.0231	0.802206	0.272431	0.971917
P43243	0.991	0.955	0.985	1.97414	0.185154	0.0202549	0.968925
P43304	0.996	0.958	1.066	5.44216	0.110255	0.103565	1.02817
P43307	1.047	0.984	1.008	3.13882	0.218483	0.416496	1.01383
P43487	0.992	0.927	0.947	3.48482	0.195626	0.00570863	0.953302
P43490	1.065	1.018	1.016	2.6845	0.0553436	0.0102562	1.02963
P43686	0.968	0.991	0.968	1.36102	0.793107	0.361017	0.992469
P43897	0.937	0.963	0.992	2.85411	0.868543	0.683717	0.995714
P45880	1.029	1.016	0.999	1.48269	0.435376	0.470569	1.01384
P45974	1.051	0.964	1	4.34975	0.60649	0.774415	1.01108
P46060	0.938	1.056	0.98	6.03337	0.124876	0.769466	1.01306
P46063	0.88	1.045	1.084	10.7967	0.415747	0.957779	1.02733
P46087	0.975	1.152	1.02	8.76974	0.551356	0.615011	1.02513
P46108	1.009	1.043	1.047	2.02136	0.858822	0.712891	1.016
P46109	0.964	0.99	1.022	2.9286	0.318657	0.653441	1.01561
P46379	0.979	1.009	1.006	1.65558	0.559892	0.37506	1.03722
P46459	0.992	1.017	0.994	1.38786	0.957754	0.401727	0.999065
P46734	1.044	1.109	1.082	3.02826	0.964928	0.0359458	1.08081
P46776	1.052	1.019	1.055	1.91699	0.495817	0.00165113	1.04586
P46777	0.997	1.054	1.055	3.20683	0.562564	0.0705569	1.04562
P46778	1.044	1.045	0.993	2.89465	0.21171	0.167732	1.03188
P46779	1.268	1.186	1.076	8.18751	0.0267544	3.63e-09	1.145
P46781	1.489	1.024	1.005	23.3756	4.16e-09	8.38e-06	1.15015
P46782	1.03	0.914	0.952	6.1262	0.0382289	0.0289228	0.970781
P46783	1.031	1.012	1.008	1.20828	0.277596	0.433611	1.01736
P46821	1.014	0.96	1.028	3.58834	0.879955	0.352548	1.02809
P46926	0.994	1.06	1.016	3.28393	0.427005	0.0931448	1.04156
P46940	0.981	1.02	1.012	2.05105	0.00681024	0.103882	1.01642
P46976	0.968	1.03	0.948	4.35388	0.254843	0.116556	0.970684
P46977	1.02	1.003	1.077	3.75096	0.000768759	0.000161847	1.036
P47755	0.971	0.989	0.949	2.066	0.889828	0.0472451	0.970182
P47756	1.018	1.039	0.99	2.4204	0.792438	0.388366	1.04086
P47813	0.977	1.167	1.096	8.88937	0.468519	0.172412	1.085
P47897	1.031	0.973	0.994	2.93851	0.280489	0.698013	1.01209
P47914	1.053	1.041	0.967	4.56479	0.00176411	0.0782715	1.02796
P47985	0.978	0.949	1.014	3.3216	0.349923	0.742147	0.999629
P48047	1.028	1.047	1.02	1.34427	0.700074	0.150626	1.04355
P48059	0.951	0.999	0.921	4.11125	0.0656265	0.000598832	0.959043
P48147	0.98	0.974	0.987	0.663693	0.442073	0.074036	0.978431
P48163	1.007	0.954	0.909	5.12764	0.522705	0.125976	0.930857
P48307	0.996	1.059	1.023	3.0806	0.80187	0.108546	1.03733
P48426	0.938	0.957	1.005	3.57209	0.217902	0.00531179	0.967167
P48444	0.991	1.039	0.998	2.56896	0.299498	0.778541	1.00398
P48506	0.994	0.945	0.991	2.81213	0.317836	0.000286012	0.94831
P48556	1.03	0.992	1.034	2.27557	0.322521	0.567955	1.01136
P48637	0.966	0.956	0.909	3.22526	0.542127	0.0107082	0.9615
P48643	1.013	0.955	0.972	3.04246	0.013941	0.0055123	0.990335
P48651	0.992	1.295	1.125	13.3537	0.000880591	0.000445711	1.12078
P48681	1.012	1.015	1.022	0.504913	0.604066	0.0052698	1.02766
P48729	1.144	1.166	1.048	5.60585	0.256331	0.00690343	1.1152
P48735	1.039	1.014	1.011	1.5052	0.815373	0.00737766	1.06484
P48775	1.026	1.233	1.13	9.16203	0.261718	0.022719	1.12975
P48960	0.936	1.057	1.16	10.668	0.158615	0.0299975	1.07877
P49006	0.981	0.953	0.918	3.32028	0.148183	0.00552788	0.958937
P49023	1.12	1.117	1.067	2.70321	0.418587	0.134695	1.07423
P49137	1.067	0.989	1.064	4.2493	0.751899	0.453	1.02862
P49189	1.002	0.97	1.014	2.28516	0.423327	0.574512	0.995265
P49207	1.178	1.237	1.247	3.05466	0.842628	4.08e-16	1.22332
P49257	1.005	0.999	0.976	1.54107	0.35102	0.795038	1.00641
P49321	0.981	0.97	0.977	0.570468	0.994475	0.267332	0.98735
P49327	0.989	1.011	0.989	1.27485	0.274619	0.737404	1.00957
P49368	1.005	0.993	0.978	1.36368	0.890018	0.979664	1.01704
P49411	1.018	1.03	1.023	0.588836	0.210371	0.0197415	1.0361
P49441	0.898	0.947	1.045	7.76977	0.284185	0.166859	0.960714
P49458	1	0.777	0.942	12.7656	0.00674709	0.0033688	0.909
P49585	1.001	1.014	1.068	3.45728	0.588213	0.0446079	1.05782
P49588	1	0.958	0.99	2.23263	0.738752	0.826007	1.01041
P49589	1.039	0.971	0.976	3.80767	0.307831	0.586034	0.995437
P49591	1.021	0.941	0.951	4.48908	0.138978	0.0561506	0.987008
P49593	0.953	0.977	0.883	5.20866	0.162831	0.0131542	0.951333
P49720	1.004	1.025	1.042	1.8595	0.576187	0.25797	1.06473
P49721	1.055	1.041	1.136	4.76053	0.556985	0.0238566	1.05153
P49736	1.01	0.987	0.978	1.66412	0.376626	0.683484	1.01525
P49748	1.019	1.015	1	0.99044	0.72617	0.343613	1.02387
P49750	1.07	1.069	1.025	2.4365	0.712651	0.0837994	1.0528
P49755	1.04	1.009	1.07	2.93376	0.59232	0.317458	1.07836
P49756	1.034	0.986	1.066	3.91437	0.482135	0.931729	1.00596
P49757	1.063	1.012	1.006	3.04975	0.49967	0.579538	1.01525
P49770	1.027	1.109	1.05	3.98273	0.231582	0.000217015	1.05018
P49773	0.997	0.919	0.904	5.3117	0.114721	0.00250298	0.942
P49792	0.995	1.003	1.021	1.32328	0.66518	0.734089	1.00959
P49821	1.015	1.03	0.954	4.02668	0.315812	0.998692	1.0005
P49840	1.03	0.93	0.919	6.37287	0.405523	0.716628	0.99
P49902	1.039	1.024	0.973	3.41874	0.82105	0.892183	1.0092
P49915	1.007	1.003	0.974	1.81058	0.236893	0.588897	0.994435
P49959	0.966	1.074	1.015	5.31035	0.714454	0.119084	1.0572
P50213	1.022	0.962	1.011	3.1996	0.19889	0.429674	0.992913
P50225	0.943	0.916	0.942	1.63955	0.53673	3.28e-08	0.932467
P50281	0.956	1.018	1.017	3.56174	0.28879	0.955474	1.00593
P50395	0.991	0.954	0.97	1.90973	0.0331983	0.00516962	0.985294
P50416	1.008	0.981	1.076	4.79142	0.119502	0.0593388	1.02845
P50440	1.048	1.276	1.118	10.1798	0.397667	0.119467	1.1245
P50452	1.022	0.966	0.977	3.00207	0.391938	0.806142	1.00868
P50454	0.994	0.999	0.963	1.97924	0.955889	0.575268	1.00055
P50502	0.967	0.92	0.94	2.50301	0.356507	3.15e-09	0.939676
P50552	0.946	0.969	0.931	2.01755	0.448377	0.416592	1.00786
P50570	1.019	1.022	0.986	1.97968	0.743873	0.48294	1.01935
P50583	0.982	0.926	0.992	3.67981	0.626594	0.211813	0.973
P50897	0.909	0.936	0.958	2.62674	0.193596	4.15e-08	0.935241
P50914	0.985	1.267	1.255	13.6409	3.37e-06	3.84e-09	1.16733
P50990	0.994	0.969	0.986	1.29879	0.394317	0.0167689	0.992712
P50991	1.024	0.985	0.99	2.12281	0.545762	0.68709	1.01624
P50995	1.007	0.978	0.971	1.93716	0.721679	0.424343	1.00313
P51114	0.988	1.059	0.956	5.26636	0.283516	0.80477	1.00923
P51148	1.003	1.105	1.013	5.40459	0.115463	0.0364114	1.05551
P51149	0.997	0.994	0.984	0.686406	0.589476	0.553248	1.00306
P51151	1.031	0.987	1.006	2.18929	0.596355	0.333254	1.02607
P51153	1.04	1.407	1.084	17.0261	0.036592	0.000391704	1.17629
P51398	1.034	1.015	0.981	2.65856	0.588466	0.435998	1.01629
P51452	0.999	0.989	1.033	2.29048	0.974193	0.294825	1.05594
P51553	1.095	1.001	1.06	4.51596	0.286538	0.0278609	1.06077
P51570	0.956	0.967	0.982	1.3478	0.258951	0.360447	0.98215
P51571	0.94	1.095	1.035	7.63738	0.0176171	0.795781	1.00038
P51572	0.986	1.06	1.01	3.70618	0.253918	0.155588	1.0521
P51608	0.785	1.147	1.11	19.6431	0.222074	0.538169	1.063
P51610	0.938	1.002	0.99	3.48324	0.439253	0.528231	0.990941
P51659	1.026	1.061	1	2.97478	0.0379705	5.56e-05	1.04427
P51665	1.002	1.008	0.997	0.549475	0.526084	0.792652	1.00751
P51858	1.001	0.983	1.032	2.46543	0.387547	0.669005	1.02268
P51991	1.003	0.993	1.032	2.00694	0.94761	0.552751	1.02802
P52209	1.038	0.99	0.996	2.59458	0.0883707	0.163513	1.02418
P52272	1.029	1.05	1.015	1.70811	0.0576614	0.00020612	1.0731
P52292	0.969	0.957	0.838	7.86011	0.50678	0.0503334	0.9254
P52306	0.969	0.985	0.996	1.38071	0.110382	0.0949787	0.974476
P52565	0.982	0.928	0.924	3.42908	0.828298	0.109507	0.983114
P52566	0.987	0.991	0.994	0.354497	0.985236	0.520518	1.01396
P52597	0.98	1.006	1.011	1.666	0.889911	0.332717	0.994116
P52788	0.947	0.833	0.935	6.92175	0.121373	0.000211298	0.925278
P52789	1.051	1.01	1.017	2.13759	0.0541774	0.0321023	1.02668
P52815	0.977	1.053	1.087	5.42065	0.262293	0.00730033	1.14707
P52888	0.921	0.959	0.98	3.13693	0.94339	0.0559862	0.953
P52907	0.994	0.928	0.958	3.44223	0.0371923	0.000198016	0.969373
P53007	1.029	0.974	0.988	2.86692	0.121393	0.483608	0.992593
P53041	0.952	0.912	0.97	3.14262	0.717186	0.527598	0.9798
P53396	0.993	0.988	0.963	1.63785	0.82766	0.750688	1.01836
P53582	1.003	0.988	0.985	0.972142	0.991528	0.660461	1.01825
P53597	0.951	1.044	0.982	4.77191	0.277188	0.694705	0.9995
P53602	0.988	0.988	1.033	2.59031	0.616865	0.753011	0.997652
P53611	0.993	0.938	0.984	3.03617	0.542546	0.428523	0.9831
P53618	0.992	0.949	0.966	2.23492	0.0937372	0.156174	0.996048
P53621	1.042	1.02	1.014	1.4378	0.38269	0.0805588	1.02845
P53634	0.903	0.881	0.909	1.64228	0.856631	0.00168191	0.905778
P53680	1.082	0.942	1.045	7.09155	0.624552	0.322247	1.03433
P53990	0.979	0.982	0.893	5.31259	0.344523	0.00723778	0.9244
P53992	0.991	1.028	1.048	2.82877	0.21207	0.031094	1.04655
P53999	1.005	0.939	0.958	3.51228	0.336754	0.00762187	0.969793
P54105	0.946	0.969	0.841	7.42787	0.13302	0.0203561	0.9344
P54136	0.992	0.978	0.996	0.955998	0.0218435	0.000647306	0.968579
P54577	0.985	0.952	0.988	2.04872	0.28351	0.0332693	0.98797
P54578	0.966	1.048	1.034	4.31727	0.208668	0.825141	1.01738
P54619	1.153	0.949	1.019	9.96409	0.437305	0.783345	1.0202
P54687	1.024	0.879	0.961	7.61598	0.0051277	0.0340692	0.97007
P54709	1.021	0.955	0.991	3.3413	0.173175	0.602091	0.995656
P54725	0.976	1.094	1.038	5.69743	0.513989	0.0906631	1.05486
P54727	0.96	0.99	0.947	2.2837	0.793855	0.144941	0.96555
P54819	1.019	1.004	0.998	1.07415	0.97396	0.0487237	1.08234
P54920	0.934	0.997	1.012	4.219	0.580382	0.384808	0.99268
P55010	1.001	1.055	0.97	4.26459	0.0911041	0.094428	1.057
P55036	0.968	1.022	0.996	2.71328	0.364966	0.409396	1.03685
P55060	1.013	0.944	0.976	3.5319	0.468023	0.181293	0.977463
P55072	0.998	0.96	0.969	2.03531	0.0203683	0.0254468	0.996241
P55084	1.047	1.038	1.045	0.452954	0.669587	0.000118462	1.07029
P55145	1.023	0.999	1.006	1.22282	0.648485	0.197015	1.02257
P55160	1.049	1.11	1.13	3.84865	0.795651	0.000204911	1.09
P55209	1.007	0.944	1.03	4.48072	0.248858	0.507287	1.00084
P55263	1.001	0.931	0.945	3.86241	0.0831079	0.0170445	0.96475
P55265	1.063	1.079	1.024	2.68069	0.883312	0.015167	1.06224
P55327	0.971	0.879	0.88	5.80549	0.151193	0.00024638	0.905125
P55735	0.954	0.954	1.021	3.96201	0.461025	0.201949	0.98196
P55769	1.591	0.946	0.96	31.6056	0.0125804	0.836706	1.0248
P55786	1.022	0.992	1.001	1.53182	0.381324	0.912178	1.00417
P55795	1.05	1.09	1.133	3.80468	0.908745	0.279716	1.09
P55809	0.977	1.008	1.045	3.3707	0.636088	0.669292	1.02152
P55884	0.997	0.939	0.952	3.16161	0.143209	0.0257973	0.973288
P55957	1.01	0.988	0.973	1.87917	0.352193	0.318104	1.06478
P56134	1.105	1.097	1.038	3.38818	0.128938	0.000325617	1.08932
P56192	0.996	0.987	0.965	1.62291	0.739597	0.0874197	0.981968
P56377	0.969	0.887	0.894	4.95894	0.471529	0.0702599	0.950154
P56385	1.046	1.051	1	2.72324	0.349501	0.112473	1.0215
P56537	1.017	1	1.042	2.07191	0.848244	0.268744	1.05648
P56556	1.054	1.105	1.053	2.7775	0.454609	0.0385568	1.05455
P57088	0.999	1.065	1.007	3.51858	0.916286	0.178975	1.02403
P57721	0.962	1.174	0.998	10.8593	0.562838	0.41174	1.04586
P57737	0.993	0.989	1.006	0.892389	0.897568	0.515778	1.01577
P57764	1.11	1.022	0.921	9.29327	0.307255	0.686739	1.02286
P58546	1.039	0.897	0.911	8.24615	0.0439274	0.00996324	0.94081
P59998	1.03	1.013	1.024	0.843333	0.0615922	0.185315	1.02525
P60033	0.996	0.853	1.186	16.5125	0.11168	0.351406	1.05617
P60174	0.981	0.886	0.945	5.11683	7.26e-08	5.11e-24	0.93362
P60228	1.053	1.092	1.068	1.83682	0.68087	0.0364035	1.1041
P60468	1.069	1.253	1.202	8.0871	0.220371	9.94e-05	1.19233
P60520	0.922	0.908	0.921	0.851718	0.679476	0.00033059	0.915
P60660	0.985	0.995	1.006	1.05532	0.295343	0.647822	1.01673
P60709	0.953	0.958	0.967	0.739534	0.330382	4.32e-21	0.982438
P60842	1.011	0.951	1.011	3.49556	0.749706	0.931405	1.02592
P60866	1.079	1.053	0.998	3.96385	0.0135017	0.00952122	1.02762
P60891	1.007	0.931	0.957	4.00274	0.168481	0.0388353	0.95532
P60900	1	0.986	0.977	1.1735	0.239845	0.927033	1.01538
P60903	1.011	1.011	0.936	4.39161	0.0291998	0.209058	0.983
P60953	0.963	0.995	0.96	1.99445	0.93876	0.00875634	0.975202
P60981	0.971	0.896	0.974	4.66661	0.272746	0.271883	0.98725
P60983	0.965	0.889	0.956	4.43328	0.161055	0.00208478	0.938533
P61006	1.058	0.958	0.935	6.64795	0.5	0.682311	0.983667
P61011	1.021	1.184	1.002	9.35875	0.0790604	0.214973	1.0358
P61018	0.976	1.002	1.032	2.79307	0.736792	0.919233	1.00483
P61019	1.017	0.982	1.028	2.38066	0.43382	0.678152	1.01236
P61020	0.926	0.939	0.952	1.38445	0.640679	0.0408349	0.950333
P61026	1.031	1.02	1.02	0.620402	0.890092	0.14274	1.01946
P61077	0.956	0.933	0.933	1.41166	0.455167	0.09835	0.946846
P61086	0.993	0.961	1	2.11164	0.457123	0.0304669	0.975812
P61088	0.954	0.97	0.988	1.75238	0.295646	0.0685089	0.987081
P61106	1.005	0.987	1.04	2.66661	0.723418	0.149438	1.03302
P61158	0.959	0.918	0.956	2.42018	0.0453224	9.55e-09	0.959521
P61160	0.993	1.096	1.018	5.18744	0.88117	0.65256	1.01885
P61163	0.973	1.062	0.988	4.72855	0.0768944	0.732072	1.01361
P61201	0.992	0.982	1	0.909734	0.333642	0.627545	0.993222
P61204	0.994	0.967	0.982	1.37898	0.935554	0.332835	1.01095
P61221	0.993	0.999	1.001	0.417307	0.734963	0.418029	1.02302
P61224	1.052	1.105	1.147	4.32258	0.888769	0.0775001	1.079
P61225	0.952	1	0.996	2.71031	0.212505	0.655691	0.996393
P61247	0.984	1.047	1.04	3.37319	0.157476	0.56798	1.01493
P61254	0.943	1.03	1.011	4.59873	0.298675	0.256274	1.05124
P61289	1.007	0.997	0.977	1.53726	0.568099	0.6699	0.996385
P61313	1.173	1.051	1.016	7.63145	0.022306	0.0196068	1.07323
P61326	1.036	1.03	1.03	0.335669	0.910218	0.0719596	1.03175
P61353	1.041	1.105	1.087	3.06264	0.385396	3.87e-07	1.08315
P61421	1.006	0.978	1	1.48213	0.547143	0.388634	0.992191
P61513	1.059	1.067	1.212	7.7398	0.784569	0.144589	1.13333
P61586	0.986	1.078	1.07	4.8785	0.675859	0.304473	1.03866
P61604	0.998	1.033	0.986	2.42823	0.678866	0.277648	0.998484
P61619	1.084	1.044	1.051	2.01591	0.810759	0.00226995	1.24272
P61758	0.978	0.956	0.957	1.28915	0.577276	0.0889778	0.969444
P61769	1.018	1.062	1.03	2.19405	0.531479	0.0403477	1.03842
P61803	1.049	1.044	1.106	3.23006	0.294516	0.0026708	1.06362
P61916	0.951	0.885	0.969	4.73013	1.32e-05	1.59e-05	0.922913
P61923	0.972	0.945	1.03	4.4213	0.171674	0.0387287	0.969481
P61956	0.958	0.978	1.043	4.47543	0.0955696	0.410396	0.987316
P61960	0.974	0.969	1.005	1.98461	0.948781	0.252917	0.983318
P61970	0.927	1.09	0.92	9.82559	0.164252	0.910101	1.06485
P61978	1.004	0.987	0.987	0.988746	0.972211	0.950579	1.00767
P61981	0.987	0.953	0.971	1.75299	0.447445	0.0341765	0.985491
P62072	1.036	1.071	1.028	2.18844	0.789442	0.137995	1.043
P62081	1.004	1.011	0.996	0.747813	0.158104	0.506081	1.00811
P62136	0.993	0.917	0.883	6.04946	0.57324	0.12201	0.931875
P62158	1.027	0.946	0.974	4.18778	0.0966306	0.120753	0.998612
P62191	0.983	1.023	0.987	2.20818	0.205429	0.139585	1.05154
P62195	1.025	1.095	1.074	3.37394	0.136059	0.000213262	1.0723
P62241	0.988	0.994	0.96	1.85053	0.0935219	0.196762	0.993407
P62244	1.114	1.142	0.998	7.03904	0.426503	0.00138394	1.09983
P62249	1.207	1.066	1.043	8.03321	3.32e-10	1.07e-11	1.09319
P62258	0.997	1.055	1.006	3.06223	0.0675123	0.0350792	1.03598
P62263	1.051	1.064	1.045	0.922076	0.806232	0.0830465	1.04206
P62266	1.046	0.979	0.951	4.92097	0.0262241	0.0273275	0.976547
P62269	1.243	0.902	0.931	18.439	6.37e-11	0.51484	1.03359
P62277	1.342	0.936	0.963	21.0131	7.3e-17	0.00205523	1.07972
P62280	1.038	0.998	1.038	2.25381	0.918285	0.00258071	1.03415
P62304	1.037	0.985	1.272	13.9267	0.506048	0.282966	1.14568
P62306	1.006	1.142	0.937	10.1435	0.93043	0.588352	0.998857
P62314	1.062	1.018	1.055	2.26251	0.751661	0.0566502	1.0893
P62316	1.034	0.901	0.917	7.63789	0.0774326	0.0340642	0.952025
P62318	0.993	0.978	1.016	1.92231	0.173655	0.215657	0.997981
P62328	0.899	0.875	0.877	1.50698	0.493489	1.97e-11	0.875636
P62330	0.991	0.982	1.015	1.71272	0.466517	0.526559	0.993
P62333	0.999	1.016	0.978	1.90796	0.329802	0.261977	1.04642
P62424	0.969	1.06	1.108	6.75166	0.00108792	0.000432014	1.04907
P62495	0.999	0.948	0.974	2.61913	0.460132	0.436512	0.996988
P62633	0.938	0.942	0.767	11.3224	0.746606	0.0883535	0.904
P62701	1.105	1.014	1.067	4.30373	0.408879	1.5e-05	1.10159
P62750	1.002	0.987	0.96	2.16519	0.607209	0.793459	1.03511
P62753	1.132	1.034	1.032	5.3627	0.0350728	0.0710668	1.06436
P62805	1.094	1.049	1.019	3.58152	0.0058302	0.125214	1.07333
P62820	0.98	1.03	1.043	3.26842	0.743059	0.826994	1.02177
P62826	1.007	0.931	0.969	3.92157	0.143784	0.585034	0.967487
P62829	1.018	1.053	1.017	1.99178	0.713658	0.208025	1.04495
P62834	1.022	0.993	0.951	3.6107	0.737981	0.862991	1.00864
P62841	1.043	1.153	1.183	6.54435	0.0356303	1.2e-06	1.18544
P62847	1.052	1.138	1.082	4.00215	0.782777	0.00667589	1.09891
P62851	1.065	0.977	0.97	5.27324	0.0356182	0.631982	0.9978
P62854	1.037	1.046	1.006	2.03795	0.671529	0.0597261	1.03075
P62857	1	0.892	0.975	5.91588	0.979528	0.665437	1.02121
P62861	1.247	0.943	1.034	14.5186	5.08e-05	0.165287	1.04207
P62873	0.955	0.894	0.957	3.82855	0.228903	0.000440073	0.939952
P62879	1.036	1.005	1.003	1.82348	0.552391	0.710656	0.9962
P62888	0.997	1.099	1.078	5.09083	0.405102	0.68916	1.02999
P62899	0.983	0.971	1.052	4.36277	0.0130836	0.93127	1.00186
P62906	1.046	0.968	1.014	3.88463	0.0248655	0.22636	0.99313
P62910	1.103	1.078	1.032	3.36264	0.183844	0.747406	1.02579
P62913	1.097	1.012	1.025	4.38281	0.00015989	0.000269095	1.03913
P62917	1.052	1.034	1.046	0.877888	0.695984	1e-06	1.05694
P62937	0.966	0.901	0.929	3.49825	0.0550943	2.63e-14	0.954668
P62942	1.026	0.96	0.922	5.42893	0.401712	0.718816	1.00514
P62979	0.99	1.113	1.03	6.00768	0.00102986	0.928482	1.02255
P62993	0.975	0.916	0.944	3.12304	0.00295756	1.35e-07	0.947347
P62995	0.975	0.991	0.945	2.40663	0.273497	0.0762951	0.978561
P63000	1.08	0.968	0.967	6.46307	0.720996	0.404756	1.03921
P63010	1.004	0.996	1.022	1.32197	0.857525	0.532845	1.01347
P63098	0.945	0.92	0.921	1.52411	0.800859	0.000563676	0.933429
P63104	1.006	0.949	0.949	3.39969	0.00595861	0.000584075	0.982872
P63151	1.038	1.009	0.992	2.29609	0.0639068	0.952561	1.00312
P63167	1.112	0.999	0.987	6.67845	0.0948838	0.0664154	1.05831
P63173	0.939	0.937	0.934	0.268677	0.670502	2.28e-05	0.944146
P63208	1.015	1.057	0.969	4.34217	0.0364694	0.173341	1.01881
P63218	1.01	1.056	1.046	2.33229	0.763694	0.552461	1.02171
P63220	1.051	0.913	1.006	7.10884	0.811036	0.97195	1.02253
P63241	0.999	0.958	0.968	2.19257	0.470292	0.233688	0.995574
P63244	1.008	0.99	0.993	0.967267	0.863596	0.101141	0.992757
P63279	0.977	0.965	0.944	1.73631	0.255481	0.00264621	0.944905
P63313	0.973	0.891	0.855	6.67259	0.158279	0.00127881	0.920091
P67775	0.953	0.796	0.965	10.4236	0.15272	0.507559	0.993065
P67809	0.93	0.943	0.956	1.37858	0.450216	0.000491365	0.939708
P67812	1.054	1.151	1.109	4.40359	0.445614	2.21e-05	1.12946
P67936	0.98	0.958	0.953	1.49059	0.190652	7.49e-05	0.964759
P68032	0.96	0.618	0.783	21.7325	0.096176	9.32e-05	0.940418
P68036	0.95	0.929	0.944	1.14948	0.464712	1.2e-07	0.949811
P68104	1.04	1.016	0.999	2.02285	0.0736835	0.00958364	1.1327
P68363	1.008	1.042	1.274	13.0652	0.517612	0.0438012	1.19645
P68366	1.032	1.017	0.956	4.01864	0.0910081	0.592593	1.01097
P68371	1.006	0.998	0.987	0.95681	0.973758	0.959562	1.07674
P68400	0.992	0.949	0.988	2.43315	0.376829	0.385144	0.987778
P68402	0.979	0.996	1.03	2.59247	0.329985	0.410618	0.984053
P68431	0.964	1.347	1.147	16.6191	0.00735491	1.56e-07	1.19474
P69905	0.859	0.945	1.125	13.903	0.460342	0.0259364	0.922286
P78344	1.027	1.113	1.01	5.25883	0.796345	0.564625	1.03885
P78347	1.01	1.034	1.048	1.86462	0.430566	0.275703	1.02553
P78371	1.013	1.005	0.997	0.79602	0.923971	0.558006	1.02279
P78417	1.01	0.907	0.945	5.4598	0.0456435	0.0105367	0.978643
P78527	1.013	1.038	1.037	1.37506	0.0257177	8.01e-08	1.04875
P78536	1.129	0.992	1.042	6.5755	0.482411	0.348666	1.0408
P78556	1.143	1.159	1.102	2.59103	0.951346	0.0518053	1.19333
P80217	1.022	0.803	0.942	12.0148	0.198491	0.103188	0.93975
P80303	0.996	0.979	0.996	0.991076	0.613972	0.952116	1.00576
P80723	0.976	1.004	0.948	2.86885	0.111054	0.00444404	0.97343
P82979	0.916	0.967	0.953	2.7874	0.896061	0.0349428	0.936091
P83111	1.038	0.989	1.145	7.54509	0.27905	0.126383	1.05155
P83731	1.015	1.178	1.151	7.83761	0.180838	0.00130391	1.17522
P83881	0.942	1.015	1.048	5.4153	0.582717	0.713367	1.02009
P84085	1.012	1.002	1.019	0.845104	0.908776	0.658934	1.0192
P84090	0.892	0.942	0.929	2.81675	0.823655	0.00406959	0.921087
P84095	0.99	1.036	0.982	2.90658	0.0762445	0.583484	1.01005
P84098	1.292	1.455	1.064	15.4604	0.0813734	1.06e-08	1.30092
P84103	1.014	0.95	1.001	3.42273	0.633968	0.590951	0.992824
P84243	0.975	1	1.08	5.38608	0.430035	0.746684	0.998963
P98082	0.957	0.953	0.907	2.95899	0.879899	0.015918	0.949227
P98171	0.91	1.009	1.035	6.69841	0.767974	0.193594	0.962333
P98179	1.017	0.898	1.128	11.3398	0.391693	0.537277	1.03038
P99999	1.04	0.997	1.011	2.15863	0.149685	0.845669	1.03452
Q00325	1.029	1.134	1.102	4.94495	0.880915	0.0693429	1.075
Q00341	0.982	1.03	1.002	2.39989	0.610965	0.0605295	1.03389
Q00535	1	1.007	0.978	1.52088	0.616879	0.389179	0.98825
Q00577	1.025	0.98	0.993	2.31743	0.955774	0.684477	1.01208
Q00610	0.998	0.992	1.006	0.703315	0.215627	0.0167137	1.03307
Q00653	1.059	1.109	1.125	3.13653	0.905897	0.12685	1.06044
Q00688	1.036	0.938	0.971	5.07944	0.0347061	0.20505	0.980714
Q00722	0.938	0.946	0.89	3.27551	0.728437	0.00182536	0.927455
Q00796	0.981	1.021	1.009	2.04514	0.607979	0.393127	0.990385
Q00839	1.032	1.041	1.025	0.776708	0.294384	5.32e-05	1.04645
Q01082	0.919	1.044	0.998	6.40545	0.824199	0.880825	0.99425
Q01085	0.961	0.942	0.948	1.02201	0.80433	0.0307534	0.958533
Q01105	0.979	0.976	0.997	1.15425	0.830479	0.161454	0.988766
Q01130	1.025	0.976	1.034	3.08543	0.505355	0.966897	1.00873
Q01469	0.955	0.862	0.905	5.12974	0.0556047	5.45e-18	0.937319
Q01518	0.96	0.898	0.915	3.4659	5.36e-06	4.15e-82	0.923622
Q01650	0.943	0.95	1.013	3.98001	0.344861	0.796539	0.997929
Q01813	0.995	0.987	0.987	0.466703	0.989213	0.0226132	0.987857
Q01844	0.962	0.908	0.985	4.15338	0.965895	0.59912	0.987917
Q02218	1.042	1.078	1.017	2.93257	0.206982	0.000254197	1.05082
Q02338	1.064	1.053	0.981	4.36553	0.468026	0.145025	1.0354
Q02543	1.237	1.212	1.14	4.2097	0.00745035	4.92e-19	1.22591
Q02790	1.053	0.995	0.919	6.79486	0.474197	0.874121	1.03156
Q02809	0.956	1.052	0.997	4.80897	0.0293753	0.116152	1.03011
Q02818	0.958	1.039	0.98	4.22084	0.308835	0.504449	0.993
Q02878	0.98	0.998	1.022	2.10713	0.164008	0.768185	1.00616
Q02880	1.053	1.119	1.034	4.17466	0.42783	0.00298341	1.06506
Q02978	1.03	1.1	1.072	3.30099	0.352532	0.00207169	1.09268
Q03154	0.979	0.976	0.963	0.87439	0.697662	0.501568	0.985875
Q03252	0.965	1.024	0.941	4.37326	0.1636	0.0649707	0.97
Q03405	1.08	1.059	1.091	1.51006	0.440767	4.79e-06	1.09603
Q03518	1.047	1.012	1.047	1.95176	0.602451	0.0552779	1.02762
Q03519	0.96	1.205	0.999	12.4821	0.00140909	0.30455	1.03145
Q03701	1.014	0.863	0.844	10.2702	0.5	0.222725	0.907
Q04206	0.984	1.009	0.944	3.34905	0.490622	0.66926	0.991667
Q04323	0.979	1.026	1.027	2.71392	0.779721	0.538036	1.01529
Q04446	0.929	1.071	0.992	7.13403	0.257266	0.185097	0.972923
Q04637	0.992	1.003	0.983	1.00907	0.852716	0.653034	1.01114
Q04760	0.974	0.917	0.961	3.14221	0.804203	0.00485039	0.984709
Q04837	1.002	1.01	0.984	1.33344	0.540371	0.2938	0.985
Q04917	0.982	0.891	0.935	4.86199	0.311896	4.34e-05	0.917316
Q04941	1.076	1.041	1.033	2.17802	0.754838	0.0579547	1.0463
Q05193	0.967	0.872	0.974	6.07642	0.391988	0.139034	0.947
Q05209	0.979	0.963	0.971	0.823893	0.701254	0.0510584	0.97805
Q05519	0.982	0.975	0.906	4.40139	0.141312	0.0978064	0.975842
Q05639	0.969	0.975	0.893	4.83355	0.932686	0.158423	0.951133
Q05655	1.022	1.087	1.026	3.48593	0.48552	0.682356	0.9898
Q06124	0.97	0.999	0.924	3.92185	0.821359	0.693981	1.02456
Q06187	1.081	1.122	1.064	2.73793	0.7283	1.98e-05	1.0929
Q06210	1.02	1.069	1.045	2.34541	0.276477	0.000126699	1.0718
Q06265	1.008	1.069	0.978	4.55368	0.355309	0.284158	1.02567
Q06323	1.02	0.981	1.043	3.08892	0.99322	0.13117	1.04529
Q06830	1.018	0.951	0.967	3.57532	0.132172	0.12968	1.00177
Q07020	1.096	1.004	1.145	6.61798	0.0275862	1.79e-05	1.08489
Q07021	1.011	1.037	0.995	2.08979	0.00894943	0.0201083	1.02191
Q07065	0.91	1.154	1.069	11.8598	0.145489	0.0491661	1.08414
Q07666	1.044	1.011	1.033	1.63239	0.757446	0.36058	1.02493
Q07866	0.964	1.007	1.024	3.09763	0.629206	0.277674	0.983286
Q07955	1.01	0.998	0.998	0.691437	0.913302	0.581003	1.02281
Q07960	0.91	0.987	0.951	4.05833	0.264237	0.0275744	0.965696
Q08209	0.986	1.114	0.92	9.79842	0.0518943	0.619848	0.990667
Q08211	1.015	1.003	0.992	1.14654	0.397203	0.306306	1.03014
Q08378	1.039	0.933	1.058	6.66904	0.268514	0.173338	1.056
Q08623	1.019	1.062	1.04	2.06683	0.997286	0.857086	1.10375
Q08722	1.036	0.911	1.01	6.69162	0.210894	0.828569	0.998923
Q08752	0.956	0.987	1.003	2.43336	0.316261	0.0309374	0.976333
Q08945	0.925	0.964	1.003	4.04564	0.343357	0.0363063	0.9756
Q08AM6	0.998	0.978	0.978	1.17268	0.822005	0.313855	0.991212
Q08J23	0.983	1.09	1.011	5.39774	0.522638	0.622264	1.02065
Q09028	1.015	0.983	0.978	2.02368	0.384745	0.88988	1.00068
Q09666	0.989	1.005	0.994	0.821823	0.241934	0.612418	1.01018
Q0VD83	0.972	1.031	1.031	3.36819	0.790555	0.527018	0.99783
Q10471	1.09	1.005	0.991	5.20825	0.146454	0.0621003	1.02828
Q10567	0.908	1.107	1.022	9.86351	0.480482	0.593673	1.0365
Q10713	1.06	0.983	1	3.988	0.641072	0.221615	1.03231
Q12768	1.036	1.179	1.098	6.49352	0.144044	0.000146997	1.0991
Q12769	1.216	1.02	1.073	9.19179	0.424047	0.150656	1.0826
Q12788	0.992	0.992	0.998	0.348501	0.712195	0.609521	1.04267
Q12792	1.102	1.009	1.02	4.86905	0.455002	0.655751	1.01543
Q12797	1.01	0.995	1.015	1.03394	0.45017	0.166712	1.01538
Q12874	0.952	0.935	1.006	3.84431	0.781279	0.0642774	0.937364
Q12904	0.992	0.991	0.966	1.49857	0.825104	0.0890638	0.97227
Q12905	1.018	1.083	1.01	3.8609	0.226916	4.03e-05	1.05939
Q12906	1.003	0.973	1.015	2.16984	0.785723	0.91282	1.01129
Q12907	0.998	1.053	0.984	3.60531	0.664902	0.356996	1.03263
Q12931	1.025	1.064	1.046	1.86787	0.00215275	2.29e-09	1.04906
Q12933	0.963	1.073	1.309	15.8549	0.5	0.379177	1.115
Q12965	0.98	0.997	1.003	1.20104	0.466452	0.381834	1.02245
Q12979	1.062	0.936	1.025	6.42709	0.206345	0.613954	1.0205
Q12996	1.074	0.845	0.967	11.9108	0.189957	0.393096	0.964
Q13011	1.05	1.061	0.994	3.47154	0.0075972	0.0512592	1.04257
Q13043	0.995	1.03	1.058	3.0715	0.766004	0.206667	1.08191
Q13045	0.991	1.036	0.994	2.49846	0.998339	0.828075	1.01053
Q13098	1.059	1.059	0.982	4.30219	0.656974	0.0911597	1.08842
Q13136	0.97	0.901	0.988	4.81887	0.552637	0.817383	1.03033
Q13148	1.005	1.039	1.037	1.85772	0.106138	0.157714	1.02406
Q13151	0.996	0.976	0.985	1.01623	0.501509	0.865694	1.00411
Q13155	0.996	1.035	1.021	1.94202	0.988966	0.483375	1.01994
Q13162	1.011	1.071	1.109	4.64524	0.354102	0.0116385	1.05763
Q13177	0.966	0.975	1.005	2.07949	0.300314	0.794981	1.00876
Q13185	0.941	1.029	1.056	5.96193	0.202859	0.0563243	1.0731
Q13190	0.996	0.946	0.959	2.68276	0.703702	0.27667	0.972
Q13200	1.008	1.048	1.014	2.10797	0.881622	0.961686	1.01881
Q13232	1.03	1.057	0.993	3.12954	0.715058	0.735392	0.994167
Q13242	1.018	0.949	0.972	3.58623	0.303715	0.232128	0.976
Q13243	0.973	1.002	0.932	3.62962	0.921073	0.0382381	0.959286
Q13247	0.942	0.99	0.975	2.53416	0.327894	0.773162	1.00648
Q13263	1	1.016	0.974	2.12684	0.270584	0.0267041	0.982523
Q13283	0.95	1.012	0.974	3.19438	0.28587	0.48624	0.99538
Q13303	1.075	0.929	0.945	8.14598	0.00448398	0.0704362	0.9708
Q13310	0.985	1.014	1.014	1.66709	0.0693596	0.0880031	1.02087
Q13347	1.008	1.008	0.984	1.38564	0.68446	0.782693	1.00035
Q13363	1.086	0.938	1.095	8.47972	0.409481	0.345431	1.03567
Q13404	1.005	0.981	0.949	2.87173	0.892065	0.0546033	0.97251
Q13405	1.014	0.96	1.003	2.8757	0.747828	0.536323	1.02018
Q13409	1.038	0.949	0.937	5.66096	0.18016	0.405684	0.986571
Q13418	1.04	1.148	1.115	5.02674	0.83065	0.0599507	1.11062
Q13423	0.988	1.032	1.021	2.25896	0.400294	0.926903	1.0246
Q13435	0.992	0.967	1.005	1.95478	0.930796	0.836751	1.01233
Q13438	0.958	1.013	0.994	2.82642	0.909957	0.933548	0.999625
Q13442	0.958	1.047	0.931	6.20218	0.117615	0.00940607	0.95628
Q13459	0.986	1.024	0.977	2.50552	0.650867	0.746915	1.0112
Q13464	0.994	0.92	1.027	5.58928	0.243533	0.275207	0.976909
Q13488	1.044	1.091	1.085	2.38322	0.529892	0.000488902	1.05744
Q13492	0.919	0.905	0.974	3.91069	0.598269	0.0785139	0.9362
Q13501	1.105	1.161	1.131	2.47487	0.743493	0.0110651	1.124
Q13505	0.958	1.015	1.114	7.6712	0.0392604	0.446236	1.019
Q13510	1.039	1.019	0.974	3.29403	0.868487	0.117492	1.02875
Q13541	0.856	1.132	1.173	16.3626	0.039035	0.0313442	1.11033
Q13557	0.959	1.028	0.982	3.54999	0.0409974	0.739168	1.01102
Q13561	1.003	1.008	0.997	0.549292	0.952494	0.64045	0.998933
Q13571	1.083	0.894	1.249	16.5181	0.294281	0.355974	1.078
Q13574	0.951	1.058	1.092	7.11856	0.0738684	0.147256	1.03329
Q13586	1.069	0.969	1.063	5.42566	0.265764	0.743912	1.01129
Q13595	0.982	1.052	1.031	3.51594	0.990255	0.188114	1.03745
Q13596	0.931	0.953	0.888	3.57798	0.934336	0.148932	0.952778
Q13601	0.966	0.974	1.02	2.95372	0.580726	0.555605	0.9875
Q13617	0.989	1.041	1.057	3.45508	0.744409	0.430475	1.04083
Q13618	0.957	0.949	0.913	2.49427	0.754791	0.0816748	0.933286
Q13630	0.963	0.958	0.94	1.26845	0.643657	0.000295838	0.952459
Q13636	1.012	0.961	0.967	2.84436	0.342866	0.121083	0.982368
Q13724	1	1.014	1.067	3.44121	0.0814562	0.131164	1.02063
Q13740	1.055	1.098	1.071	2.02232	0.232171	9.41e-11	1.09924
Q13813	0.976	1.048	1.1	5.97966	0.269116	0.135164	1.04325
Q13838	1.081	1.016	0.995	4.35027	0.459785	0.724974	1.01528
Q13884	0.994	0.871	0.973	6.95509	0.274679	0.201211	0.963333
Q13895	1.078	1.11	1.286	9.67185	0.472145	0.0909336	1.11171
Q13905	1.055	0.961	0.997	4.72225	0.5	0.906999	1.00433
Q13907	0.937	0.962	0.96	1.45776	0.452054	0.00479428	0.955926
Q13951	0.962	1.007	0.957	2.82343	0.611299	0.711192	1.01543
Q14008	1.067	0.917	0.955	7.96015	0.314442	0.26802	0.9628
Q14011	1.049	0.936	0.988	5.70734	0.477257	0.81649	0.999727
Q14012	1.084	0.99	0.939	7.32376	0.607929	0.75874	1.02661
Q14019	0.984	0.952	0.96	1.72514	0.02891	1.46e-08	0.959457
Q14103	0.978	0.962	0.977	0.921792	0.990818	0.617925	1.0095
Q14108	0.897	0.975	0.987	5.12772	0.0865153	0.347795	0.980095
Q14151	1.047	1.029	1.025	1.13372	0.95712	0.398087	1.03344
Q14152	1.005	1.01	1.065	3.24269	0.235875	0.139394	1.02447
Q14157	0.948	0.968	0.903	3.54292	0.708025	0.000835667	0.960333
Q14165	0.966	0.993	0.967	1.56951	0.829616	0.0756041	0.984548
Q14166	0.975	0.892	0.911	4.69607	0.147084	0.000128558	0.9505
Q14195	0.869	1.008	1.024	8.81558	0.635205	0.816796	0.9918
Q14203	1.026	1.03	0.997	1.76966	0.640618	0.506217	0.993474
Q14204	1.013	1.022	1.022	0.509927	0.93041	0.00593605	1.0268
Q14241	0.909	0.983	1.179	13.6293	0.5	0.84255	1.02367
Q14247	1.048	0.998	1.042	2.65228	0.490344	0.909282	1.00438
Q14258	1.032	1.045	1.011	1.66672	0.971459	0.0103709	1.03416
Q14289	0.881	1.022	0.905	8.05969	0.0650671	0.0498297	0.959929
Q14318	1.022	1.423	1.158	16.9799	0.0144497	8.88e-05	1.22547
Q14344	1.053	1.203	1.028	8.64633	0.30642	0.0684899	1.097
Q14444	0.977	1.018	0.997	2.05569	0.712706	0.45919	0.988885
Q14498	0.993	1.073	0.976	5.10825	0.591602	0.994175	1.00563
Q14566	1.059	1.003	1.033	2.71636	0.180461	0.177221	1.03044
Q14643	1.049	0.952	1.01	4.86308	0.388016	0.535444	1.02747
Q14669	0.974	0.903	0.939	3.78209	0.575068	0.148463	0.958
Q14683	1.044	1.078	0.974	5.1384	0.207229	0.109384	1.04614
Q14690	0.98	1.15	1.124	8.44236	0.0519566	0.0086663	1.09189
Q14692	1.176	0.941	0.947	13.118	0.39038	0.682612	1.043
Q14694	1.082	0.985	1.035	4.69127	0.328649	0.0236935	1.06035
Q14697	1.026	1.023	1.014	0.611655	0.839782	0.000430883	1.03361
Q14728	1.056	1.053	1.078	1.28494	0.639679	0.652417	0.971833
Q14738	1.012	0.967	0.984	2.30067	0.819144	0.698741	0.993667
Q14764	1.008	0.996	0.984	1.20482	0.862318	0.508392	1.01126
Q14847	0.982	0.955	1.003	2.45535	0.799921	0.17028	0.987282
Q14914	1.048	0.949	0.946	5.91673	0.108815	0.0416173	0.963833
Q14919	0.95	0.957	1.028	4.41105	0.793427	0.261693	0.955571
Q14956	1.012	1.028	0.975	2.70493	0.486384	0.568073	1.02165
Q14974	0.996	0.961	0.992	1.94885	0.54312	0.757192	1.01497
Q14978	1.063	1.165	1.051	5.73118	0.0258386	0.000160951	1.075
Q14980	1.011	1.041	0.986	2.71934	0.641302	0.762467	1.00756
Q14C86	0.934	1.064	1.02	6.57267	0.276206	0.600687	1.01322
Q15005	0.918	1.157	1.094	11.7266	0.13862	0.0138582	1.11594
Q15008	0.967	0.951	0.949	1.03234	0.928554	0.0392935	0.968226
Q15019	1.003	0.994	1.006	0.623876	0.985011	0.815964	1.00017
Q15029	1.039	1.002	0.995	2.33628	0.946868	0.587418	1.0198
Q15041	0.927	0.827	0.967	7.9505	0.234308	0.00563131	0.894429
Q15046	0.988	0.922	0.973	3.60018	0.114272	0.00197886	0.957913
Q15050	0.884	0.996	1.028	7.80052	0.0528865	0.770738	0.99675
Q15056	0.956	0.9	0.913	3.17537	0.420179	0.0161227	0.957216
Q15057	1.012	1.142	0.998	7.55769	0.952134	0.738844	1.03233
Q15067	1.066	1.094	0.996	4.79826	0.0754759	0.0272068	1.04381
Q15075	0.994	0.958	0.98	1.85684	0.819234	0.618732	0.991187
Q15084	1.027	1.009	0.976	2.5762	0.00395793	0.259058	1.01272
Q15102	0.946	0.988	1.137	9.80505	0.525119	0.601898	1.0444
Q15121	0.961	0.951	0.949	0.674145	0.651453	0.194203	0.984925
Q15149	0.972	1.007	0.991	1.76984	0.000233442	0.0458049	0.998288
Q15154	0.865	1.017	0.929	8.14462	0.470577	0.221007	0.960667
Q15181	0.985	0.938	0.961	2.44471	0.98382	0.597622	0.997341
Q15185	0.963	0.886	0.891	4.71736	0.0337342	1.06e-08	0.917
Q15233	1.017	1.109	1.075	4.35978	0.0192058	0.000787269	1.09361
Q15257	1.011	0.877	0.975	7.26679	0.213474	0.211484	0.974909
Q15274	0.981	0.949	0.965	1.65803	0.979454	0.0632553	0.956656
Q15286	0.986	1.159	1.006	9.01027	0.317562	0.0673117	1.07113
Q15287	0.982	0.964	0.966	1.01639	0.838349	0.0901008	0.96375
Q15363	1.05	1.248	1.178	8.66564	0.713068	0.0649006	1.12242
Q15365	0.951	0.943	0.961	0.947653	0.154584	0.000146127	0.960921
Q15366	0.942	0.995	1.009	3.5989	0.00981317	0.0216393	0.978016
Q15369	0.937	1.06	0.902	8.58751	0.0688718	0.121124	0.956571
Q15370	1.014	1.018	1.005	0.657721	0.438215	0.834705	1.01052
Q15382	1.058	0.972	0.893	8.46987	0.155764	0.432208	0.981125
Q15388	1.095	1.067	0.938	8.10384	0.362968	0.588263	1.02443
Q15392	0.989	1.087	1.056	4.79788	0.101031	0.0151752	1.04643
Q15393	1.011	1.107	1.043	4.63911	0.156418	1.16e-05	1.08858
Q15404	0.985	0.931	0.916	3.84433	0.193602	0.000926244	0.959535
Q15418	0.983	0.962	1.064	5.36998	0.945545	0.842697	1.00708
Q15424	0.974	0.978	0.918	3.50655	0.926716	0.520473	0.95225
Q15427	0.948	0.894	1.051	8.27144	0.515412	0.210764	0.942
Q15435	0.986	0.97	0.959	1.39728	0.454817	0.00457916	0.968148
Q15437	1	1.025	1.038	1.8916	0.296444	0.837911	1.0239
Q15459	0.978	1.03	1.013	2.63298	0.47658	0.380095	1.02069
Q15477	0.964	1.013	0.919	4.87025	0.769841	0.609459	0.9798
Q15555	1.067	1.109	1.067	2.24317	0.707204	0.0422168	1.05836
Q15582	0.957	1.044	1.063	5.53379	0.0754529	0.648397	1.01235
Q15631	0.965	0.995	0.995	1.75843	0.782846	0.069669	0.97444
Q15637	0.961	0.995	0.979	1.73865	0.871734	0.486318	0.98968
Q15643	1.026	1.02	1.235	11.1949	0.105246	0.281351	1.0514
Q15654	0.842	0.889	0.912	4.04984	0.5	0.0325782	0.881
Q15691	1.035	0.93	0.919	6.66094	0.448685	0.535631	0.963462
Q15717	0.994	0.944	0.957	2.68832	0.611975	0.0206484	0.9646
Q15738	0.964	1.013	0.962	2.94843	0.430231	0.319198	0.979563
Q15742	1.167	1.06	1.219	7.05774	0.5	0.0801536	1.14867
Q15758	0.984	1.014	1.033	2.44523	0.8555	0.62201	0.989769
Q15785	1.017	0.979	1.002	1.91526	0.609924	0.823566	1.00562
Q15833	0.975	0.964	0.979	0.798573	0.905159	0.175437	0.982179
Q15843	0.982	1.01	0.969	2.12283	0.415687	0.283425	0.981625
Q15904	1.001	0.986	0.872	7.40271	0.197056	0.118943	0.947
Q15942	0.932	0.97	0.965	2.16057	0.054402	0.831261	0.989918
Q16181	0.969	0.942	0.929	2.15538	0.973465	0.0759408	0.965739
Q16186	0.963	1.26	1.16	13.4009	0.158022	0.100396	1.10662
Q16531	0.999	1.018	1.03	1.53901	0.525375	0.364225	1.01422
Q16539	1.032	1.036	0.906	7.45742	0.47441	0.104707	0.9561
Q16543	0.986	1.03	1.015	2.21394	0.252107	0.271155	1.03608
Q16555	1.014	1.003	1.022	0.941697	0.452353	0.198691	1.02991
Q16629	1.01	1.082	1.015	3.88191	0.894035	0.0665083	1.09385
Q16630	0.98	1.016	1.013	1.99152	0.418278	0.73013	1.00971
Q16643	1.006	1.035	0.963	3.61779	0.381264	0.869776	1.01907
Q16658	0.977	0.95	0.949	1.65699	0.0334796	2.64e-16	0.957019
Q16666	1.002	1.086	1.014	4.39374	0.25393	0.515929	1.01775
Q16698	1.007	0.982	1.003	1.34647	0.445063	0.892169	1.00493
Q16719	1.026	0.983	1.026	2.45398	0.250604	0.282938	1.02407
Q16740	0.949	1.15	0.949	11.422	0.0132081	0.847993	1.0255
Q16775	1.006	0.953	0.958	3.00958	0.257856	0.0508123	0.979926
Q16777	0.976	0.87	0.88	6.4409	0.040858	9.24e-10	0.914578
Q16795	1.084	0.983	0.993	5.45595	0.159471	0.541713	0.98925
Q16822	0.96	1.073	0.999	5.67905	0.149882	0.104096	1.03513
Q16831	1.153	1.047	0.965	8.93412	0.411073	0.0197938	1.19454
Q16836	1.048	1.121	0.923	9.71522	0.172378	0.213177	1.08618
Q16851	0.996	1.046	0.989	3.0768	0.439619	0.497705	1.015
Q16864	0.971	1.128	1.021	7.71211	0.410283	0.201141	1.05125
Q16881	1.025	0.994	1.001	1.61507	0.844577	0.0892072	1.03527
Q16891	1.029	1.022	1.022	0.394545	0.61072	0.0338379	1.02355
Q1KMD3	1.035	0.933	1.08	7.41332	0.0696952	0.457477	1.02056
Q27J81	0.994	1.048	0.985	3.37695	0.810741	0.939721	1.00419
Q29RF7	0.959	1.161	0.874	14.7717	0.500353	0.874268	1.02714
Q2M389	1.211	0.981	1.051	10.9064	0.984891	0.0543385	1.4016
Q32MZ4	0.97	0.937	0.96	1.77064	0.934753	0.0577077	0.971348
Q32P28	0.972	1.085	1.003	5.72418	0.0588995	0.173652	1.02465
Q32P44	1.028	0.987	1.002	2.06276	0.475917	0.924041	1.0014
Q3KQV9	1.011	1.006	1.028	1.13621	0.973507	0.284996	1.02441
Q3YEC7	1.015	0.936	1.042	5.52136	0.432316	0.944956	1.00291
Q3ZCQ8	0.954	1.078	1.018	6.09942	0.17027	0.178919	0.982844
Q4G0N4	0.939	1.078	1.021	6.89997	0.0103561	0.189339	1.02737
Q4KWH8	1.022	1.321	1.111	13.3347	0.000702014	4.48e-05	1.1286
Q53GQ0	1.066	1.012	1.002	3.35344	0.511861	0.196628	1.03337
Q562R1	0.987	0.642	0.842	21.0315	0.224488	0.00459035	0.76025
Q567U6	0.979	1.064	1.091	5.59503	0.46942	0.0942635	1.08871
Q5EBM0	0.966	0.882	0.908	4.68112	0.650124	0.0323965	0.9106
Q5GLZ8	0.899	0.858	1.015	8.81287	0.158065	0.350559	0.9686
Q5H9R7	0.966	0.989	0.921	3.60793	0.8547	0.160878	0.968
Q5JRX3	1.031	1.009	1.04	1.55336	0.852126	0.18541	1.05155
Q5JTJ3	0.988	1.163	1.016	8.90449	0.0398844	0.071683	1.0449
Q5JTV8	1.036	0.998	1	2.11457	0.876491	0.108172	1.0364
Q5JTZ9	1.036	0.99	0.907	6.68719	0.253544	0.636416	0.991429
Q5JU69	1.216	0.79	1.039	21.0849	0.5	0.996452	1.015
Q5K651	1.051	1.052	1.097	2.46321	0.862936	0.000538364	1.08089
Q5RI15	0.969	1.028	1.1	6.35526	0.580726	0.409068	1.0304
Q5SNT6	0.888	1.019	0.719	17.1821	0.5	0.293208	0.875333
Q5SSJ5	0.956	1.137	1.051	8.63905	0.0639269	0.0261955	1.05588
Q5T0F9	1.044	0.993	1.054	3.17528	0.477829	0.103244	1.03412
Q5T1M5	1.018	0.885	1.088	10.3427	0.281564	0.852251	1.00431
Q5T440	0.983	1.186	1.035	9.87328	0.5	0.379799	1.068
Q5T4S7	1.049	1.126	1.032	4.68568	0.10751	0.00467932	1.06754
Q5VTR2	1.033	1.11	1.077	3.59914	0.766447	0.0205864	1.07883
Q5VWZ2	1.043	1.054	1.012	2.10156	0.955868	0.57397	1.0225
Q5VYK3	0.97	0.951	0.99	2.00984	0.067056	0.0127031	0.967889
Q5XKP0	1.042	1.189	1.072	7.05471	0.185708	0.0046098	1.0956
Q5ZPR3	0.959	0.978	1.055	5.09723	0.029463	0.749794	1.00778
Q63HN8	1.038	1.049	0.987	3.22844	0.858859	0.97598	1.00833
Q66K14	0.845	0.987	1.006	9.30052	0.0820255	0.0769455	0.948
Q66K74	1.035	0.992	0.96	3.7798	0.642402	0.123411	0.983293
Q68CZ2	1.009	1.034	0.987	2.32831	0.242067	0.732186	1.0097
Q6BDI9	0.8	0.919	1	11.0997	0.0535027	0.0109307	0.915625
Q6DD88	1.003	0.998	1.032	1.81578	0.528116	0.287016	1.02661
Q6DKJ4	1.004	1.144	1.007	7.60479	0.0426663	0.0348093	1.05355
Q6IAA8	1.01	1.027	0.929	5.29676	0.279403	0.81554	1.00122
Q6IAN0	1.035	1.023	1.149	6.50527	0.797951	0.0992054	1.0701
Q6IBS0	0.994	0.995	0.952	2.50348	0.447126	0.748186	1.00196
Q6L8Q7	1.011	1.084	1.009	4.13038	0.571269	0.139866	1.05421
Q6NUK1	0.972	0.936	1.025	4.57925	0.539221	0.19211	0.981795
Q6NVY1	1.036	1.152	1.111	5.34931	0.618539	0.0567613	1.13071
Q6NXE6	0.958	1.027	0.986	3.50422	0.484922	0.564336	0.9895
Q6NYC1	0.947	1.04	1.032	5.12153	0.158462	0.499279	1.01391
Q6NYC8	1.02	1.033	1.054	1.65653	0.99591	0.162227	1.02329
Q6P1N9	0.995	0.858	0.962	7.61996	0.102643	0.0984921	0.961688
Q6P2E9	1.021	1.025	1.034	0.648538	0.959441	0.463518	1.03837
Q6P2Q9	1.017	1.057	1.026	2.03072	0.0886073	0.00411894	1.04637
Q6P587	0.997	0.996	0.962	2.02283	0.746951	0.982254	1.00275
Q6P996	1.028	1.076	0.949	6.30142	0.0838093	0.863993	1.00706
Q6PI48	1.057	1.045	1.025	1.55092	0.949828	0.285703	1.0445
Q6PIU2	1.021	1.003	1.019	0.972635	0.752961	0.437034	1.014
Q6PKG0	0.989	1.007	0.971	1.82002	0.781317	0.680193	1.01508
Q6RW13	0.872	1.213	0.932	18.1019	0.204714	0.935969	1.00656
Q6UB35	1.028	1.051	1	2.48855	0.579903	0.267643	1.01476
Q6UN15	0.972	1.055	1.023	4.11746	0.481928	0.466714	0.974571
Q6UW68	1.08	0.94	1.007	6.93969	0.5	0.871338	1.009
Q6UWD8	1.114	0.839	0.947	14.3328	0.5	0.669437	0.966667
Q6UX53	1.057	0.927	1.042	7.05109	0.32604	0.711387	1.02107
Q6UXV4	0.967	1.057	1.069	5.40732	0.428413	0.0909482	1.0718
Q6XQN6	0.986	0.938	0.999	3.29763	0.281936	0.222342	0.987344
Q6Y7W6	0.956	1.04	0.974	4.46734	0.69873	0.805266	0.993167
Q6YHK3	1.004	1.004	1.107	5.72717	0.53373	0.816725	1.00714
Q6YN16	1.028	0.982	0.951	3.9253	0.0602724	0.350554	0.989118
Q6YP21	1.021	1.004	0.958	3.27792	0.690265	0.839187	0.995667
Q6ZS81	1.006	1.028	1.002	1.3834	0.680275	0.198239	1.01498
Q709C8	0.968	1.048	0.979	4.34352	0.116901	0.680838	1.01236
Q71DI3	1.001	1.175	1.164	8.75199	0.347976	0.00208265	1.13704
Q7KZF4	1.035	1.042	1	2.19388	0.620769	0.0191613	1.03806
Q7L014	1.048	1.057	0.958	5.36189	0.0942555	0.525122	1.02229
Q7L0Y3	1.052	0.929	1.009	6.26294	0.300911	0.930145	1.00536
Q7L1Q6	1.057	0.963	1.016	4.65687	0.373884	0.699417	1.00208
Q7L2E3	1.048	1.065	1.064	0.900792	0.980933	0.159068	1.062
Q7L2H7	0.919	1.292	1.039	17.5764	0.22484	0.206522	1.06325
Q7L576	1.076	1.153	1.09	3.7074	0.627072	0.000230156	1.11582
Q7L591	0.958	0.949	0.971	1.15293	0.79298	0.510272	0.981143
Q7L5N1	0.958	1.059	1.005	5.01725	0.990908	0.666963	0.994278
Q7L9L4	1.022	0.997	1.07	3.60301	0.407793	0.188292	1.02586
Q7LGA3	1.01	0.922	0.98	4.60882	0.316625	0.115795	0.97
Q7Z2K6	0.982	1.005	1	1.21495	0.982387	0.251145	0.989271
Q7Z2W4	0.944	1.065	1.042	6.31832	0.215792	0.684498	1.02238
Q7Z2W9	1.391	0.978	1.104	18.2838	0.501034	0.916174	1.05238
Q7Z2Z2	1.05	1.086	0.974	5.51557	0.609407	0.52226	1.0368
Q7Z3B4	1.01	0.929	0.892	6.39545	0.841316	0.678792	0.986625
Q7Z3E5	0.969	1.058	1.015	4.38939	0.0729389	0.333878	1.01433
Q7Z4V5	1.029	0.926	1.115	9.24697	0.5	0.743468	1.02333
Q7Z4W1	0.894	0.978	1.002	5.9196	0.735926	0.0563106	0.902111
Q7Z5R6	0.964	0.935	0.907	3.0472	0.670666	0.0398674	0.965676
Q7Z6Z7	1.006	1.009	0.977	1.77202	0.647506	0.363234	1.01715
Q7Z7H5	0.96	0.886	0.944	4.18665	0.647697	0.0217745	0.931667
Q86SX6	0.969	0.977	0.967	0.544954	0.964827	0.217178	0.9772
Q86TU7	0.976	0.925	0.904	3.96011	0.767308	0.0673055	0.906625
Q86TX2	0.997	1.055	1.001	3.18311	0.875823	0.989756	1.00705
Q86UE4	0.953	1.003	1.018	3.43318	0.194913	0.906891	1.00717
Q86UP2	0.975	0.969	1.015	2.53532	0.795357	0.26869	0.988917
Q86UX7	1.024	1.026	0.998	1.53745	0.0341628	0.00294479	1.03357
Q86V81	1.057	1.019	1.03	1.8886	0.356157	0.337119	1.0285
Q86VP6	1.048	1.009	1.014	2.07304	0.34514	0.028193	1.0267
Q86WB0	0.954	0.966	1.02	3.58743	0.772486	0.697664	0.9858
Q86X76	0.909	0.895	1.014	6.92417	0.549749	0.302795	0.9486
Q86Y56	1.12	0.945	1.327	16.9124	0.245299	0.658597	1.0465
Q86Y82	1.003	1.03	1.011	1.3668	0.61968	0.515513	1.01195
Q8IUE6	1.022	1.059	1.166	6.90932	0.5	0.187688	1.08233
Q8IUR0	1.062	1.005	1.141	6.38678	0.321075	0.150831	1.0645
Q8IV08	1.002	1.032	1.006	1.60747	0.998252	0.0563724	1.03176
Q8IVW6	0.903	0.964	1.099	10.1451	0.126863	0.261271	0.9668
Q8IWB7	1.045	1.012	1.106	4.52323	0.0522136	0.00924303	1.0542
Q8IXH7	0.872	0.986	0.93	6.13374	0.448026	0.0511569	0.927
Q8IXI1	1.041	1.049	1.012	1.88278	0.374821	0.106951	1.03569
Q8IY17	1.039	1.03	1.013	1.28522	0.848111	0.191618	1.02444
Q8IYB3	0.985	1.057	0.997	3.80796	0.802319	0.949296	1.00189
Q8IYB8	1.524	1.637	1.006	24.2236	0.265334	0.118417	1.29425
Q8IZ69	0.824	1.013	1.053	12.6968	0.205589	0.681932	0.989375
Q8IZ83	0.929	0.986	0.966	3.01139	0.82466	0.0349442	0.94595
Q8N163	1.011	1.005	0.991	1.02393	0.408446	0.43569	0.992756
Q8N1G4	1.05	1.027	0.933	6.17806	0.0100954	0.409232	1.01596
Q8N2K0	1.044	1.02	1.011	1.66427	0.751382	0.376673	1.01891
Q8N5K1	1.076	1.066	1.057	0.891315	0.796054	0.0425412	1.04442
Q8N684	0.982	1.064	1.088	5.32053	0.0416815	0.026837	1.03828
Q8N6H7	0.94	1.033	0.957	5.07041	0.466029	0.962416	1.0113
Q8N6T3	0.995	0.859	0.997	8.32374	0.109714	0.0984227	0.950333
Q8N766	0.994	0.979	1.053	3.87834	0.4106	0.776204	1.00816
Q8NB37	0.983	1.018	0.988	1.89994	0.580523	0.859684	0.998143
Q8NBJ5	0.999	1.032	1.031	1.83905	0.486354	0.327722	1.01647
Q8NBQ5	1.007	1.031	1.034	1.44518	0.823262	0.0122038	1.04068
Q8NBS9	1.046	1.027	1.065	1.81644	0.979052	0.000938267	1.04286
Q8NBU5	0.936	0.942	1.001	3.74309	0.774436	0.308554	0.973636
Q8NBX0	0.989	1	0.973	1.37511	0.956957	0.533489	1.01415
Q8NC51	1.012	0.993	0.972	2.01629	0.792767	0.55044	1.01366
Q8NCA5	0.98	1.041	1.019	3.04858	0.615473	0.486174	1.01427
Q8NCN5	0.999	1.022	1.061	3.05083	0.884418	0.433611	1.1202
Q8NCW5	0.885	0.926	1.035	8.17214	0.435452	0.558366	1.04869
Q8NDA8	0.978	0.948	1.078	6.7978	0.261022	0.380354	1.04433
Q8NDX1	0.854	0.994	1.006	8.88294	0.483732	0.551124	0.9738
Q8NE71	1.059	1.062	1.039	1.18703	0.895796	0.00708695	1.06967
Q8NE86	0.906	0.966	1	4.97168	0.200095	0.125156	0.9666
Q8NF37	0.926	0.939	1.045	6.72952	0.467184	0.813421	1.01838
Q8NF50	1.002	0.982	1.023	2.04543	0.63703	0.201133	1.02039
Q8NFF5	0.912	1.08	0.989	8.46332	0.308086	0.487264	0.97925
Q8NFQ8	1.123	1.095	1.06	2.88878	0.792636	0.0777349	1.08
Q8NFW8	1.017	1.025	0.955	3.83528	0.400527	0.463482	1.01516
Q8NI27	1.015	1.067	1.133	5.51834	0.63711	0.111111	1.0854
Q8TAQ2	1.011	0.986	0.961	2.5355	0.5	0.431394	0.986
Q8TAT6	0.864	1.029	1.098	12.0599	0.524877	0.861377	0.997
Q8TBC4	1.108	0.998	1	6.07912	0.146377	0.0676463	1.05812
Q8TBQ9	1.095	0.988	1.003	5.63194	0.570478	0.21873	1.05567
Q8TCJ2	1.013	0.983	1.045	3.05873	0.27838	0.778118	1.0085
Q8TCS8	1.017	1.069	1.049	2.51002	0.293957	0.0391965	1.06085
Q8TCT9	1.051	1.066	1.095	2.08918	0.381584	0.00010587	1.08374
Q8TD55	0.992	1.012	0.988	1.28926	0.88671	0.488871	0.992179
Q8TDB6	0.994	0.957	1.012	2.83918	0.5	0.521892	0.987667
Q8TDZ2	0.969	0.94	0.955	1.51916	0.277087	0.00837451	0.953017
Q8TED4	1.056	0.958	0.979	5.17185	0.125684	0.75594	1.01425
Q8TEM1	1.051	0.985	1.038	3.41203	0.994978	0.734027	1.02067
Q8TEX9	1.031	0.978	0.98	3.01494	0.83487	0.974791	1.0161
Q8WU76	0.99	0.827	0.972	9.61272	0.240546	0.189187	0.951
Q8WU79	0.97	1.029	0.986	3.06656	0.0253584	0.201084	1.02102
Q8WU90	0.928	0.92	0.969	2.79945	0.575085	0.0167525	0.948333
Q8WUM0	0.906	0.861	0.99	7.12461	0.330102	0.00422149	0.906571
Q8WUM4	1.017	1.011	1.01	0.373858	0.903628	0.247266	1.01496
Q8WUX9	1.008	1.071	1.088	3.99241	0.36411	0.0339377	1.0635
Q8WVM8	1.07	1.045	1.033	1.79893	0.914333	0.401476	1.02797
Q8WVT3	0.9	0.943	0.958	3.22442	0.739039	0.063842	0.9298
Q8WVY7	1.038	0.894	1.115	11.045	0.20108	0.389791	1.041
Q8WWB7	1.018	0.931	0.908	6.09242	0.5	0.285994	0.952333
Q8WWM7	1.015	0.993	1.021	1.46011	0.63431	0.672077	0.9945
Q8WXF1	1.003	1.022	0.941	4.28452	0.142588	0.424103	1.0277
Q8WXX5	1.078	0.996	1.043	3.96016	0.259064	0.115532	1.0314
Q8WZ82	0.955	1.007	0.972	2.71106	0.850985	0.525723	0.98
Q8WZA9	0.944	0.974	1.017	3.7505	0.304692	0.464621	0.995544
Q92499	0.997	0.988	1.038	2.64493	0.308444	0.86556	1.0016
Q92520	1.041	0.964	1.013	3.87419	0.477264	0.736562	0.997381
Q92538	0.981	0.901	0.985	4.95831	0.5	0.252936	0.955667
Q92542	0.985	1.001	0.95	2.66518	0.248153	0.765884	0.997933
Q92552	0.958	1.016	0.982	2.95771	0.587808	0.334557	0.983571
Q92597	0.993	1.146	0.925	11.0827	0.314515	0.981052	1.0155
Q92598	1.008	0.989	0.989	1.10211	0.246969	0.100972	0.993599
Q92608	1.004	1.174	1.022	8.75513	0.605347	0.173072	1.0796
Q92616	1.001	1.032	0.984	2.42008	0.904851	0.685544	1.00334
Q92619	0.97	0.82	0.96	9.14891	0.099217	0.0141444	0.949273
Q92665	0.985	0.909	1.08	8.64248	0.438111	0.616857	0.981286
Q92688	0.986	1.09	1.029	5.04918	0.197891	0.0450427	1.0754
Q92696	0.964	0.94	0.95	1.26721	0.101294	0.000385009	0.9526
Q92734	1.02	1	1.147	7.55225	0.143974	0.187446	1.04089
Q92783	1.04	1.015	1.009	1.60984	0.56249	0.998801	1.00137
Q92835	0.98	0.934	0.99	3.08537	0.180775	0.0137085	0.978884
Q92841	1.024	0.984	1.037	2.72142	0.0982157	0.349699	1.02429
Q92879	1.016	1.003	1.094	4.74307	0.16355	0.134303	1.03011
Q92882	0.957	0.84	0.942	6.97297	0.127982	7.75e-05	0.919435
Q92888	1	1.028	0.981	2.35725	0.293791	0.834461	1.00511
Q92890	0.982	1.196	1.032	10.4623	0.870009	0.300519	1.0835
Q92896	1.019	0.996	1.084	4.41819	0.703275	0.110821	1.04481
Q92900	0.988	0.964	1.026	3.14933	0.0707351	0.303993	0.989042
Q92905	1.047	1.059	1.032	1.29328	0.844527	0.0269168	1.0496
Q92922	0.967	0.915	0.98	3.60532	0.5	0.15202	0.954
Q92930	1.094	0.982	1.018	5.54409	0.675187	0.979622	1.00362
Q92945	0.962	0.982	1.012	2.55407	0.389858	0.326323	0.993932
Q92947	1.051	1.073	0.999	3.65034	0.985766	0.733837	1.03036
Q92963	1.012	1.379	1.075	16.9861	0.0894705	0.0770166	1.09567
Q92973	1.011	1.084	1.052	3.48831	0.822513	0.299374	1.05195
Q92974	1.007	1.027	1.016	0.985245	0.57486	0.862652	1.00982
Q93009	1.031	1.036	1.037	0.310685	0.445658	0.0825956	1.026
Q93050	1.049	0.974	1.036	3.93061	0.698635	0.336409	1.0298
Q969H8	1.036	1.054	1.067	1.47929	0.112438	0.00559053	1.06384
Q969T9	0.961	1.013	1.037	3.87082	0.618722	0.398468	1.0429
Q969V3	1.026	0.961	1.052	4.62706	0.699298	0.199828	1.05748
Q969X5	1.082	1.105	1.058	2.17274	0.958639	0.246562	1.09175
Q969Z0	0.987	1.117	1.07	6.22169	0.635413	0.259891	1.0625
Q96A33	0.958	0.999	1.056	4.90049	0.413333	0.110251	1.04892
Q96AE4	0.956	1.014	1	3.05712	0.430009	0.96578	1.004
Q96AG4	1.021	0.99	1	1.57641	0.257723	0.476223	0.996836
Q96AH8	1.037	0.989	1.044	2.92562	0.316707	0.50978	1.0193
Q96AT9	0.951	0.95	0.969	1.1177	0.274194	0.0150784	0.952647
Q96B36	0.982	0.881	1.01	7.08548	0.44267	0.325531	0.97
Q96B97	1.019	1.1	0.987	5.6256	0.88187	0.411129	1.03324
Q96BM9	1.046	0.963	0.913	6.89721	0.377194	0.670136	0.987
Q96BY6	1.012	1.046	0.992	2.68532	0.15172	0.345446	1.01892
Q96C19	0.986	0.984	1.007	1.28394	0.917658	0.369859	0.997256
Q96C86	1.062	0.913	1.055	8.32449	0.0505605	0.589855	0.991867
Q96CS3	1.028	0.964	1.055	4.60159	0.799149	0.881183	1.02353
Q96CT7	1.019	1.092	1.074	3.58217	0.436211	0.0098119	1.09631
Q96CX2	0.901	0.975	0.915	4.22545	0.936327	0.745953	0.995778
Q96DV4	1.026	0.982	0.992	2.30651	0.66084	0.484384	0.98475
Q96EM0	1.082	1.034	1	3.9665	0.862088	0.512863	1.03975
Q96EP5	1.02	1.001	1.054	2.61965	0.690264	0.198338	1.04164
Q96ER9	0.811	0.965	1.057	13.1622	0.202566	0.200412	0.942286
Q96EY1	0.992	0.96	0.953	2.14726	0.173034	0.197296	0.978812
Q96FJ2	1.011	1.041	1.003	1.96726	0.5	0.251663	1.01833
Q96FN4	1.04	1.116	1.293	11.2917	0.229103	0.0814559	1.098
Q96FQ6	0.991	0.99	0.91	4.82318	0.516881	0.291158	0.965333
Q96FW1	0.989	0.957	1.008	2.6176	0.242673	0.157148	0.990277
Q96G03	1.019	0.947	0.997	3.7357	0.308212	0.634637	1.00056
Q96GA7	0.971	1.034	1.003	3.14175	0.459465	0.207437	1.0315
Q96HC4	0.966	0.964	0.931	2.06103	0.505054	0.556713	0.985
Q96HD1	1.078	0.996	1.211	9.90899	0.156524	0.257441	1.0496
Q96HS1	1.014	1.008	0.988	1.35685	0.597609	0.613662	1.01176
Q96HY6	0.899	1.046	1.047	8.53883	0.0477993	0.839742	1.00064
Q96I24	1.003	1.06	1.009	3.05868	0.719169	0.21503	1.046
Q96I25	0.991	1.049	0.906	7.32419	0.253091	0.924734	0.99875
Q96I99	1.022	1.065	1.017	2.5504	0.666735	0.0506603	1.02745
Q96IJ6	0.867	1.024	0.889	9.17351	0.70941	0.151004	0.922714
Q96IU4	0.952	0.987	0.96	1.89783	0.294675	0.413829	0.987087
Q96IX5	1.044	0.979	0.984	3.60867	0.0725421	0.305405	1.01814
Q96JB5	0.89	1.101	0.958	10.9561	0.0123274	0.948229	1.01361
Q96JJ3	0.978	0.962	0.916	3.38098	0.667529	0.127295	0.959889
Q96JJ7	1.034	0.989	1.044	2.86573	0.191522	0.10197	1.0319
Q96K12	1.005	0.934	0.944	3.99914	0.77629	0.823429	1.01478
Q96KA5	1.019	0.974	0.945	3.8074	0.730242	0.928974	1.01
Q96KP4	0.956	0.946	0.948	0.557	0.811225	2.27e-05	0.970836
Q96KR1	1.004	1.104	1.034	4.89968	0.632357	0.0793282	1.06275
Q96M27	0.987	0.913	0.967	4.00555	0.441244	0.0077122	0.942667
Q96N66	1.086	1.037	1.102	3.15045	0.628388	0.098845	1.05214
Q96NT0	1.064	0.839	0.877	12.9974	0.5	0.379657	0.926667
Q96P16	1.086	0.903	0.946	9.78079	0.5	0.695896	0.978333
Q96P48	0.943	0.967	1.053	5.85611	0.141292	0.354675	0.9816
Q96PK6	0.977	1.023	1.042	3.29601	0.196313	0.0475591	1.0549
Q96PU8	0.984	0.965	0.936	2.51366	0.430763	0.101597	0.976167
Q96PY5	0.96	1.21	1.038	11.9618	0.116301	0.417792	1.04729
Q96QK1	0.991	0.972	0.995	1.24627	0.797093	0.303679	0.993162
Q96QR8	1.081	0.916	1.01	8.25741	0.268337	0.348066	1.02671
Q96RP9	1.016	1.032	0.974	2.97374	0.211965	0.846215	1.00918
Q96RQ3	0.992	0.941	0.97	2.64347	0.18704	0.00299656	0.955739
Q96RQ9	1.077	1.102	1.135	2.63354	0.479391	0.0003198	1.10917
Q96S44	0.954	0.863	1.025	8.57201	0.83008	0.0683807	0.923692
Q96S97	1.055	1.241	1.093	8.69918	0.592572	0.0990076	1.16125
Q96SB3	0.933	1.055	1.107	8.65744	0.295317	0.74152	1.0178
Q96ST3	1.149	0.906	1.033	11.8078	0.5	0.758218	1.02933
Q96T51	0.942	1.102	1.006	7.92114	0.232151	0.347557	1.02805
Q96T76	0.903	0.957	0.927	2.91232	0.581903	0.891846	1.01411
Q96TA1	1.069	1.035	0.985	4.10358	0.179192	0.00636011	1.07483
Q96TA2	1	1.03	1.014	1.47941	0.968281	0.970746	1.00245
Q96TC7	0.994	1.089	1.024	4.68903	0.0613	0.0297493	1.03724
Q99417	0.882	1.076	0.989	9.89192	0.058947	0.501722	0.989895
Q99426	1.039	0.973	0.948	4.76495	0.876863	0.89544	1
Q99436	1.023	0.98	0.974	2.69335	0.709348	0.729711	0.999387
Q99439	0.949	0.977	0.972	1.54588	0.442955	0.0966879	0.981946
Q99442	1.048	0.965	0.994	4.20248	0.0700721	0.774066	0.997333
Q99459	0.958	0.967	0.975	0.879817	0.779677	0.0677873	0.962316
Q99460	0.964	1.015	0.989	2.57766	0.460442	0.79304	1.00582
Q99471	0.951	0.968	0.989	1.96373	0.629631	0.0349617	0.963645
Q99497	0.989	0.897	0.926	5.01801	0.00817091	0.000698507	0.975072
Q99536	0.987	1.05	1.004	3.2154	0.313457	0.563659	1.03434
Q99541	0.983	1.018	1.004	1.7587	0.745336	0.457376	1.02706
Q99598	0.951	0.92	1.092	9.28199	0.355476	0.849153	1.01417
Q99613	1.017	1.021	0.978	2.36297	0.934003	0.863759	1.00836
Q99623	1.081	1.047	1.033	2.34274	0.893309	0.00163846	1.05817
Q99627	1.011	0.907	0.914	6.15775	0.342705	0.48042	0.983846
Q99714	1.032	1.075	1.022	2.69993	0.408445	0.000876664	1.05991
Q99729	0.967	0.959	0.957	0.550625	0.875077	0.194789	0.97966
Q99733	0.95	0.915	0.994	4.15376	0.973565	0.705801	0.997923
Q99747	1.029	1.149	0.974	8.51738	0.731963	0.471885	1.03575
Q99798	0.988	1.005	0.992	0.893286	0.298002	0.7571	1.01119
Q99805	0.951	1.141	1.103	9.44024	0.559023	0.114969	1.12069
Q99816	0.982	0.966	0.941	2.14579	0.658092	0.43154	0.987187
Q99829	0.991	1.012	0.976	1.82106	0.377732	0.965496	1.00254
Q99832	1.015	1.007	0.992	1.1622	0.395272	0.129073	1.03692
Q99836	0.933	1.058	1.042	6.7282	0.701336	0.98101	1.0024
Q99848	0.986	0.958	0.928	3.02985	0.137846	0.0224109	0.961889
Q99873	0.97	0.977	0.971	0.389233	0.967681	0.956556	1.01214
Q99961	0.868	0.834	0.986	8.90342	0.632378	0.108684	0.930889
Q99988	0.943	1.067	1.099	7.95086	0.00224058	0.0251101	1.07744
Q9BPX5	0.993	1.034	1.005	2.08567	0.677389	0.394491	0.990774
Q9BQ67	0.964	1.029	0.957	4.0376	0.251761	0.216204	0.979778
Q9BQA1	1.013	1.042	1.036	1.48573	0.981837	0.0748959	1.08807
Q9BQB6	1.04	0.936	0.962	5.52655	0.294742	0.245852	0.975667
Q9BQE3	1.043	1.132	0.942	9.14948	0.570447	0.249246	0.980897
Q9BQG0	1.025	1.006	0.993	1.59658	0.535342	0.848348	1.01046
Q9BR76	0.992	0.906	0.965	4.60856	0.24296	0.661773	0.971458
Q9BRA2	0.955	0.904	0.943	2.85488	0.445854	2.28e-05	0.953094
Q9BRF8	0.971	0.949	0.961	1.14701	0.836762	0.018107	0.966
Q9BRK5	1.097	1.007	0.99	5.57538	0.603157	0.262216	1.064
Q9BRP8	0.982	0.963	0.94	2.18701	0.969573	0.00157442	0.941154
Q9BRR6	1.039	1.118	1.086	3.67591	0.625677	0.00416596	1.08
Q9BRX8	1.101	1.072	1.038	2.9461	0.871881	0.12563	1.06671
Q9BS26	0.974	0.962	0.961	0.749138	0.496577	8.49e-05	0.96634
Q9BSJ8	0.989	0.999	1.022	1.68652	0.37749	0.141575	1.01989
Q9BT09	1.006	1.039	0.979	2.98115	0.439739	0.708521	1.00795
Q9BT78	0.965	0.987	0.988	1.32653	0.687965	0.168902	0.980219
Q9BTT0	0.972	0.996	1.009	1.89156	0.774617	0.403704	0.991786
Q9BTV4	1.046	1.063	1.002	3.03569	0.147502	0.0618535	1.02809
Q9BTW9	1.037	0.949	0.942	5.42453	0.605635	0.681828	0.9917
Q9BTY7	1.039	0.875	1.006	8.91194	0.5	0.62921	0.973333
Q9BUF5	0.994	1.032	1.014	1.87587	0.641978	0.29196	1.06923
Q9BUH6	0.977	0.967	0.966	0.627089	0.855501	0.146801	0.977962
Q9BUJ2	0.947	1.077	0.995	6.53231	0.051203	0.410354	1.02567
Q9BUN8	1.047	1.157	1.136	5.24533	0.757685	0.0516512	1.144
Q9BUQ8	0.981	0.855	0.921	6.85787	0.471912	0.0254959	0.8972
Q9BV40	0.982	1.114	0.986	7.30845	0.776737	0.0522681	1.10775
Q9BVC6	0.995	0.963	0.965	1.8398	0.717865	0.577243	0.991313
Q9BVG4	0.957	0.952	0.939	0.978747	0.51441	0.00215922	0.929727
Q9BVJ6	1.061	0.984	0.989	4.26024	0.901681	0.869353	1.014
Q9BVJ7	1.03	0.945	1.043	5.29085	0.419247	0.518109	1.01958
Q9BVK6	0.909	1.026	1.078	8.61848	0.14629	0.437462	0.987231
Q9BVP2	1.052	1.074	1.044	1.47018	0.685619	0.0772214	1.04743
Q9BWD1	0.953	0.985	1.063	5.65615	0.586378	0.796455	1.00129
Q9BWF3	0.979	1.11	1.176	9.21329	0.392344	0.239161	1.0728
Q9BWM7	1.011	1.03	1.021	0.931194	0.852257	0.26207	1.02086
Q9BX68	0.912	1.02	0.997	5.82678	0.0404657	0.0627048	0.978414
Q9BXB4	1.055	0.886	1.003	8.82048	0.345254	0.562681	1.03917
Q9BXJ9	1.003	0.967	1.008	2.25334	0.625439	0.337467	0.986125
Q9BXK5	0.956	0.994	1.042	4.3212	0.253335	0.655578	0.993077
Q9BXP5	1.033	1.015	0.977	2.83528	0.838621	0.294214	0.980304
Q9BXS5	1.011	0.934	0.957	4.08612	0.469897	0.0931239	0.9678
Q9BXY0	1.002	0.928	0.901	5.54124	0.5	0.203483	0.943667
Q9BY32	1.019	0.926	0.972	4.7824	0.14376	0.160607	0.971
Q9BY43	0.976	0.975	1	1.43889	0.490961	0.0761665	0.980125
Q9BY44	0.993	0.99	1.035	2.50094	0.321771	0.523693	0.992091
Q9BYD3	0.923	0.999	0.98	4.08873	0.487059	0.528508	0.985667
Q9BYK8	1.16	1.136	0.983	8.7846	0.376207	0.183419	1.082
Q9BYT8	0.966	1.095	1.025	6.27785	0.753498	0.823273	1.01162
Q9BZE4	1.054	1.165	1.07	5.47304	0.251651	0.000449655	1.085
Q9BZF1	1.043	1.001	1.015	2.09729	0.135771	0.567811	1.01851
Q9BZQ8	1.038	1.024	0.984	2.76006	0.715462	0.322949	1.0393
Q9BZZ5	0.997	1.067	1.018	3.49655	0.0376356	0.0757929	1.03161
Q9C0C2	1.013	0.939	1.03	4.86759	0.157412	0.749908	0.997421
Q9GZL7	1.041	0.878	0.992	8.61891	0.27035	0.706129	0.9892
Q9GZS3	0.902	1.063	1.006	8.24322	0.564214	0.595785	1.03656
Q9GZT3	1.07	0.943	0.983	6.502	0.324555	0.685604	0.993714
Q9GZY6	0.946	0.884	0.963	4.4663	0.439426	0.0190974	0.929636
Q9GZZ9	0.957	1.036	0.947	4.97495	0.313693	0.699743	1.03736
Q9H078	1.108	1.171	1.123	2.90203	0.794014	0.00634846	1.1365
Q9H0A0	1.017	0.985	1.066	3.9892	0.774064	0.22586	1.09531
Q9H0B6	0.85	0.957	1.016	8.94247	0.494551	0.441123	0.9642
Q9H0D6	0.953	1.037	1.039	4.8615	0.398696	0.555872	1.02174
Q9H0E2	1.043	1.064	0.998	3.25792	0.696451	0.189297	1.02757
Q9H0R4	1.031	1.026	1.057	1.6034	0.766357	0.401633	1.0224
Q9H0U4	1.056	1.392	1.036	17.2227	0.00694318	0.00136151	1.13169
Q9H0W9	0.974	1.131	1.065	7.46035	0.495549	0.163916	1.06963
Q9H173	0.973	0.973	0.973	0	0.999844	0.155607	0.9734
Q9H1C4	1.069	0.979	0.946	6.37908	0.321761	0.291064	0.971833
Q9H1E3	1.049	1.083	0.985	4.78916	0.537021	0.338121	1.042
Q9H223	0.948	1	0.996	2.94871	0.0997718	0.280225	0.988633
Q9H257	0.997	0.977	1.008	1.58111	0.792293	0.581605	1.02711
Q9H269	1.041	1.158	0.978	8.62512	0.296312	0.532678	1.04083
Q9H270	0.963	1.031	1.035	4.00766	0.836462	0.85292	1.011
Q9H299	0.973	0.886	0.96	4.99422	0.88672	0.0218582	0.963863
Q9H2G2	0.989	0.974	1.015	2.08977	0.617766	0.183945	0.979211
Q9H2U2	0.993	0.959	0.964	1.88864	0.86255	0.0488797	0.96975
Q9H2W6	1.023	1.027	0.931	5.46539	0.284284	0.362031	0.983
Q9H3H1	1.047	1.037	1.015	1.58477	0.667697	0.0443931	1.0294
Q9H3K2	1.017	1.262	1.064	11.6684	0.00563657	0.000734158	1.13633
Q9H3K6	0.951	0.996	0.955	2.57476	0.42616	0.0290177	0.978806
Q9H3N1	1.01	0.973	1.013	2.23083	0.116174	0.723737	0.9985
Q9H3P7	0.962	1.032	1.002	3.51657	0.106659	0.66991	1.02
Q9H3U1	0.986	0.928	0.991	3.61642	0.397379	0.325706	0.983261
Q9H444	1.001	1.033	0.975	2.89648	0.466316	0.75957	0.99816
Q9H4A3	0.883	1.003	0.916	6.63725	0.538302	0.226539	0.94
Q9H4A4	0.955	0.952	0.984	1.83393	0.686038	0.0182248	0.972843
Q9H4A6	0.954	0.899	0.954	3.39376	0.86394	0.384664	0.983667
Q9H4M9	0.997	1.256	1.066	12.1237	0.0611411	0.000742343	1.11726
Q9H4X1	1.137	1.101	0.994	6.90405	0.5	0.213962	1.07733
Q9H583	1.086	0.97	1.019	5.6812	0.783133	0.920403	1.01143
Q9H5X1	0.916	0.994	0.899	5.41036	0.500168	0.0231064	0.934636
Q9H6W3	1.025	0.969	1.012	2.92502	0.73626	0.960559	1.0035
Q9H773	0.901	0.94	0.971	3.74212	0.694944	0.0558212	0.944571
Q9H7D7	0.986	0.947	1.022	3.80812	0.646275	0.584134	0.98
Q9H7Z7	1.003	0.932	0.935	4.19727	0.650813	0.0490974	0.867455
Q9H845	1.041	0.948	0.928	6.20178	0.314277	0.46919	0.9855
Q9H8Y8	0.921	0.957	0.976	2.93635	0.507918	0.0129087	0.95375
Q9H936	0.968	0.959	1.075	6.44887	0.902405	0.733179	0.988333
Q9H993	0.953	0.938	1.027	4.8987	0.449848	0.961558	1.00087
Q9H9A5	1.038	1.1	0.944	7.64553	0.329204	0.427834	1.03025
Q9H9B4	0.938	1.209	1.038	12.9081	0.426277	0.222806	1.10631
Q9H9C1	1.099	1.026	0.979	5.84416	0.14163	0.167982	1.0366
Q9H9J2	1.012	1.044	0.946	4.994	0.776933	0.251077	1.11143
Q9H9Q2	1.091	0.974	0.893	10.0957	0.5	0.791591	0.986
Q9HA77	0.967	1.125	1.136	8.78781	0.172193	0.011286	1.11245
Q9HAB8	1.02	0.989	1.009	1.56225	0.983222	0.751741	1.012
Q9HAV4	0.894	1.169	1.041	13.2999	0.30005	0.80624	1.02367
Q9HAV7	1.029	0.956	0.949	4.53024	0.304018	0.275228	0.984909
Q9HB07	1.064	1.113	1.072	2.42723	0.808054	0.0255791	1.0782
Q9HB19	0.958	0.911	0.967	3.18111	0.677723	0.0529057	0.946429
Q9HB40	0.982	0.904	0.966	4.33366	0.320437	0.0627757	0.9135
Q9HB71	1.008	0.913	0.953	4.97881	0.589769	0.334675	0.976778
Q9HB90	0.897	0.987	0.897	5.60534	0.425611	0.0117896	0.9327
Q9HBI0	1.021	1.066	1.047	2.16247	0.956442	0.570501	1.02039
Q9HBL8	0.986	1.024	0.979	2.43034	0.482882	0.564275	0.988833
Q9HC21	1.055	1.097	1.036	2.93736	0.748842	0.212141	1.0727
Q9HC38	1.02	0.96	0.927	4.86571	0.0601288	0.00893893	0.962594
Q9HCC0	1.023	1.023	0.998	1.42251	0.6303	0.253241	1.02184
Q9HCE1	0.952	0.873	0.956	5.04942	0.573411	0.178867	0.96525
Q9HCN8	1.012	0.968	0.982	2.2768	0.827258	0.534572	0.988182
Q9HCU5	0.986	1.019	1.125	6.96082	0.390605	0.690929	1.01481
Q9HD20	1.057	1.006	1.074	3.38428	0.977875	0.652392	1.0573
Q9HD45	1.026	1	0.994	1.68972	0.496206	0.975971	1.00264
Q9HDC9	0.971	1	1.059	4.44002	0.483778	0.16904	1.0298
Q9NP61	0.97	0.939	0.98	2.21989	0.963058	0.246613	0.974375
Q9NP72	1.016	1.041	1.019	1.33131	0.532171	0.828437	1.00591
Q9NP97	0.939	0.948	0.91	2.12991	0.584943	1.32e-05	0.925308
Q9NPA8	0.995	1.037	1.058	3.11437	0.193202	0.0859945	1.0282
Q9NPJ3	1.021	1.053	0.967	4.28804	0.177877	0.928116	0.999714
Q9NPL8	1.02	1.239	1.007	11.9738	0.235964	0.391028	1.05978
Q9NPQ8	0.935	0.908	0.993	4.59435	0.855964	0.290676	0.9402
Q9NQ50	1.006	0.958	0.871	7.24153	0.079976	0.11197	0.957667
Q9NQC3	1.015	0.984	0.938	3.95738	0.168388	0.0766911	0.986125
Q9NQG5	1.046	1.088	1.007	3.86908	0.560124	0.341616	1.03829
Q9NQH7	0.897	0.999	0.934	5.47384	0.783819	0.0518291	0.94325
Q9NQR4	0.943	0.905	0.977	3.82497	0.332548	0.000545314	0.951794
Q9NQT4	1.007	1.067	1.058	3.09937	0.698449	0.211324	1.04589
Q9NQW7	0.986	0.989	0.99	0.210624	0.6907	0.0137356	0.980129
Q9NR12	1.01	0.977	0.952	2.96956	0.239117	0.0515373	0.973844
Q9NR28	1.042	1.043	1.022	1.14383	0.748713	0.18274	1.0292
Q9NR30	1.014	1.049	1.04	1.75718	0.403936	0.0198202	1.04054
Q9NR31	1.045	1.071	1.032	1.89242	0.282427	0.0418271	1.03451
Q9NR45	1.019	0.942	0.98	3.92735	0.314649	0.176708	0.979152
Q9NRP0	1.009	0.944	1.016	4.01176	0.082931	0.86003	0.999944
Q9NRV9	0.986	0.952	0.898	4.69434	0.213277	0.0393856	0.9611
Q9NRX4	0.88	0.936	1.002	6.50124	0.498843	0.145697	0.9395
Q9NS69	1.052	1.034	1.058	1.19179	0.802545	0.154806	1.07942
Q9NS86	1.005	0.934	0.898	5.75739	0.790051	0.200764	0.941857
Q9NSD9	1.006	1.009	1.012	0.297324	0.879853	0.31268	1.01351
Q9NSE4	1.062	1.049	0.992	3.59976	0.966477	0.0155187	1.04349
Q9NT62	0.912	0.994	0.977	4.50345	0.521476	0.199883	0.976696
Q9NTJ5	0.985	0.994	1.03	2.37405	0.402828	0.738304	0.998313
Q9NTK5	0.987	0.973	0.957	1.54382	0.198227	8.81e-05	0.9585
Q9NTX5	0.983	1.133	0.985	8.3229	0.368211	0.585219	1.02646
Q9NTZ6	0.933	1.077	1.016	7.16585	0.523862	0.865903	1.0111
Q9NUQ8	0.973	0.972	1.031	3.40511	0.280922	0.129861	0.964
Q9NUQ9	0.995	0.95	1.006	3.01631	0.666608	0.28036	0.994338
Q9NUU7	0.998	1.06	1.022	3.04503	0.433745	0.103987	1.06505
Q9NVD7	1.033	0.979	1.139	7.74955	0.509632	0.257163	1.0745
Q9NVH1	1.047	1.002	0.967	3.98913	0.13667	0.657277	0.995565
Q9NVI7	1.054	0.973	0.995	4.15798	0.312406	0.561536	1.02473
Q9NVJ2	1.033	0.994	0.938	4.83165	0.14625	0.404057	0.984714
Q9NVP1	1.065	0.929	1.03	7.00582	0.205637	0.729355	0.995933
Q9NVZ3	0.993	0.954	0.991	2.24255	0.91909	0.73971	0.997455
Q9NWV8	1.025	1.042	1.022	1.0475	0.833549	0.656816	1.02812
Q9NX40	1.057	1.119	1.077	2.91828	0.808017	0.174123	1.07648
Q9NX46	1.016	1.018	0.953	3.71248	0.5	0.844997	0.995667
Q9NX58	1.106	0.976	1.049	6.24375	0.317989	0.0742049	1.0522
Q9NX63	1.002	0.983	0.98	1.20712	0.524352	0.27803	0.986178
Q9NX76	0.981	0.936	1.135	10.2579	0.307998	0.373716	1.05633
Q9NXJ5	0.963	0.795	0.933	9.98875	0.11876	0.0142462	0.926
Q9NY33	0.994	0.985	0.982	0.632725	0.648613	0.836297	1.00258
Q9NY65	1.066	1.492	1.199	17.4035	0.0866732	0.00390635	1.25317
Q9NYF8	0.999	1.022	1.039	1.96812	0.959459	0.779927	1.00706
Q9NYL9	0.972	1.088	1.011	5.76635	0.0802922	0.260795	1.03367
Q9NYU2	0.999	1.071	1.036	3.47759	0.0364868	0.0791314	1.03272
Q9NZ01	1.076	1.364	1.143	12.6184	0.815973	0.502976	1.09641
Q9NZ08	0.995	1.115	0.989	6.88068	0.00622853	0.0450556	1.04153
Q9NZ32	0.982	0.821	1.016	11.0853	0.256439	0.365872	0.959
Q9NZ45	1.003	1.214	1.097	9.56929	0.203138	0.00317749	1.1205
Q9NZA1	0.966	0.886	0.898	4.70653	0.13873	9.63e-05	0.924864
Q9NZB2	1.102	1.034	1.01	4.55068	0.455151	0.0311955	1.03495
Q9NZL9	1.086	0.971	0.974	6.4876	0.15102	0.291732	0.985
Q9NZM1	1.003	1.011	0.981	1.55608	0.834504	0.434387	0.996908
Q9NZR1	0.91	0.844	1.094	13.6473	0.122124	0.114387	0.939375
Q9NZZ3	0.942	1.013	0.981	3.63326	0.531004	0.0302112	0.96497
Q9P035	0.93	0.917	0.958	2.24089	0.637538	0.0449508	0.9425
Q9P0L0	1.014	0.994	1.01	1.05199	0.588117	0.26122	1.01947
Q9P0M6	1.039	1.038	1.034	0.255135	0.992214	0.0816742	1.0372
Q9P107	1.003	1.035	0.971	3.19043	0.574799	0.679223	0.990545
Q9P1F3	0.96	0.986	0.852	7.61887	0.127117	0.000408998	0.914
Q9P258	1.015	1.023	0.987	1.8747	0.443416	0.110125	1.03105
Q9P260	0.967	1.083	1.017	5.69126	0.705179	0.941767	1.0002
Q9P287	0.98	0.939	0.987	2.67681	0.250443	0.0165641	0.9625
Q9P289	1.002	0.807	0.969	11.271	0.334725	0.213537	0.930833
Q9P2E9	0.971	1.033	1.015	3.16949	0.724028	0.456979	0.995132
Q9P2J5	0.986	1.039	1.037	2.94306	0.00159657	7.72e-07	1.07425
Q9P2R3	0.99	0.955	0.999	2.36872	0.147369	0.3495	0.982409
Q9P2R7	1	0.975	1.055	4.05215	0.368289	0.215566	1.02767
Q9UBB4	0.991	1.111	1.046	5.72453	0.523021	0.672657	1.01011
Q9UBC2	1.067	0.935	0.993	6.62719	0.120814	0.784253	1.01
Q9UBE0	0.987	1.016	0.986	1.71019	0.452986	0.753785	0.998115
Q9UBF2	1.121	0.925	1.067	9.75641	0.605381	0.948799	1.0135
Q9UBQ0	1.022	0.979	0.997	2.16092	0.982199	0.708307	1.01729
Q9UBQ5	0.924	0.934	1.027	5.9065	0.261567	0.209697	0.972333
Q9UBQ7	1.031	0.883	0.879	9.30458	0.00895581	0.00035598	0.931158
Q9UBR2	0.876	0.992	0.938	6.20591	0.198391	0.0262584	0.939692
Q9UBS4	1.061	1.158	0.961	9.29281	0.511254	0.144916	1.06412
Q9UBT2	1.011	1.014	0.965	2.7557	0.297524	0.0723655	0.978756
Q9UBV8	1.04	0.699	0.774	21.392	0.0650148	0.000900421	0.7905
Q9UBW5	0.973	0.974	0.982	0.505246	0.819436	0.41046	0.983833
Q9UBX3	1.002	1.163	0.955	10.4887	0.5	0.608868	1.04
Q9UDW1	1.074	0.971	0.909	8.46425	0.223731	0.551212	1.02671
Q9UGP8	0.984	1.056	1.046	3.79173	0.345748	0.211057	1.02543
Q9UGV2	0.995	1.091	0.987	5.64986	0.317091	0.963398	1.00233
Q9UH99	1.062	1.02	1.044	2.0222	0.985015	0.0290504	1.04953
Q9UHB6	1.022	1.032	1.05	1.37138	0.910619	0.109151	1.066
Q9UHB9	0.974	1.047	0.978	4.10543	0.0561706	0.879017	1.00158
Q9UHD1	1.032	0.957	1.018	3.97861	0.686193	0.762515	1.01605
Q9UHD8	0.968	0.933	0.945	1.87482	0.881539	0.125212	0.959562
Q9UHG3	1.005	1.009	0.924	4.89739	0.434274	0.354946	0.986727
Q9UHL4	0.936	0.886	0.956	3.89368	0.248116	3.42e-08	0.921026
Q9UHV9	0.957	1.01	0.983	2.69508	0.311726	0.117732	0.985706
Q9UHX1	0.978	1.03	0.963	3.55047	0.0222473	0.681631	1.02012
Q9UHY7	1.014	0.847	0.913	9.09615	0.168946	0.0866562	0.9404
Q9UI08	0.962	0.978	1.035	3.86934	0.425334	0.537795	1.02679
Q9UI10	1.053	0.974	0.808	13.2326	0.0764836	0.498654	0.980667
Q9UI12	0.942	0.997	0.994	3.16311	0.132569	0.825057	1.00111
Q9UI15	1.018	0.882	0.918	7.50161	0.15327	0.134443	0.9595
Q9UIA0	1.007	0.928	0.916	5.20241	0.533962	0.342431	0.977583
Q9UIA9	1.055	0.867	1.016	10.1312	0.253329	0.532715	0.9736
Q9UID3	0.907	0.78	0.945	9.84893	0.284118	0.0523147	0.89425
Q9UIJ7	1.008	1.013	1.051	2.29648	0.635411	0.948222	1.00588
Q9UJS0	0.946	0.95	1.03	4.85833	0.0317172	0.0433303	0.968
Q9UJU6	0.965	0.95	0.977	1.40329	0.905455	0.146576	0.975846
Q9UJW0	1.027	0.998	1.109	5.51087	0.428979	0.112241	1.077
Q9UJZ1	1.023	1.067	1.041	2.11953	0.234338	0.00786656	1.02898
Q9UK41	1.004	0.785	0.887	12.2854	0.5	0.234986	0.892
Q9UKD2	1.01	0.915	0.949	5.02455	0.862148	0.770014	0.997
Q9UKK3	1.119	0.677	0.746	28.0629	0.5	0.341924	0.847333
Q9UKK9	0.971	0.937	1	3.25307	0.117296	0.76878	1.03109
Q9UKL0	1.115	1.121	0.939	9.76906	0.280596	0.468808	1.033
Q9UKM9	1.065	1.069	1.014	2.92232	0.0143543	0.0281205	1.02988
Q9UKW4	0.996	1.034	0.962	3.61148	0.730964	0.736223	0.994273
Q9UKY7	1.043	0.983	1	3.06589	0.833113	0.653674	1.02125
Q9UL25	1.101	1.02	1.055	3.83731	0.746311	0.159038	1.0701
Q9UL46	1.026	0.908	0.945	6.28882	0.202928	0.0224883	0.962387
Q9ULA0	1.004	1.097	1.011	4.99273	0.325812	0.0560682	1.05686
Q9ULC4	1.049	1.165	1.051	6.10133	0.734832	0.57821	1.048
Q9ULC5	1.076	1.091	1.016	3.74046	0.814211	0.517882	1.03189
Q9ULV4	0.993	0.94	0.986	2.95913	0.592272	0.626451	1.01226
Q9ULZ3	0.934	0.926	0.964	2.12818	0.742956	0.00164529	0.9305
Q9UM00	1.003	1.08	1.012	4.08069	0.745655	0.432981	1.02632
Q9UM54	1.011	1.007	1.014	0.347482	0.807692	0.202167	1.0263
Q9UMS4	0.984	1.041	1	2.91566	0.302859	0.194622	1.05737
Q9UMX5	1.046	1.089	1.016	3.49341	0.273004	0.0369654	1.05129
Q9UMY4	0.957	0.919	0.905	2.90262	0.820552	0.000875294	0.907846
Q9UN86	0.894	0.983	0.956	4.83225	0.063111	0.482046	0.986357
Q9UNE7	0.964	0.93	0.981	2.7097	0.940056	0.165434	0.936
Q9UNF0	0.985	0.946	0.953	2.16289	0.693207	0.0343756	0.978145
Q9UNH7	1	1.053	0.943	5.50856	0.220225	0.358245	0.989378
Q9UNL2	1.056	0.85	0.935	10.9317	0.138837	0.320788	0.9662
Q9UNM6	1.016	0.977	0.985	2.07515	0.610835	0.127999	1.03925
Q9UNN5	0.927	0.997	0.977	3.72859	0.147239	0.0243722	0.967267
Q9UNP9	1.005	0.941	0.891	6.04263	0.39598	0.0351904	0.941833
Q9UNS2	0.986	1.082	1.026	4.67567	0.269065	0.196004	1.03415
Q9UNZ2	0.912	1.023	0.962	5.75672	0.614691	0.114084	0.962091
Q9UPN3	0.926	1.059	1.021	6.83687	0.0131877	0.82126	1.0014
Q9UQ35	0.979	0.978	1.003	1.43452	0.52727	0.491686	0.990885
Q9UQ80	1.004	0.964	1.008	2.45273	0.107194	0.670986	1.00696
Q9UQ88	0.967	1	0.928	3.73489	0.529673	0.455946	0.977333
Q9UQB8	0.984	1.021	1.002	1.84592	0.564979	0.620094	1.01114
Q9Y224	0.996	0.993	1.021	1.53221	0.884018	0.531148	1.02565
Q9Y230	0.996	1.004	0.985	0.958733	0.619644	0.373049	0.997108
Q9Y262	0.989	1.038	0.961	3.91309	0.229149	0.527557	1.01259
Q9Y263	1.031	1.057	1.037	1.30692	0.857054	0.051033	1.05857
Q9Y265	0.986	1.024	0.988	2.13996	0.520003	0.826934	1.00209
Q9Y266	1.032	1.003	0.979	2.6416	0.274185	0.755313	1.01113
Q9Y277	0.977	1.045	1.052	4.04313	0.00450699	0.00181846	1.04879
Q9Y285	0.986	1.156	1.092	7.96478	0.323477	0.0377598	1.09771
Q9Y295	1.001	1.038	0.977	3.0567	0.336617	0.929843	1.00459
Q9Y2B0	0.999	1.044	0.991	2.82514	0.619924	0.50512	1.01209
Q9Y2L1	1.039	1.063	1.08	1.94211	0.910331	0.0161138	1.08856
Q9Y2Q3	1.078	1.059	1.017	2.96902	0.439578	0.181536	1.05557
Q9Y2Q5	1.285	1.322	1.078	10.7056	0.458093	0.0370665	1.2242
Q9Y2S6	1.07	1.096	0.987	5.41673	0.5	0.263768	1.051
Q9Y2T2	1.099	1.034	1.018	4.08433	0.369043	0.0605514	1.04395
Q9Y2V2	0.974	0.954	0.951	1.30288	0.832579	0.0761496	0.965647
Q9Y2W1	1.041	0.954	1.005	4.3715	0.215975	0.765451	0.997353
Q9Y2X3	0.996	1.104	1.027	5.33503	0.273622	0.0221342	1.0942
Q9Y2Z4	0.967	1.09	1.055	6.10937	0.238684	0.201373	1.0344
Q9Y305	0.966	1.157	0.964	10.7732	0.204061	0.351771	1.036
Q9Y320	1.05	0.994	1.031	2.77835	0.523912	0.167813	1.02686
Q9Y333	0.98	0.993	0.871	7.06751	0.524449	0.11146	0.924333
Q9Y371	0.978	0.984	0.996	0.929529	0.23607	0.26745	0.987133
Q9Y376	1.001	1.002	1.06	3.30839	0.147722	0.102506	1.02758
Q9Y383	1.022	1.015	1.04	1.25743	0.155454	0.0685498	1.0275
Q9Y3A5	1.029	0.959	1.005	3.56547	0.441916	0.690249	0.995214
Q9Y3B2	1.044	0.976	0.976	3.93122	0.5909	0.682887	0.9904
Q9Y3B3	0.939	1.065	1.072	7.29994	0.0905445	0.816098	0.998923
Q9Y3B4	1.003	0.893	0.946	5.80705	0.314999	0.0518892	0.964437
Q9Y3B7	1.153	0.998	1.021	7.91085	0.183295	0.100293	1.05629
Q9Y3C4	0.97	0.988	1.004	1.7228	0.616166	0.330253	0.976833
Q9Y3C8	1.015	0.926	0.947	4.83266	0.0770431	0.00715413	0.9538
Q9Y3D6	0.937	0.902	0.883	3.01898	0.057822	9.88e-06	0.927286
Q9Y3D7	1.067	1.023	1.129	4.9631	0.557215	0.113774	1.063
Q9Y3F4	0.963	0.955	0.979	1.26547	0.75008	0.0176277	0.972041
Q9Y3I0	1.009	0.974	1.012	2.11619	0.749297	0.886556	1.00995
Q9Y3L3	0.957	1.008	0.981	2.59824	0.0834039	0.983284	1.00694
Q9Y3R5	1.002	0.961	0.97	2.20406	0.892961	0.299288	0.98435
Q9Y3U8	1.078	0.84	1.003	12.4972	0.360611	0.9224	1.02467
Q9Y3Z3	1.013	0.998	1.028	1.48075	0.276266	0.439734	0.998865
Q9Y450	0.93	0.933	1.135	11.7579	0.789974	0.502249	1.06033
Q9Y490	0.994	0.985	0.989	0.455787	0.753505	0.227701	1.01273
Q9Y4E8	1.035	0.983	0.989	2.83826	0.210991	0.237502	0.985214
Q9Y4G6	0.987	0.921	0.853	7.28024	0.304301	0.0135665	0.934625
Q9Y4H2	0.956	1.108	0.979	8.07711	0.250018	0.953259	1
Q9Y4L1	1.009	1.032	1.052	2.08705	0.0763822	2.44e-05	1.06922
Q9Y4P3	1.011	1.068	1.05	2.79363	0.610762	0.0310212	1.04294
Q9Y4W6	0.99	1.031	1.005	2.05662	0.786985	0.294484	1.01647
[truncated: 33 more rows]

## Sheet: details
Protein_acc	Description
A0AVT1	Ubiquitin-like modifier-activating enzyme 6 OS=Homo sapiens GN=UBA6 PE=1 SV=1 - [UBA6_HUMAN]
A0FGR8	Extended synaptotagmin-2 OS=Homo sapiens GN=ESYT2 PE=1 SV=1 - [ESYT2_HUMAN]
A0MZ66	Shootin-1 OS=Homo sapiens GN=KIAA1598 PE=1 SV=4 - [SHOT1_HUMAN]
A1L0T0	Acetolactate synthase-like protein OS=Homo sapiens GN=ILVBL PE=1 SV=2 - [ILVBL_HUMAN]
A5A3E0	POTE ankyrin domain family member F OS=Homo sapiens GN=POTEF PE=1 SV=2 - [POTEF_HUMAN]
A6NDG6	Phosphoglycolate phosphatase OS=Homo sapiens GN=PGP PE=1 SV=1 - [PGP_HUMAN]
O00115	Deoxyribonuclease-2-alpha OS=Homo sapiens GN=DNASE2 PE=1 SV=2 - [DNS2A_HUMAN]
O00116	Alkyldihydroxyacetonephosphate synthase, peroxisomal OS=Homo sapiens GN=AGPS PE=1 SV=1 - [ADAS_HUMAN]
O00148	ATP-dependent RNA helicase DDX39A OS=Homo sapiens GN=DDX39A PE=1 SV=2 - [DX39A_HUMAN]
O00154	Cytosolic acyl coenzyme A thioester hydrolase OS=Homo sapiens GN=ACOT7 PE=1 SV=3 - [BACH_HUMAN]
O00160	Unconventional myosin-If OS=Homo sapiens GN=MYO1F PE=1 SV=3 - [MYO1F_HUMAN]
O00161	Synaptosomal-associated protein 23 OS=Homo sapiens GN=SNAP23 PE=1 SV=1 - [SNP23_HUMAN]
O00170	AH receptor-interacting protein OS=Homo sapiens GN=AIP PE=1 SV=2 - [AIP_HUMAN]
O00178	GTP-binding protein 1 OS=Homo sapiens GN=GTPBP1 PE=1 SV=3 - [GTPB1_HUMAN]
O00182	Galectin-9 OS=Homo sapiens GN=LGALS9 PE=1 SV=2 - [LEG9_HUMAN]
O00186	Syntaxin-binding protein 3 OS=Homo sapiens GN=STXBP3 PE=1 SV=2 - [STXB3_HUMAN]
O00193	Small acidic protein OS=Homo sapiens GN=SMAP PE=1 SV=1 - [SMAP_HUMAN]
O00203	AP-3 complex subunit beta-1 OS=Homo sapiens GN=AP3B1 PE=1 SV=3 - [AP3B1_HUMAN]
O00231	26S proteasome non-ATPase regulatory subunit 11 OS=Homo sapiens GN=PSMD11 PE=1 SV=3 - [PSD11_HUMAN]
O00232	26S proteasome non-ATPase regulatory subunit 12 OS=Homo sapiens GN=PSMD12 PE=1 SV=3 - [PSD12_HUMAN]
O00264	Membrane-associated progesterone receptor component 1 OS=Homo sapiens GN=PGRMC1 PE=1 SV=3 - [PGRC1_HUMAN]
O00299	Chloride intracellular channel protein 1 OS=Homo sapiens GN=CLIC1 PE=1 SV=4 - [CLIC1_HUMAN]
O00303	Eukaryotic translation initiation factor 3 subunit F OS=Homo sapiens GN=EIF3F PE=1 SV=1 - [EIF3F_HUMAN]
O00330	Pyruvate dehydrogenase protein X component, mitochondrial OS=Homo sapiens GN=PDHX PE=1 SV=3 - [ODPX_HUMAN]
O00399	Dynactin subunit 6 OS=Homo sapiens GN=DCTN6 PE=1 SV=1 - [DCTN6_HUMAN]
O00410	Importin-5 OS=Homo sapiens GN=IPO5 PE=1 SV=4 - [IPO5_HUMAN]
O00422	Histone deacetylase complex subunit SAP18 OS=Homo sapiens GN=SAP18 PE=1 SV=1 - [SAP18_HUMAN]
O00429	Dynamin-1-like protein OS=Homo sapiens GN=DNM1L PE=1 SV=2 - [DNM1L_HUMAN]
O00442	RNA 3'-terminal phosphate cyclase OS=Homo sapiens GN=RTCA PE=1 SV=1 - [RTCA_HUMAN]
O00461	Golgi integral membrane protein 4 OS=Homo sapiens GN=GOLIM4 PE=1 SV=1 - [GOLI4_HUMAN]
O00483	Cytochrome c oxidase subunit NDUFA4 OS=Homo sapiens GN=NDUFA4 PE=1 SV=1 - [NDUA4_HUMAN]
O00487	26S proteasome non-ATPase regulatory subunit 14 OS=Homo sapiens GN=PSMD14 PE=1 SV=1 - [PSDE_HUMAN]
O00541	Pescadillo homolog OS=Homo sapiens GN=PES1 PE=1 SV=1 - [PESC_HUMAN]
O00560	Syntenin-1 OS=Homo sapiens GN=SDCBP PE=1 SV=1 - [SDCB1_HUMAN]
O00567	Nucleolar protein 56 OS=Homo sapiens GN=NOP56 PE=1 SV=4 - [NOP56_HUMAN]
O00571	ATP-dependent RNA helicase DDX3X OS=Homo sapiens GN=DDX3X PE=1 SV=3 - [DDX3X_HUMAN]
O00625	Pirin OS=Homo sapiens GN=PIR PE=1 SV=1 - [PIR_HUMAN]
O00629	Importin subunit alpha-3 OS=Homo sapiens GN=KPNA4 PE=1 SV=1 - [IMA3_HUMAN]
O00743	Serine/threonine-protein phosphatase 6 catalytic subunit OS=Homo sapiens GN=PPP6C PE=1 SV=1 - [PPP6_HUMAN]
O00754	Lysosomal alpha-mannosidase OS=Homo sapiens GN=MAN2B1 PE=1 SV=3 - [MA2B1_HUMAN]
O00764	Pyridoxal kinase OS=Homo sapiens GN=PDXK PE=1 SV=1 - [PDXK_HUMAN]
O14530	Thioredoxin domain-containing protein 9 OS=Homo sapiens GN=TXNDC9 PE=1 SV=2 - [TXND9_HUMAN]
O14531	Dihydropyrimidinase-related protein 4 OS=Homo sapiens GN=DPYSL4 PE=1 SV=2 - [DPYL4_HUMAN]
O14561	Acyl carrier protein, mitochondrial OS=Homo sapiens GN=NDUFAB1 PE=1 SV=3 - [ACPM_HUMAN]
O14579	Coatomer subunit epsilon OS=Homo sapiens GN=COPE PE=1 SV=3 - [COPE_HUMAN]
O14602	Eukaryotic translation initiation factor 1A, Y-chromosomal OS=Homo sapiens GN=EIF1AY PE=1 SV=4 - [IF1AY_HUMAN]
O14617	AP-3 complex subunit delta-1 OS=Homo sapiens GN=AP3D1 PE=1 SV=1 - [AP3D1_HUMAN]
O14618	Copper chaperone for superoxide dismutase OS=Homo sapiens GN=CCS PE=1 SV=1 - [CCS_HUMAN]
O14737	Programmed cell death protein 5 OS=Homo sapiens GN=PDCD5 PE=1 SV=3 - [PDCD5_HUMAN]
O14744	Protein arginine N-methyltransferase 5 OS=Homo sapiens GN=PRMT5 PE=1 SV=4 - [ANM5_HUMAN]
O14773	Tripeptidyl-peptidase 1 OS=Homo sapiens GN=TPP1 PE=1 SV=2 - [TPP1_HUMAN]
O14776	Transcription elongation regulator 1 OS=Homo sapiens GN=TCERG1 PE=1 SV=2 - [TCRG1_HUMAN]
O14818	Proteasome subunit alpha type-7 OS=Homo sapiens GN=PSMA7 PE=1 SV=1 - [PSA7_HUMAN]
O14828	Secretory carrier-associated membrane protein 3 OS=Homo sapiens GN=SCAMP3 PE=1 SV=3 - [SCAM3_HUMAN]
O14879	Interferon-induced protein with tetratricopeptide repeats 3 OS=Homo sapiens GN=IFIT3 PE=1 SV=1 - [IFIT3_HUMAN]
O14880	Microsomal glutathione S-transferase 3 OS=Homo sapiens GN=MGST3 PE=1 SV=1 - [MGST3_HUMAN]
O14907	Tax1-binding protein 3 OS=Homo sapiens GN=TAX1BP3 PE=1 SV=2 - [TX1B3_HUMAN]
O14925	Mitochondrial import inner membrane translocase subunit Tim23 OS=Homo sapiens GN=TIMM23 PE=1 SV=1 - [TIM23_HUMAN]
O14929	Histone acetyltransferase type B catalytic subunit OS=Homo sapiens GN=HAT1 PE=1 SV=1 - [HAT1_HUMAN]
O14964	Hepatocyte growth factor-regulated tyrosine kinase substrate OS=Homo sapiens GN=HGS PE=1 SV=1 - [HGS_HUMAN]
O14974	Protein phosphatase 1 regulatory subunit 12A OS=Homo sapiens GN=PPP1R12A PE=1 SV=1 - [MYPT1_HUMAN]
O14976	Cyclin-G-associated kinase OS=Homo sapiens GN=GAK PE=1 SV=2 - [GAK_HUMAN]
O14979	Heterogeneous nuclear ribonucleoprotein D-like OS=Homo sapiens GN=HNRNPDL PE=1 SV=3 - [HNRDL_HUMAN]
O14980	Exportin-1 OS=Homo sapiens GN=XPO1 PE=1 SV=1 - [XPO1_HUMAN]
O15031	Plexin-B2 OS=Homo sapiens GN=PLXNB2 PE=1 SV=3 - [PLXB2_HUMAN]
O15067	Phosphoribosylformylglycinamidine synthase OS=Homo sapiens GN=PFAS PE=1 SV=4 - [PUR4_HUMAN]
O15116	U6 snRNA-associated Sm-like protein LSm1 OS=Homo sapiens GN=LSM1 PE=1 SV=1 - [LSM1_HUMAN]
O15118	Niemann-Pick C1 protein OS=Homo sapiens GN=NPC1 PE=1 SV=2 - [NPC1_HUMAN]
O15127	Secretory carrier-associated membrane protein 2 OS=Homo sapiens GN=SCAMP2 PE=1 SV=2 - [SCAM2_HUMAN]
O15143	Actin-related protein 2/3 complex subunit 1B OS=Homo sapiens GN=ARPC1B PE=1 SV=3 - [ARC1B_HUMAN]
O15144	Actin-related protein 2/3 complex subunit 2 OS=Homo sapiens GN=ARPC2 PE=1 SV=1 - [ARPC2_HUMAN]
O15145	Actin-related protein 2/3 complex subunit 3 OS=Homo sapiens GN=ARPC3 PE=1 SV=3 - [ARPC3_HUMAN]
O15160	DNA-directed RNA polymerases I and III subunit RPAC1 OS=Homo sapiens GN=POLR1C PE=1 SV=1 - [RPAC1_HUMAN]
O15162	Phospholipid scramblase 1 OS=Homo sapiens GN=PLSCR1 PE=1 SV=1 - [PLS1_HUMAN]
O15173	Membrane-associated progesterone receptor component 2 OS=Homo sapiens GN=PGRMC2 PE=1 SV=1 - [PGRC2_HUMAN]
O15212	Prefoldin subunit 6 OS=Homo sapiens GN=PFDN6 PE=1 SV=1 - [PFD6_HUMAN]
O15228	Dihydroxyacetone phosphate acyltransferase OS=Homo sapiens GN=GNPAT PE=1 SV=1 - [GNPAT_HUMAN]
O15258	Protein RER1 OS=Homo sapiens GN=RER1 PE=1 SV=1 - [RER1_HUMAN]
O15260	Surfeit locus protein 4 OS=Homo sapiens GN=SURF4 PE=1 SV=3 - [SURF4_HUMAN]
O15347	High mobility group protein B3 OS=Homo sapiens GN=HMGB3 PE=1 SV=4 - [HMGB3_HUMAN]
O15355	Protein phosphatase 1G OS=Homo sapiens GN=PPM1G PE=1 SV=1 - [PPM1G_HUMAN]
O15357	Phosphatidylinositol 3,4,5-trisphosphate 5-phosphatase 2 OS=Homo sapiens GN=INPPL1 PE=1 SV=2 - [SHIP2_HUMAN]
O15371	Eukaryotic translation initiation factor 3 subunit D OS=Homo sapiens GN=EIF3D PE=1 SV=1 - [EIF3D_HUMAN]
O15372	Eukaryotic translation initiation factor 3 subunit H OS=Homo sapiens GN=EIF3H PE=1 SV=1 - [EIF3H_HUMAN]
O15479	Melanoma-associated antigen B2 OS=Homo sapiens GN=MAGEB2 PE=1 SV=3 - [MAGB2_HUMAN]
O15498	Synaptobrevin homolog YKT6 OS=Homo sapiens GN=YKT6 PE=1 SV=1 - [YKT6_HUMAN]
O15511	Actin-related protein 2/3 complex subunit 5 OS=Homo sapiens GN=ARPC5 PE=1 SV=3 - [ARPC5_HUMAN]
O15533	Tapasin OS=Homo sapiens GN=TAPBP PE=1 SV=1 - [TPSN_HUMAN]
O15554	Intermediate conductance calcium-activated potassium channel protein 4 OS=Homo sapiens GN=KCNN4 PE=1 SV=1 - [KCNN4_HUMAN]
O43143	Putative pre-mRNA-splicing factor ATP-dependent RNA helicase DHX15 OS=Homo sapiens GN=DHX15 PE=1 SV=2 - [DHX15_HUMAN]
O43169	Cytochrome b5 type B OS=Homo sapiens GN=CYB5B PE=1 SV=2 - [CYB5B_HUMAN]
O43172	U4/U6 small nuclear ribonucleoprotein Prp4 OS=Homo sapiens GN=PRPF4 PE=1 SV=2 - [PRP4_HUMAN]
O43175	D-3-phosphoglycerate dehydrogenase OS=Homo sapiens GN=PHGDH PE=1 SV=4 - [SERA_HUMAN]
O43242	26S proteasome non-ATPase regulatory subunit 3 OS=Homo sapiens GN=PSMD3 PE=1 SV=2 - [PSMD3_HUMAN]
O43290	U4/U6.U5 tri-snRNP-associated protein 1 OS=Homo sapiens GN=SART1 PE=1 SV=1 - [SNUT1_HUMAN]
O43312	Metastasis suppressor protein 1 OS=Homo sapiens GN=MTSS1 PE=1 SV=2 - [MTSS1_HUMAN]
O43390	Heterogeneous nuclear ribonucleoprotein R OS=Homo sapiens GN=HNRNPR PE=1 SV=1 - [HNRPR_HUMAN]
O43396	Thioredoxin-like protein 1 OS=Homo sapiens GN=TXNL1 PE=1 SV=3 - [TXNL1_HUMAN]
O43399	Tumor protein D54 OS=Homo sapiens GN=TPD52L2 PE=1 SV=2 - [TPD54_HUMAN]
O43447	Peptidyl-prolyl cis-trans isomerase H OS=Homo sapiens GN=PPIH PE=1 SV=1 - [PPIH_HUMAN]
O43488	Aflatoxin B1 aldehyde reductase member 2 OS=Homo sapiens GN=AKR7A2 PE=1 SV=3 - [ARK72_HUMAN]
O43491	Band 4.1-like protein 2 OS=Homo sapiens GN=EPB41L2 PE=1 SV=1 - [E41L2_HUMAN]
O43493	Trans-Golgi network integral membrane protein 2 OS=Homo sapiens GN=TGOLN2 PE=1 SV=2 - [TGON2_HUMAN]
O43583	Density-regulated protein OS=Homo sapiens GN=DENR PE=1 SV=2 - [DENR_HUMAN]
O43592	Exportin-T OS=Homo sapiens GN=XPOT PE=1 SV=2 - [XPOT_HUMAN]
O43598	2'-deoxynucleoside 5'-phosphate N-hydrolase 1 OS=Homo sapiens GN=DNPH1 PE=1 SV=1 - [DNPH1_HUMAN]
O43615	Mitochondrial import inner membrane translocase subunit TIM44 OS=Homo sapiens GN=TIMM44 PE=1 SV=2 - [TIM44_HUMAN]
O43617	Trafficking protein particle complex subunit 3 OS=Homo sapiens GN=TRAPPC3 PE=1 SV=1 - [TPPC3_HUMAN]
O43665	Regulator of G-protein signaling 10 OS=Homo sapiens GN=RGS10 PE=1 SV=2 - [RGS10_HUMAN]
O43681	ATPase ASNA1 OS=Homo sapiens GN=ASNA1 PE=1 SV=2 - [ASNA_HUMAN]
O43684	Mitotic checkpoint protein BUB3 OS=Homo sapiens GN=BUB3 PE=1 SV=1 - [BUB3_HUMAN]
O43707	Alpha-actinin-4 OS=Homo sapiens GN=ACTN4 PE=1 SV=2 - [ACTN4_HUMAN]
O43708	Maleylacetoacetate isomerase OS=Homo sapiens GN=GSTZ1 PE=1 SV=3 - [MAAI_HUMAN]
O43747	AP-1 complex subunit gamma-1 OS=Homo sapiens GN=AP1G1 PE=1 SV=5 - [AP1G1_HUMAN]
O43765	Small glutamine-rich tetratricopeptide repeat-containing protein alpha OS=Homo sapiens GN=SGTA PE=1 SV=1 - [SGTA_HUMAN]
O43768	Alpha-endosulfine OS=Homo sapiens GN=ENSA PE=1 SV=1 - [ENSA_HUMAN]
O43772	Mitochondrial carnitine/acylcarnitine carrier protein OS=Homo sapiens GN=SLC25A20 PE=1 SV=1 - [MCAT_HUMAN]
O43776	Asparagine--tRNA ligase, cytoplasmic OS=Homo sapiens GN=NARS PE=1 SV=1 - [SYNC_HUMAN]
O43795	Unconventional myosin-Ib OS=Homo sapiens GN=MYO1B PE=1 SV=3 - [MYO1B_HUMAN]
O43809	Cleavage and polyadenylation specificity factor subunit 5 OS=Homo sapiens GN=NUDT21 PE=1 SV=1 - [CPSF5_HUMAN]
O43815	Striatin OS=Homo sapiens GN=STRN PE=1 SV=4 - [STRN_HUMAN]
O43823	A-kinase anchor protein 8 OS=Homo sapiens GN=AKAP8 PE=1 SV=1 - [AKAP8_HUMAN]
O43837	Isocitrate dehydrogenase [NAD] subunit beta, mitochondrial OS=Homo sapiens GN=IDH3B PE=1 SV=2 - [IDH3B_HUMAN]
O43847	Nardilysin OS=Homo sapiens GN=NRD1 PE=1 SV=2 - [NRDC_HUMAN]
O43852	Calumenin OS=Homo sapiens GN=CALU PE=1 SV=2 - [CALU_HUMAN]
O43865	Putative adenosylhomocysteinase 2 OS=Homo sapiens GN=AHCYL1 PE=1 SV=2 - [SAHH2_HUMAN]
O60234	Glia maturation factor gamma OS=Homo sapiens GN=GMFG PE=1 SV=1 - [GMFG_HUMAN]
O60256	Phosphoribosyl pyrophosphate synthase-associated protein 2 OS=Homo sapiens GN=PRPSAP2 PE=1 SV=1 - [KPRB_HUMAN]
O60264	SWI/SNF-related matrix-associated actin-dependent regulator of chromatin subfamily A member 5 OS=Homo sapiens GN=SMARCA5 PE=1 SV=1 - [SMCA5_HUMAN]
O60271	C-Jun-amino-terminal kinase-interacting protein 4 OS=Homo sapiens GN=SPAG9 PE=1 SV=4 - [JIP4_HUMAN]
O60313	Dynamin-like 120 kDa protein, mitochondrial OS=Homo sapiens GN=OPA1 PE=1 SV=3 - [OPA1_HUMAN]
O60341	Lysine-specific histone demethylase 1A OS=Homo sapiens GN=KDM1A PE=1 SV=2 - [KDM1A_HUMAN]
O60488	Long-chain-fatty-acid--CoA ligase 4 OS=Homo sapiens GN=ACSL4 PE=1 SV=2 - [ACSL4_HUMAN]
O60493	Sorting nexin-3 OS=Homo sapiens GN=SNX3 PE=1 SV=3 - [SNX3_HUMAN]
O60502	Protein O-GlcNAcase OS=Homo sapiens GN=MGEA5 PE=1 SV=2 - [OGA_HUMAN]
O60506	Heterogeneous nuclear ribonucleoprotein Q OS=Homo sapiens GN=SYNCRIP PE=1 SV=2 - [HNRPQ_HUMAN]
O60568	Procollagen-lysine,2-oxoglutarate 5-dioxygenase 3 OS=Homo sapiens GN=PLOD3 PE=1 SV=1 - [PLOD3_HUMAN]
O60610	Protein diaphanous homolog 1 OS=Homo sapiens GN=DIAPH1 PE=1 SV=2 - [DIAP1_HUMAN]
O60664	Perilipin-3 OS=Homo sapiens GN=PLIN3 PE=1 SV=3 - [PLIN3_HUMAN]
O60678	Protein arginine N-methyltransferase 3 OS=Homo sapiens GN=PRMT3 PE=1 SV=3 - [ANM3_HUMAN]
O60701	UDP-glucose 6-dehydrogenase OS=Homo sapiens GN=UGDH PE=1 SV=1 - [UGDH_HUMAN]
O60711	Leupaxin OS=Homo sapiens GN=LPXN PE=1 SV=1 - [LPXN_HUMAN]
O60749	Sorting nexin-2 OS=Homo sapiens GN=SNX2 PE=1 SV=2 - [SNX2_HUMAN]
O60762	Dolichol-phosphate mannosyltransferase subunit 1 OS=Homo sapiens GN=DPM1 PE=1 SV=1 - [DPM1_HUMAN]
O60763	General vesicular transport factor p115 OS=Homo sapiens GN=USO1 PE=1 SV=2 - [USO1_HUMAN]
O60784	Target of Myb protein 1 OS=Homo sapiens GN=TOM1 PE=1 SV=2 - [TOM1_HUMAN]
O60814	Histone H2B type 1-K OS=Homo sapiens GN=HIST1H2BK PE=1 SV=3 - [H2B1K_HUMAN]
O60826	Coiled-coil domain-containing protein 22 OS=Homo sapiens GN=CCDC22 PE=1 SV=1 - [CCD22_HUMAN]
O60832	H/ACA ribonucleoprotein complex subunit 4 OS=Homo sapiens GN=DKC1 PE=1 SV=3 - [DKC1_HUMAN]
O60841	Eukaryotic translation initiation factor 5B OS=Homo sapiens GN=EIF5B PE=1 SV=4 - [IF2P_HUMAN]
O60884	DnaJ homolog subfamily A member 2 OS=Homo sapiens GN=DNAJA2 PE=1 SV=1 - [DNJA2_HUMAN]
O60888	Protein CutA OS=Homo sapiens GN=CUTA PE=1 SV=2 - [CUTA_HUMAN]
O60925	Prefoldin subunit 1 OS=Homo sapiens GN=PFDN1 PE=1 SV=2 - [PFD1_HUMAN]
O75083	WD repeat-containing protein 1 OS=Homo sapiens GN=WDR1 PE=1 SV=4 - [WDR1_HUMAN]
O75131	Copine-3 OS=Homo sapiens GN=CPNE3 PE=1 SV=1 - [CPNE3_HUMAN]
O75223	Gamma-glutamylcyclotransferase OS=Homo sapiens GN=GGCT PE=1 SV=1 - [GGCT_HUMAN]
O75312	Zinc finger protein ZPR1 OS=Homo sapiens GN=ZPR1 PE=1 SV=1 - [ZPR1_HUMAN]
O75340	Programmed cell death protein 6 OS=Homo sapiens GN=PDCD6 PE=1 SV=1 - [PDCD6_HUMAN]
O75347	Tubulin-specific chaperone A OS=Homo sapiens GN=TBCA PE=1 SV=3 - [TBCA_HUMAN]
O75348	V-type proton ATPase subunit G 1 OS=Homo sapiens GN=ATP6V1G1 PE=1 SV=3 - [VATG1_HUMAN]
O75351	Vacuolar protein sorting-associated protein 4B OS=Homo sapiens GN=VPS4B PE=1 SV=2 - [VPS4B_HUMAN]
O75352	Mannose-P-dolichol utilization defect 1 protein OS=Homo sapiens GN=MPDU1 PE=1 SV=2 - [MPU1_HUMAN]
O75367	Core histone macro-H2A.1 OS=Homo sapiens GN=H2AFY PE=1 SV=4 - [H2AY_HUMAN]
O75368	SH3 domain-binding glutamic acid-rich-like protein OS=Homo sapiens GN=SH3BGRL PE=1 SV=1 - [SH3L1_HUMAN]
O75369	Filamin-B OS=Homo sapiens GN=FLNB PE=1 SV=2 - [FLNB_HUMAN]
O75380	NADH dehydrogenase [ubiquinone] iron-sulfur protein 6, mitochondrial OS=Homo sapiens GN=NDUFS6 PE=1 SV=1 - [NDUS6_HUMAN]
O75390	Citrate synthase, mitochondrial OS=Homo sapiens GN=CS PE=1 SV=2 - [CISY_HUMAN]
O75396	Vesicle-trafficking protein SEC22b OS=Homo sapiens GN=SEC22B PE=1 SV=4 - [SC22B_HUMAN]
O75410	Transforming acidic coiled-coil-containing protein 1 OS=Homo sapiens GN=TACC1 PE=1 SV=2 - [TACC1_HUMAN]
O75436	Vacuolar protein sorting-associated protein 26A OS=Homo sapiens GN=VPS26A PE=1 SV=2 - [VP26A_HUMAN]
O75439	Mitochondrial-processing peptidase subunit beta OS=Homo sapiens GN=PMPCB PE=1 SV=2 - [MPPB_HUMAN]
O75477	Erlin-1 OS=Homo sapiens GN=ERLIN1 PE=1 SV=1 - [ERLN1_HUMAN]
O75487	Glypican-4 OS=Homo sapiens GN=GPC4 PE=1 SV=4 - [GPC4_HUMAN]
O75489	NADH dehydrogenase [ubiquinone] iron-sulfur protein 3, mitochondrial OS=Homo sapiens GN=NDUFS3 PE=1 SV=1 - [NDUS3_HUMAN]
O75531	Barrier-to-autointegration factor OS=Homo sapiens GN=BANF1 PE=1 SV=1 - [BAF_HUMAN]
O75533	Splicing factor 3B subunit 1 OS=Homo sapiens GN=SF3B1 PE=1 SV=3 - [SF3B1_HUMAN]
O75534	Cold shock domain-containing protein E1 OS=Homo sapiens GN=CSDE1 PE=1 SV=2 - [CSDE1_HUMAN]
O75608	Acyl-protein thioesterase 1 OS=Homo sapiens GN=LYPLA1 PE=1 SV=1 - [LYPA1_HUMAN]
O75643	U5 small nuclear ribonucleoprotein 200 kDa helicase OS=Homo sapiens GN=SNRNP200 PE=1 SV=2 - [U520_HUMAN]
O75694	Nuclear pore complex protein Nup155 OS=Homo sapiens GN=NUP155 PE=1 SV=1 - [NU155_HUMAN]
O75695	Protein XRP2 OS=Homo sapiens GN=RP2 PE=1 SV=4 - [XRP2_HUMAN]
O75718	Cartilage-associated protein OS=Homo sapiens GN=CRTAP PE=1 SV=1 - [CRTAP_HUMAN]
O75821	Eukaryotic translation initiation factor 3 subunit G OS=Homo sapiens GN=EIF3G PE=1 SV=2 - [EIF3G_HUMAN]
O75822	Eukaryotic translation initiation factor 3 subunit J OS=Homo sapiens GN=EIF3J PE=1 SV=2 - [EIF3J_HUMAN]
O75844	CAAX prenyl protease 1 homolog OS=Homo sapiens GN=ZMPSTE24 PE=1 SV=2 - [FACE1_HUMAN]
O75874	Isocitrate dehydrogenase [NADP] cytoplasmic OS=Homo sapiens GN=IDH1 PE=1 SV=2 - [IDHC_HUMAN]
O75886	Signal transducing adapter molecule 2 OS=Homo sapiens GN=STAM2 PE=1 SV=1 - [STAM2_HUMAN]
O75915	PRA1 family protein 3 OS=Homo sapiens GN=ARL6IP5 PE=1 SV=1 - [PRAF3_HUMAN]
O75935	Dynactin subunit 3 OS=Homo sapiens GN=DCTN3 PE=1 SV=1 - [DCTN3_HUMAN]
O75937	DnaJ homolog subfamily C member 8 OS=Homo sapiens GN=DNAJC8 PE=1 SV=2 - [DNJC8_HUMAN]
O75947	ATP synthase subunit d, mitochondrial OS=Homo sapiens GN=ATP5H PE=1 SV=3 - [ATP5H_HUMAN]
O75964	ATP synthase subunit g, mitochondrial OS=Homo sapiens GN=ATP5L PE=1 SV=3 - [ATP5L_HUMAN]
O76003	Glutaredoxin-3 OS=Homo sapiens GN=GLRX3 PE=1 SV=2 - [GLRX3_HUMAN]
O76021	Ribosomal L1 domain-containing protein 1 OS=Homo sapiens GN=RSL1D1 PE=1 SV=3 - [RL1D1_HUMAN]
O76094	Signal recognition particle subunit SRP72 OS=Homo sapiens GN=SRP72 PE=1 SV=3 - [SRP72_HUMAN]
O94776	Metastasis-associated protein MTA2 OS=Homo sapiens GN=MTA2 PE=1 SV=1 - [MTA2_HUMAN]
O94804	Serine/threonine-protein kinase 10 OS=Homo sapiens GN=STK10 PE=1 SV=1 - [STK10_HUMAN]
O94826	Mitochondrial import receptor subunit TOM70 OS=Homo sapiens GN=TOMM70A PE=1 SV=1 - [TOM70_HUMAN]
O94851	Protein-methionine sulfoxide oxidase MICAL2 OS=Homo sapiens GN=MICAL2 PE=1 SV=1 - [MICA2_HUMAN]
O94874	E3 UFM1-protein ligase 1 OS=Homo sapiens GN=UFL1 PE=1 SV=2 - [UFL1_HUMAN]
O94888	UBX domain-containing protein 7 OS=Homo sapiens GN=UBXN7 PE=1 SV=2 - [UBXN7_HUMAN]
O94903	Proline synthase co-transcribed bacterial homolog protein OS=Homo sapiens GN=PROSC PE=1 SV=1 - [PROSC_HUMAN]
O94905	Erlin-2 OS=Homo sapiens GN=ERLIN2 PE=1 SV=1 - [ERLN2_HUMAN]
O94925	Glutaminase kidney isoform, mitochondrial OS=Homo sapiens GN=GLS PE=1 SV=1 - [GLSK_HUMAN]
O94973	AP-2 complex subunit alpha-2 OS=Homo sapiens GN=AP2A2 PE=1 SV=2 - [AP2A2_HUMAN]
O94979	Protein transport protein Sec31A OS=Homo sapiens GN=SEC31A PE=1 SV=3 - [SC31A_HUMAN]
O95202	LETM1 and EF-hand domain-containing protein 1, mitochondrial OS=Homo sapiens GN=LETM1 PE=1 SV=1 - [LETM1_HUMAN]
O95232	Luc7-like protein 3 OS=Homo sapiens GN=LUC7L3 PE=1 SV=2 - [LC7L3_HUMAN]
O95299	NADH dehydrogenase [ubiquinone] 1 alpha subcomplex subunit 10, mitochondrial OS=Homo sapiens GN=NDUFA10 PE=1 SV=1 - [NDUAA_HUMAN]
O95319	CUGBP Elav-like family member 2 OS=Homo sapiens GN=CELF2 PE=1 SV=1 - [CELF2_HUMAN]
O95336	6-phosphogluconolactonase OS=Homo sapiens GN=PGLS PE=1 SV=2 - [6PGL_HUMAN]
O95347	Structural maintenance of chromosomes protein 2 OS=Homo sapiens GN=SMC2 PE=1 SV=2 - [SMC2_HUMAN]
O95352	Ubiquitin-like modifier-activating enzyme ATG7 OS=Homo sapiens GN=ATG7 PE=1 SV=1 - [ATG7_HUMAN]
O95372	Acyl-protein thioesterase 2 OS=Homo sapiens GN=LYPLA2 PE=1 SV=1 - [LYPA2_HUMAN]
O95373	Importin-7 OS=Homo sapiens GN=IPO7 PE=1 SV=1 - [IPO7_HUMAN]
O95379	Tumor necrosis factor alpha-induced protein 8 OS=Homo sapiens GN=TNFAIP8 PE=1 SV=1 - [TFIP8_HUMAN]
O95394	Phosphoacetylglucosamine mutase OS=Homo sapiens GN=PGM3 PE=1 SV=1 - [AGM1_HUMAN]
O95433	Activator of 90 kDa heat shock protein ATPase homolog 1 OS=Homo sapiens GN=AHSA1 PE=1 SV=1 - [AHSA1_HUMAN]
O95466	Formin-like protein 1 OS=Homo sapiens GN=FMNL1 PE=1 SV=3 - [FMNL_HUMAN]
O95470	Sphingosine-1-phosphate lyase 1 OS=Homo sapiens GN=SGPL1 PE=1 SV=3 - [SGPL1_HUMAN]
O95487	Protein transport protein Sec24B OS=Homo sapiens GN=SEC24B PE=1 SV=2 - [SC24B_HUMAN]
O95571	Persulfide dioxygenase ETHE1, mitochondrial OS=Homo sapiens GN=ETHE1 PE=1 SV=2 - [ETHE1_HUMAN]
O95573	Long-chain-fatty-acid--CoA ligase 3 OS=Homo sapiens GN=ACSL3 PE=1 SV=3 - [ACSL3_HUMAN]
O95747	Serine/threonine-protein kinase OSR1 OS=Homo sapiens GN=OXSR1 PE=1 SV=1 - [OXSR1_HUMAN]
O95757	Heat shock 70 kDa protein 4L OS=Homo sapiens GN=HSPA4L PE=1 SV=3 - [HS74L_HUMAN]
O95758	Polypyrimidine tract-binding protein 3 OS=Homo sapiens GN=PTBP3 PE=1 SV=2 - [PTBP3_HUMAN]
O95777	U6 snRNA-associated Sm-like protein LSm8 OS=Homo sapiens GN=LSM8 PE=1 SV=3 - [LSM8_HUMAN]
O95782	AP-2 complex subunit alpha-1 OS=Homo sapiens GN=AP2A1 PE=1 SV=3 - [AP2A1_HUMAN]
O95786	Probable ATP-dependent RNA helicase DDX58 OS=Homo sapiens GN=DDX58 PE=1 SV=2 - [DDX58_HUMAN]
O95793	Double-stranded RNA-binding protein Staufen homolog 1 OS=Homo sapiens GN=STAU1 PE=1 SV=2 - [STAU1_HUMAN]
O95816	BAG family molecular chaperone regulator 2 OS=Homo sapiens GN=BAG2 PE=1 SV=1 - [BAG2_HUMAN]
O95817	BAG family molecular chaperone regulator 3 OS=Homo sapiens GN=BAG3 PE=1 SV=3 - [BAG3_HUMAN]
O95819	Mitogen-activated protein kinase kinase kinase kinase 4 OS=Homo sapiens GN=MAP4K4 PE=1 SV=2 - [M4K4_HUMAN]
O95831	Apoptosis-inducing factor 1, mitochondrial OS=Homo sapiens GN=AIFM1 PE=1 SV=1 - [AIFM1_HUMAN]
O95861	3'(2'),5'-bisphosphate nucleotidase 1 OS=Homo sapiens GN=BPNT1 PE=1 SV=1 - [BPNT1_HUMAN]
O95881	Thioredoxin domain-containing protein 12 OS=Homo sapiens GN=TXNDC12 PE=1 SV=1 - [TXD12_HUMAN]
O95989	Diphosphoinositol polyphosphate phosphohydrolase 1 OS=Homo sapiens GN=NUDT3 PE=1 SV=1 - [NUDT3_HUMAN]
O96005	Cleft lip and palate transmembrane protein 1 OS=Homo sapiens GN=CLPTM1 PE=1 SV=1 - [CLPT1_HUMAN]
O96008	Mitochondrial import receptor subunit TOM40 homolog OS=Homo sapiens GN=TOMM40 PE=1 SV=1 - [TOM40_HUMAN]
P00338	L-lactate dehydrogenase A chain OS=Homo sapiens GN=LDHA PE=1 SV=2 - [LDHA_HUMAN]
P00367	Glutamate dehydrogenase 1, mitochondrial OS=Homo sapiens GN=GLUD1 PE=1 SV=2 - [DHE3_HUMAN]
P00387	NADH-cytochrome b5 reductase 3 OS=Homo sapiens GN=CYB5R3 PE=1 SV=3 - [NB5R3_HUMAN]
P00390	Glutathione reductase, mitochondrial OS=Homo sapiens GN=GSR PE=1 SV=2 - [GSHR_HUMAN]
P00403	Cytochrome c oxidase subunit 2 OS=Homo sapiens GN=MT-CO2 PE=1 SV=1 - [COX2_HUMAN]
P00441	Superoxide dismutase [Cu-Zn] OS=Homo sapiens GN=SOD1 PE=1 SV=2 - [SODC_HUMAN]
P00491	Purine nucleoside phosphorylase OS=Homo sapiens GN=PNP PE=1 SV=2 - [PNPH_HUMAN]
P00492	Hypoxanthine-guanine phosphoribosyltransferase OS=Homo sapiens GN=HPRT1 PE=1 SV=2 - [HPRT_HUMAN]
P00505	Aspartate aminotransferase, mitochondrial OS=Homo sapiens GN=GOT2 PE=1 SV=3 - [AATM_HUMAN]
P00558	Phosphoglycerate kinase 1 OS=Homo sapiens GN=PGK1 PE=1 SV=3 - [PGK1_HUMAN]
P00568	Adenylate kinase isoenzyme 1 OS=Homo sapiens GN=AK1 PE=1 SV=3 - [KAD1_HUMAN]
P00734	Prothrombin OS=Homo sapiens GN=F2 PE=1 SV=2 - [THRB_HUMAN]
P00749	Urokinase-type plasminogen activator OS=Homo sapiens GN=PLAU PE=1 SV=2 - [UROK_HUMAN]
P00918	ATP synthase subunit a OS=Homo sapiens GN=MT-ATP6 PE=1 SV=1 - [ATP6_HUMAN]
P00966	Carbonic anhydrase 2 OS=Homo sapiens GN=CA2 PE=1 SV=2 - [CAH2_HUMAN]
P00973	2'-5'-oligoadenylate synthase 1 OS=Homo sapiens GN=OAS1 PE=1 SV=4 - [OAS1_HUMAN]
P01040	Cystatin-A OS=Homo sapiens GN=CSTA PE=1 SV=1 - [CYTA_HUMAN]
P01111	GTPase NRas OS=Homo sapiens GN=NRAS PE=1 SV=1 - [RASN_HUMAN]
P01137	Transforming growth factor beta-1 OS=Homo sapiens GN=TGFB1 PE=1 SV=2 - [TGFB1_HUMAN]
P01344	Insulin-like growth factor II OS=Homo sapiens GN=IGF2 PE=1 SV=1 - [IGF2_HUMAN]
P01584	Interleukin-1 beta OS=Homo sapiens GN=IL1B PE=1 SV=2 - [IL1B_HUMAN]
P02042	Hemoglobin subunit delta OS=Homo sapiens GN=HBD PE=1 SV=2 - [HBD_HUMAN]
P02545	Prelamin-A/C OS=Homo sapiens GN=LMNA PE=1 SV=1 - [LMNA_HUMAN]
P02649	Apolipoprotein E OS=Homo sapiens GN=APOE PE=1 SV=1 - [APOE_HUMAN]
P02656	Apolipoprotein C-III OS=Homo sapiens GN=APOC3 PE=1 SV=1 - [APOC3_HUMAN]
P02751	Fibronectin OS=Homo sapiens GN=FN1 PE=1 SV=4 - [FINC_HUMAN]
P02768	Serum albumin OS=Homo sapiens GN=ALB PE=1 SV=2 - [ALBU_HUMAN]
P02786	Transferrin receptor protein 1 OS=Homo sapiens GN=TFRC PE=1 SV=2 - [TFR1_HUMAN]
P02787	Serotransferrin OS=Homo sapiens GN=TF PE=1 SV=3 - [TRFE_HUMAN]
P02792	Ferritin light chain OS=Homo sapiens GN=FTL PE=1 SV=2 - [FRIL_HUMAN]
P02794	Ferritin heavy chain OS=Homo sapiens GN=FTH1 PE=1 SV=2 - [FRIH_HUMAN]
P03905	NADH-ubiquinone oxidoreductase chain 4 OS=Homo sapiens GN=MT-ND4 PE=1 SV=1 - [NU4M_HUMAN]
P04004	Vitronectin OS=Homo sapiens GN=VTN PE=1 SV=1 - [VTNC_HUMAN]
P04040	Catalase OS=Homo sapiens GN=CAT PE=1 SV=3 - [CATA_HUMAN]
P04062	Glucosylceramidase OS=Homo sapiens GN=GBA PE=1 SV=3 - [GLCM_HUMAN]
P04075	Fructose-bisphosphate aldolase A OS=Homo sapiens GN=ALDOA PE=1 SV=2 - [ALDOA_HUMAN]
P04080	Cystatin-B OS=Homo sapiens GN=CSTB PE=1 SV=2 - [CYTB_HUMAN]
P04083	Annexin A1 OS=Homo sapiens GN=ANXA1 PE=1 SV=2 - [ANXA1_HUMAN]
P04179	Superoxide dismutase [Mn], mitochondrial OS=Homo sapiens GN=SOD2 PE=1 SV=2 - [SODM_HUMAN]
P04181	Ornithine aminotransferase, mitochondrial OS=Homo sapiens GN=OAT PE=1 SV=1 - [OAT_HUMAN]
P04222	HLA class I histocompatibility antigen, Cw-3 alpha chain OS=Homo sapiens GN=HLA-C PE=1 SV=2 - [1C03_HUMAN]
P04264	Keratin, type II cytoskeletal 1 OS=Homo sapiens GN=KRT1 PE=1 SV=6 - [K2C1_HUMAN]
P04406	Glyceraldehyde-3-phosphate dehydrogenase OS=Homo sapiens GN=GAPDH PE=1 SV=3 - [G3P_HUMAN]
P04632	Calpain small subunit 1 OS=Homo sapiens GN=CAPNS1 PE=1 SV=1 - [CPNS1_HUMAN]
P04792	Heat shock protein beta-1 OS=Homo sapiens GN=HSPB1 PE=1 SV=2 - [HSPB1_HUMAN]
P04843	Dolichyl-diphosphooligosaccharide--protein glycosyltransferase subunit 1 OS=Homo sapiens GN=RPN1 PE=1 SV=1 - [RPN1_HUMAN]
P04844	Dolichyl-diphosphooligosaccharide--protein glycosyltransferase subunit 2 OS=Homo sapiens GN=RPN2 PE=1 SV=3 - [RPN2_HUMAN]
P04899	Guanine nucleotide-binding protein G(i) subunit alpha-2 OS=Homo sapiens GN=GNAI2 PE=1 SV=3 - [GNAI2_HUMAN]
P05023	Sodium/potassium-transporting ATPase subunit alpha-1 OS=Homo sapiens GN=ATP1A1 PE=1 SV=1 - [AT1A1_HUMAN]
P05091	Aldehyde dehydrogenase, mitochondrial OS=Homo sapiens GN=ALDH2 PE=1 SV=2 - [ALDH2_HUMAN]
P05107	Integrin beta-2 OS=Homo sapiens GN=ITGB2 PE=1 SV=2 - [ITB2_HUMAN]
P05141	ADP/ATP translocase 2 OS=Homo sapiens GN=SLC25A5 PE=1 SV=7 - [ADT2_HUMAN]
P05161	Ubiquitin-like protein ISG15 OS=Homo sapiens GN=ISG15 PE=1 SV=5 - [ISG15_HUMAN]
P05198	Eukaryotic translation initiation factor 2 subunit 1 OS=Homo sapiens GN=EIF2S1 PE=1 SV=3 - [IF2A_HUMAN]
P05204	Non-histone chromosomal protein HMG-17 OS=Homo sapiens GN=HMGN2 PE=1 SV=3 - [HMGN2_HUMAN]
P05362	Intercellular adhesion molecule 1 OS=Homo sapiens GN=ICAM1 PE=1 SV=2 - [ICAM1_HUMAN]
P05386	60S acidic ribosomal protein P1 OS=Homo sapiens GN=RPLP1 PE=1 SV=1 - [RLA1_HUMAN]
P05387	60S acidic ribosomal protein P2 OS=Homo sapiens GN=RPLP2 PE=1 SV=1 - [RLA2_HUMAN]
P05388	60S acidic ribosomal protein P0 OS=Homo sapiens GN=RPLP0 PE=1 SV=1 - [RLA0_HUMAN]
P05452	Tetranectin OS=Homo sapiens GN=CLEC3B PE=1 SV=3 - [TETN_HUMAN]
P05455	Lupus La protein OS=Homo sapiens GN=SSB PE=1 SV=2 - [LA_HUMAN]
P05496	ATP synthase F(0) complex subunit C1, mitochondrial OS=Homo sapiens GN=ATP5G1 PE=2 SV=2 - [AT5G1_HUMAN]
P05556	Integrin beta-1 OS=Homo sapiens GN=ITGB1 PE=1 SV=2 - [ITB1_HUMAN]
P06132	Uroporphyrinogen decarboxylase OS=Homo sapiens GN=UROD PE=1 SV=2 - [DCUP_HUMAN]
P06280	Alpha-galactosidase A OS=Homo sapiens GN=GLA PE=1 SV=1 - [AGAL_HUMAN]
P06396	Gelsolin OS=Homo sapiens GN=GSN PE=1 SV=1 - [GELS_HUMAN]
P06400	Retinoblastoma-associated protein OS=Homo sapiens GN=RB1 PE=1 SV=2 - [RB_HUMAN]
P06454	Prothymosin alpha OS=Homo sapiens GN=PTMA PE=1 SV=2 - [PTMA_HUMAN]
P06576	ATP synthase subunit beta, mitochondrial OS=Homo sapiens GN=ATP5B PE=1 SV=3 - [ATPB_HUMAN]
P06703	Protein S100-A6 OS=Homo sapiens GN=S100A6 PE=1 SV=1 - [S10A6_HUMAN]
P06730	Eukaryotic translation initiation factor 4E OS=Homo sapiens GN=EIF4E PE=1 SV=2 - [IF4E_HUMAN]
P06733	Alpha-enolase OS=Homo sapiens GN=ENO1 PE=1 SV=2 - [ENOA_HUMAN]
P06737	Glycogen phosphorylase, liver form OS=Homo sapiens GN=PYGL PE=1 SV=4 - [PYGL_HUMAN]
P06744	Glucose-6-phosphate isomerase OS=Homo sapiens GN=GPI PE=1 SV=4 - [G6PI_HUMAN]
P06748	Nucleophosmin OS=Homo sapiens GN=NPM1 PE=1 SV=2 - [NPM_HUMAN]
P06753	Tropomyosin alpha-3 chain OS=Homo sapiens GN=TPM3 PE=1 SV=2 - [TPM3_HUMAN]
P06756	Integrin alpha-V OS=Homo sapiens GN=ITGAV PE=1 SV=2 - [ITAV_HUMAN]
P06858	Lipoprotein lipase OS=Homo sapiens GN=LPL PE=1 SV=1 - [LIPL_HUMAN]
P06865	Beta-hexosaminidase subunit alpha OS=Homo sapiens GN=HEXA PE=1 SV=2 - [HEXA_HUMAN]
P07099	Histone H2B type 1-J OS=Homo sapiens GN=HIST1H2BJ PE=1 SV=3 - [H2B1J_HUMAN]
P07108	Acyl-CoA-binding protein OS=Homo sapiens GN=DBI PE=1 SV=2 - [ACBP_HUMAN]
P07195	L-lactate dehydrogenase B chain OS=Homo sapiens GN=LDHB PE=1 SV=2 - [LDHB_HUMAN]
P07203	Glutathione peroxidase 1 OS=Homo sapiens GN=GPX1 PE=1 SV=4 - [GPX1_HUMAN]
P07237	Protein disulfide-isomerase OS=Homo sapiens GN=P4HB PE=1 SV=3 - [PDIA1_HUMAN]
P07305	Histone H1.0 OS=Homo sapiens GN=H1F0 PE=1 SV=3 - [H10_HUMAN]
P07339	Cathepsin D OS=Homo sapiens GN=CTSD PE=1 SV=1 - [CATD_HUMAN]
P07355	Annexin A2 OS=Homo sapiens GN=ANXA2 PE=1 SV=2 - [ANXA2_HUMAN]
P07384	Calpain-1 catalytic subunit OS=Homo sapiens GN=CAPN1 PE=1 SV=1 - [CAN1_HUMAN]
P07437	Tubulin beta chain OS=Homo sapiens GN=TUBB PE=1 SV=2 - [TBB5_HUMAN]
P07602	Prosaposin OS=Homo sapiens GN=PSAP PE=1 SV=2 - [SAP_HUMAN]
P07686	Beta-hexosaminidase subunit beta OS=Homo sapiens GN=HEXB PE=1 SV=3 - [HEXB_HUMAN]
P07711	Cathepsin L1 OS=Homo sapiens GN=CTSL PE=1 SV=2 - [CATL1_HUMAN]
P07737	Profilin-1 OS=Homo sapiens GN=PFN1 PE=1 SV=2 - [PROF1_HUMAN]
P07741	Adenine phosphoribosyltransferase OS=Homo sapiens GN=APRT PE=1 SV=2 - [APT_HUMAN]
P07814	Bifunctional glutamate/proline--tRNA ligase OS=Homo sapiens GN=EPRS PE=1 SV=5 - [SYEP_HUMAN]
P07858	Cathepsin B OS=Homo sapiens GN=CTSB PE=1 SV=3 - [CATB_HUMAN]
P07900	Heat shock protein HSP 90-alpha OS=Homo sapiens GN=HSP90AA1 PE=1 SV=5 - [HS90A_HUMAN]
P07910	Heterogeneous nuclear ribonucleoproteins C1/C2 OS=Homo sapiens GN=HNRNPC PE=1 SV=4 - [HNRPC_HUMAN]
P07919	Cytochrome b-c1 complex subunit 6, mitochondrial OS=Homo sapiens GN=UQCRH PE=1 SV=2 - [QCR6_HUMAN]
P07948	Tyrosine-protein kinase Yes OS=Homo sapiens GN=YES1 PE=1 SV=3 - [YES_HUMAN]
P07951	Tyrosine-protein kinase Lyn OS=Homo sapiens GN=LYN PE=1 SV=3 - [LYN_HUMAN]
P07954	Tropomyosin beta chain OS=Homo sapiens GN=TPM2 PE=1 SV=1 - [TPM2_HUMAN]
P08107	Fumarate hydratase, mitochondrial OS=Homo sapiens GN=FH PE=1 SV=3 - [FUMH_HUMAN]
P08133	Heat shock 70 kDa protein 1A/1B OS=Homo sapiens GN=HSPA1A PE=1 SV=5 - [HSP71_HUMAN]
P08134	Rho-related GTP-binding protein RhoC OS=Homo sapiens GN=RHOC PE=1 SV=1 - [RHOC_HUMAN]
P08195	4F2 cell-surface antigen heavy chain OS=Homo sapiens GN=SLC3A2 PE=1 SV=3 - [4F2_HUMAN]
P08238	Heat shock protein HSP 90-beta OS=Homo sapiens GN=HSP90AB1 PE=1 SV=4 - [HS90B_HUMAN]
P08240	Signal recognition particle receptor subunit alpha OS=Homo sapiens GN=SRPR PE=1 SV=2 - [SRPR_HUMAN]
P08311	Cathepsin G OS=Homo sapiens GN=CTSG PE=1 SV=2 - [CATG_HUMAN]
P08397	Porphobilinogen deaminase OS=Homo sapiens GN=HMBS PE=1 SV=2 - [HEM3_HUMAN]
P08559	Pyruvate dehydrogenase E1 component subunit alpha, somatic form, mitochondrial OS=Homo sapiens GN=PDHA1 PE=1 SV=3 - [ODPA_HUMAN]
P08567	Pleckstrin OS=Homo sapiens GN=PLEK PE=1 SV=3 - [PLEK_HUMAN]
P08574	Cytochrome c1, heme protein, mitochondrial OS=Homo sapiens GN=CYC1 PE=1 SV=3 - [CY1_HUMAN]
P08575	Receptor-type tyrosine-protein phosphatase C OS=Homo sapiens GN=PTPRC PE=1 SV=2 - [PTPRC_HUMAN]
P08621	U1 small nuclear ribonucleoprotein 70 kDa OS=Homo sapiens GN=SNRNP70 PE=1 SV=2 - [RU17_HUMAN]
P08648	Integrin alpha-5 OS=Homo sapiens GN=ITGA5 PE=1 SV=2 - [ITA5_HUMAN]
P08670	Vimentin OS=Homo sapiens GN=VIM PE=1 SV=4 - [VIME_HUMAN]
P08754	Guanine nucleotide-binding protein G(k) subunit alpha OS=Homo sapiens GN=GNAI3 PE=1 SV=3 - [GNAI3_HUMAN]
P08758	Annexin A5 OS=Homo sapiens GN=ANXA5 PE=1 SV=2 - [ANXA5_HUMAN]
P08865	40S ribosomal protein SA OS=Homo sapiens GN=RPSA PE=1 SV=4 - [RSSA_HUMAN]
P08962	CD63 antigen OS=Homo sapiens GN=CD63 PE=1 SV=2 - [CD63_HUMAN]
P09110	3-ketoacyl-CoA thiolase, peroxisomal OS=Homo sapiens GN=ACAA1 PE=1 SV=2 - [THIK_HUMAN]
P09132	Signal recognition particle 19 kDa protein OS=Homo sapiens GN=SRP19 PE=1 SV=3 - [SRP19_HUMAN]
P09211	Glutathione S-transferase P OS=Homo sapiens GN=GSTP1 PE=1 SV=2 - [GSTP1_HUMAN]
P09382	Galectin-1 OS=Homo sapiens GN=LGALS1 PE=1 SV=2 - [LEG1_HUMAN]
P09417	Dihydropteridine reductase OS=Homo sapiens GN=QDPR PE=1 SV=2 - [DHPR_HUMAN]
P09429	High mobility group protein B1 OS=Homo sapiens GN=HMGB1 PE=1 SV=3 - [HMGB1_HUMAN]
P09467	Fructose-1,6-bisphosphatase 1 OS=Homo sapiens GN=FBP1 PE=1 SV=5 - [F16P1_HUMAN]
P09488	Glutathione S-transferase Mu 1 OS=Homo sapiens GN=GSTM1 PE=1 SV=3 - [GSTM1_HUMAN]
P09496	Clathrin light chain A OS=Homo sapiens GN=CLTA PE=1 SV=1 - [CLCA_HUMAN]
P09497	Clathrin light chain B OS=Homo sapiens GN=CLTB PE=1 SV=1 - [CLCB_HUMAN]
P09525	Annexin A4 OS=Homo sapiens GN=ANXA4 PE=1 SV=4 - [ANXA4_HUMAN]
P09543	2',3'-cyclic-nucleotide 3'-phosphodiesterase OS=Homo sapiens GN=CNP PE=1 SV=2 - [CN37_HUMAN]
P09601	Heme oxygenase 1 OS=Homo sapiens GN=HMOX1 PE=1 SV=1 - [HMOX1_HUMAN]
P09622	Dihydrolipoyl dehydrogenase, mitochondrial OS=Homo sapiens GN=DLD PE=1 SV=2 - [DLDH_HUMAN]
P09651	Heterogeneous nuclear ribonucleoprotein A1 OS=Homo sapiens GN=HNRNPA1 PE=1 SV=5 - [ROA1_HUMAN]
P09661	U2 small nuclear ribonucleoprotein A' OS=Homo sapiens GN=SNRPA1 PE=1 SV=2 - [RU2A_HUMAN]
P09669	Cytochrome c oxidase subunit 6C OS=Homo sapiens GN=COX6C PE=1 SV=2 - [COX6C_HUMAN]
P09874	Poly [ADP-ribose] polymerase 1 OS=Homo sapiens GN=PARP1 PE=1 SV=4 - [PARP1_HUMAN]
P09914	Interferon-induced protein with tetratricopeptide repeats 1 OS=Homo sapiens GN=IFIT1 PE=1 SV=2 - [IFIT1_HUMAN]
P09960	Leukotriene A-4 hydrolase OS=Homo sapiens GN=LTA4H PE=1 SV=2 - [LKHA4_HUMAN]
P09972	Fructose-bisphosphate aldolase C OS=Homo sapiens GN=ALDOC PE=1 SV=2 - [ALDOC_HUMAN]
P0C0S5	Histone H2A.Z OS=Homo sapiens GN=H2AFZ PE=1 SV=2 - [H2AZ_HUMAN]
P0CG38	POTE ankyrin domain family member I OS=Homo sapiens GN=POTEI PE=3 SV=1 - [POTEI_HUMAN]
P0CG39	POTE ankyrin domain family member J OS=Homo sapiens GN=POTEJ PE=3 SV=1 - [POTEJ_HUMAN]
P0CW22	40S ribosomal protein S17-like OS=Homo sapiens GN=RPS17L PE=1 SV=1 - [RS17L_HUMAN]
P10155	60 kDa SS-A/Ro ribonucleoprotein OS=Homo sapiens GN=TROVE2 PE=1 SV=2 - [RO60_HUMAN]
P10253	Lysosomal alpha-glucosidase OS=Homo sapiens GN=GAA PE=1 SV=4 - [LYAG_HUMAN]
P10412	Histone H1.4 OS=Homo sapiens GN=HIST1H1E PE=1 SV=2 - [H14_HUMAN]
P10515	Dihydrolipoyllysine-residue acetyltransferase component of pyruvate dehydrogenase complex, mitochondrial OS=Homo sapiens GN=DLAT PE=1 SV=3 - [ODP2_HUMAN]
P10599	Thioredoxin OS=Homo sapiens GN=TXN PE=1 SV=3 - [THIO_HUMAN]
P10606	Cytochrome c oxidase subunit 5B, mitochondrial OS=Homo sapiens GN=COX5B PE=1 SV=2 - [COX5B_HUMAN]
P10619	Lysosomal protective protein OS=Homo sapiens GN=CTSA PE=1 SV=2 - [PPGB_HUMAN]
P10644	Microsomal glutathione S-transferase 1 OS=Homo sapiens GN=MGST1 PE=1 SV=1 - [MGST1_HUMAN]
P10768	cAMP-dependent protein kinase type I-alpha regulatory subunit OS=Homo sapiens GN=PRKAR1A PE=1 SV=1 - [KAP0_HUMAN]
P10809	S-formylglutathione hydrolase OS=Homo sapiens GN=ESD PE=1 SV=2 - [ESTD_HUMAN]
P11021	60 kDa heat shock protein, mitochondrial OS=Homo sapiens GN=HSPD1 PE=1 SV=2 - [CH60_HUMAN]
P11142	78 kDa glucose-regulated protein OS=Homo sapiens GN=HSPA5 PE=1 SV=2 - [GRP78_HUMAN]
P11166	Solute carrier family 2, facilitated glucose transporter member 1 OS=Homo sapiens GN=SLC2A1 PE=1 SV=2 - [GTR1_HUMAN]
P11172	Uridine 5'-monophosphate synthase OS=Homo sapiens GN=UMPS PE=1 SV=1 - [UMPS_HUMAN]
P11177	Pyruvate dehydrogenase E1 component subunit beta, mitochondrial OS=Homo sapiens GN=PDHB PE=1 SV=3 - [ODPB_HUMAN]
P11182	Lipoamide acyltransferase component of branched-chain alpha-keto acid dehydrogenase complex, mitochondrial OS=Homo sapiens GN=DBT PE=1 SV=3 - [ODB2_HUMAN]
P11215	Integrin alpha-M OS=Homo sapiens GN=ITGAM PE=1 SV=2 - [ITAM_HUMAN]
P11216	Glycogen phosphorylase, brain form OS=Homo sapiens GN=PYGB PE=1 SV=5 - [PYGB_HUMAN]
P11233	Ras-related protein Ral-A OS=Homo sapiens GN=RALA PE=1 SV=1 - [RALA_HUMAN]
P11234	Ras-related protein Ral-B OS=Homo sapiens GN=RALB PE=1 SV=1 - [RALB_HUMAN]
P11279	Lysosome-associated membrane glycoprotein 1 OS=Homo sapiens GN=LAMP1 PE=1 SV=3 - [LAMP1_HUMAN]
P11310	Medium-chain specific acyl-CoA dehydrogenase, mitochondrial OS=Homo sapiens GN=ACADM PE=1 SV=1 - [ACADM_HUMAN]
P11387	DNA topoisomerase 1 OS=Homo sapiens GN=TOP1 PE=1 SV=2 - [TOP1_HUMAN]
P11413	Glucose-6-phosphate 1-dehydrogenase OS=Homo sapiens GN=G6PD PE=1 SV=4 - [G6PD_HUMAN]
P11586	C-1-tetrahydrofolate synthase, cytoplasmic OS=Homo sapiens GN=MTHFD1 PE=1 SV=3 - [C1TC_HUMAN]
P11717	Cation-independent mannose-6-phosphate receptor OS=Homo sapiens GN=IGF2R PE=1 SV=3 - [MPRI_HUMAN]
P11766	Alcohol dehydrogenase class-3 OS=Homo sapiens GN=ADH5 PE=1 SV=4 - [ADHX_HUMAN]
P11908	Ribose-phosphate pyrophosphokinase 2 OS=Homo sapiens GN=PRPS2 PE=1 SV=2 - [PRPS2_HUMAN]
P11940	Polyadenylate-binding protein 1 OS=Homo sapiens GN=PABPC1 PE=1 SV=2 - [PABP1_HUMAN]
P12004	Proliferating cell nuclear antigen OS=Homo sapiens GN=PCNA PE=1 SV=1 - [PCNA_HUMAN]
P12081	Histidine--tRNA ligase, cytoplasmic OS=Homo sapiens GN=HARS PE=1 SV=2 - [SYHC_HUMAN]
P12109	Collagen alpha-1(VI) chain OS=Homo sapiens GN=COL6A1 PE=1 SV=3 - [CO6A1_HUMAN]
P12236	ADP/ATP translocase 3 OS=Homo sapiens GN=SLC25A6 PE=1 SV=4 - [ADT3_HUMAN]
P12259	Coagulation factor V OS=Homo sapiens GN=F5 PE=1 SV=4 - [FA5_HUMAN]
P12268	Inosine-5'-monophosphate dehydrogenase 2 OS=Homo sapiens GN=IMPDH2 PE=1 SV=2 - [IMDH2_HUMAN]
P12270	Nucleoprotein TPR OS=Homo sapiens GN=TPR PE=1 SV=3 - [TPR_HUMAN]
P12277	Creatine kinase B-type OS=Homo sapiens GN=CKB PE=1 SV=1 - [KCRB_HUMAN]
P12814	Alpha-actinin-1 OS=Homo sapiens GN=ACTN1 PE=1 SV=2 - [ACTN1_HUMAN]
P12955	Xaa-Pro dipeptidase OS=Homo sapiens GN=PEPD PE=1 SV=3 - [PEPD_HUMAN]
P12956	X-ray repair cross-complementing protein 6 OS=Homo sapiens GN=XRCC6 PE=1 SV=2 - [XRCC6_HUMAN]
P13010	X-ray repair cross-complementing protein 5 OS=Homo sapiens GN=XRCC5 PE=1 SV=3 - [XRCC5_HUMAN]
P13073	Cytochrome c oxidase subunit 4 isoform 1, mitochondrial OS=Homo sapiens GN=COX4I1 PE=1 SV=1 - [COX41_HUMAN]
P13284	Gamma-interferon-inducible lysosomal thiol reductase OS=Homo sapiens GN=IFI30 PE=1 SV=3 - [GILT_HUMAN]
P13473	Lysosome-associated membrane glycoprotein 2 OS=Homo sapiens GN=LAMP2 PE=1 SV=2 - [LAMP2_HUMAN]
P13489	Ribonuclease inhibitor OS=Homo sapiens GN=RNH1 PE=1 SV=2 - [RINI_HUMAN]
P13591	Neural cell adhesion molecule 1 OS=Homo sapiens GN=NCAM1 PE=1 SV=3 - [NCAM1_HUMAN]
P13639	Elongation factor 2 OS=Homo sapiens GN=EEF2 PE=1 SV=4 - [EF2_HUMAN]
P13645	Keratin, type I cytoskeletal 10 OS=Homo sapiens GN=KRT10 PE=1 SV=6 - [K1C10_HUMAN]
P13667	Protein disulfide-isomerase A4 OS=Homo sapiens GN=PDIA4 PE=1 SV=2 - [PDIA4_HUMAN]
P13674	Prolyl 4-hydroxylase subunit alpha-1 OS=Homo sapiens GN=P4HA1 PE=1 SV=2 - [P4HA1_HUMAN]
P13686	Tartrate-resistant acid phosphatase type 5 OS=Homo sapiens GN=ACP5 PE=1 SV=3 - [PPA5_HUMAN]
P13693	Translationally-controlled tumor protein OS=Homo sapiens GN=TPT1 PE=1 SV=1 - [TCTP_HUMAN]
P13716	Delta-aminolevulinic acid dehydratase OS=Homo sapiens GN=ALAD PE=1 SV=1 - [HEM2_HUMAN]
P13796	Plastin-2 OS=Homo sapiens GN=LCP1 PE=1 SV=6 - [PLSL_HUMAN]
P13797	Plastin-3 OS=Homo sapiens GN=PLS3 PE=1 SV=4 - [PLST_HUMAN]
P13798	Acylamino-acid-releasing enzyme OS=Homo sapiens GN=APEH PE=1 SV=4 - [ACPH_HUMAN]
P13804	Electron transfer flavoprotein subunit alpha, mitochondrial OS=Homo sapiens GN=ETFA PE=1 SV=1 - [ETFA_HUMAN]
P13805	Troponin T, slow skeletal muscle OS=Homo sapiens GN=TNNT1 PE=1 SV=4 - [TNNT1_HUMAN]
P13861	cAMP-dependent protein kinase type II-alpha regulatory subunit OS=Homo sapiens GN=PRKAR2A PE=1 SV=2 - [KAP2_HUMAN]
P13995	Bifunctional methylenetetrahydrofolate dehydrogenase/cyclohydrolase, mitochondrial OS=Homo sapiens GN=MTHFD2 PE=1 SV=2 - [MTDC_HUMAN]
P14174	Macrophage migration inhibitory factor OS=Homo sapiens GN=MIF PE=1 SV=4 - [MIF_HUMAN]
P14314	Glucosidase 2 subunit beta OS=Homo sapiens GN=PRKCSH PE=1 SV=2 - [GLU2B_HUMAN]
P14317	Hematopoietic lineage cell-specific protein OS=Homo sapiens GN=HCLS1 PE=1 SV=3 - [HCLS1_HUMAN]
P14324	Farnesyl pyrophosphate synthase OS=Homo sapiens GN=FDPS PE=1 SV=4 - [FPPS_HUMAN]
P14406	Cytochrome c oxidase subunit 7A2, mitochondrial OS=Homo sapiens GN=COX7A2 PE=1 SV=1 - [CX7A2_HUMAN]
P14550	Alcohol dehydrogenase [NADP(+)] OS=Homo sapiens GN=AKR1A1 PE=1 SV=3 - [AK1A1_HUMAN]
P14598	Neutrophil cytosol factor 1 OS=Homo sapiens GN=NCF1 PE=1 SV=3 - [NCF1_HUMAN]
P14618	Pyruvate kinase PKM OS=Homo sapiens GN=PKM PE=1 SV=4 - [KPYM_HUMAN]
P14625	Endoplasmin OS=Homo sapiens GN=HSP90B1 PE=1 SV=1 - [ENPL_HUMAN]
P14678	Small nuclear ribonucleoprotein-associated proteins B and B' OS=Homo sapiens GN=SNRPB PE=1 SV=2 - [RSMB_HUMAN]
P14735	Insulin-degrading enzyme OS=Homo sapiens GN=IDE PE=1 SV=4 - [IDE_HUMAN]
P14780	Matrix metalloproteinase-9 OS=Homo sapiens GN=MMP9 PE=1 SV=3 - [MMP9_HUMAN]
P14854	Cytochrome c oxidase subunit 6B1 OS=Homo sapiens GN=COX6B1 PE=1 SV=2 - [CX6B1_HUMAN]
P14866	Heterogeneous nuclear ribonucleoprotein L OS=Homo sapiens GN=HNRNPL PE=1 SV=2 - [HNRPL_HUMAN]
[truncated: 1,573 more rows]
