# Supplementary material for: Comparative Proteomics Analysis of Human Macrophages Infected with Virulent Mycobacterium bovis
Source: Front Cell Infect Microbiol. 2017 Mar 9;7:65. doi: 10.3389/fcimb.2017.00065 (PMC5343028; doi:10.3389/fcimb.2017.00065)
Supplement: Table S3 — Functional classification of 61 differentially expressed proteins. [file Table3.XLSX]

## Sheet: BCG
Categories	Diseases or Functions Annotation	p-Value	Molecules	# Molecules
Developmental Disorder, Hematological Disease, Hereditary Disorder, Metabolic Disease, Nutritional Disease	hemochromatosis type 5	5.92E-04	FTH1	1
Hereditary Disorder, Immunological Disease	immunodeficiency due to defect in MAPBP-interacting protein	5.92E-04	LAMTOR2	1
Developmental Disorder, Neurological Disease, Ophthalmic Disease, Organismal Injury and Abnormalities	polymicrogyria with optic nerve hypoplasia	5.92E-04	TUBA8	1
Amino Acid Metabolism, Drug Metabolism, Small Molecule Biochemistry, Vitamin and Mineral Metabolism	turnover of folic acid	5.92E-04	FTH1	1
DNA Replication, Recombination, and Repair	conversion of DNA	1.18E-03	FTH1	1
Cellular Development, Cellular Growth and Proliferation	re-entry into growth of leukemia cell lines	1.18E-03	FTH1	1
Molecular Transport	sequestration of iron ion	1.18E-03	FTH1	1
Cancer, Organismal Injury and Abnormalities	primary carcinoma	1.30E-03	MT-ND4,TUBA8	2
Cancer, Organismal Injury and Abnormalities, Skeletal and Muscular Disorders	muscle tumor	1.45E-03	FTH1,RPL19,TUBA8	3
Cancer	transformation of B-lymphocyte derived cell lines	1.77E-03	FTH1	1
Neurological Disease	Movement Disorders	2.01E-03	FTH1,MT-ND4,RPL13,TUBA8	4
Developmental Disorder, Hereditary Disorder, Metabolic Disease, Neurological Disease, Ophthalmic Disease, Skeletal and Muscular Disorders	Lebers optic atrophy with dystonia	2.37E-03	MT-ND4	1
Cancer, Endocrine System Disorders, Organismal Injury and Abnormalities	primary papillary thyroid carcinoma	2.37E-03	MT-ND4	1
DNA Replication, Recombination, and Repair	nicking of DNA	3.55E-03	FTH1	1
Post-Translational Modification, Protein Degradation	oxidation of protein	3.55E-03	FTH1	1
Hereditary Disorder, Metabolic Disease, Neurological Disease, Psychological Disorders, Skeletal and Muscular Disorders	MELAS syndrome	5.32E-03	MT-ND4	1
Cancer, Endocrine System Disorders, Organismal Injury and Abnormalities	epithelial thyroid cancer	5.83E-03	MT-ND4,TUBA8	2
Organismal Injury and Abnormalities, Renal and Urological Disease	chronic kidney disease	6.30E-03	RPL34,TUBA8	2
Cellular Assembly and Organization, Cellular Function and Maintenance	organization of endoplasmic reticulum	7.67E-03	SEC61A1	1
Immunological Disease, Organismal Injury and Abnormalities	Letterer-Siwe disease	8.26E-03	TUBA8	1
Cancer, Endocrine System Disorders, Organismal Injury and Abnormalities, Renal and Urological Disease, Reproductive System Disease	advanced testicular carcinoma	8.26E-03	TUBA8	1
Cancer, Hematological Disease, Immunological Disease, Organismal Injury and Abnormalities	histiocytic lymphoma	8.26E-03	TUBA8	1
Cancer, Organismal Injury and Abnormalities, Reproductive System Disease	locally recurrent breast cancer	8.26E-03	TUBA8	1
Cancer, Organismal Injury and Abnormalities, Renal and Urological Disease	progressive metastatic bladder cancer	8.26E-03	TUBA8	1
Cancer, Organismal Injury and Abnormalities, Reproductive System Disease	recurrent HER2 negative breast adenocarcinoma	8.26E-03	TUBA8	1
Cancer, Organismal Injury and Abnormalities, Renal and Urological Disease	relapsed bladder cancer	8.26E-03	TUBA8	1
Cancer, Hematological Disease, Immunological Disease, Organismal Injury and Abnormalities	stage 3 Hodgkin's lymphoma	8.26E-03	TUBA8	1
Cancer, Organismal Injury and Abnormalities, Reproductive System Disease	stage 3c HER2 negative breast adenocarcinoma	8.26E-03	TUBA8	1
Cancer, Organismal Injury and Abnormalities, Reproductive System Disease	stage 3c HER2-negative breast cancer	8.26E-03	TUBA8	1
Cancer, Hematological Disease, Immunological Disease, Organismal Injury and Abnormalities	stage 4 Hodgkin's lymphoma	8.26E-03	TUBA8	1
Cancer, Organismal Injury and Abnormalities, Reproductive System Disease	teratocarcinoma	8.26E-03	TUBA8	1
Cancer, Organismal Injury and Abnormalities, Reproductive System Disease	grade II HER2 negative hormone receptor positive breast cancer	8.85E-03	TUBA8	1
Cancer, Organismal Injury and Abnormalities, Reproductive System Disease	grade III HER2 negative hormone receptor positive breast cancer	8.85E-03	TUBA8	1
Cancer, Endocrine System Disorders, Neurological Disease, Organismal Injury and Abnormalities	metastatic malignant pheochromocytoma	8.85E-03	TUBA8	1
Cardiovascular Disease, Inflammatory Disease, Organismal Injury and Abnormalities	pericarditis	8.85E-03	TUBA8	1
Cancer, Organismal Injury and Abnormalities, Reproductive System Disease	recurrent HER2-negative breast cancer	8.85E-03	TUBA8	1
Cancer, Organismal Injury and Abnormalities, Reproductive System Disease	relapsed breast cancer	8.85E-03	TUBA8	1
Cancer, Organismal Injury and Abnormalities, Respiratory Disease	unresectable, advanced non-small cell lung cancer	8.85E-03	TUBA8	1
Cancer, Organismal Injury and Abnormalities	benign neoplasia	8.85E-03	FTH1,MT-ND4,RPL19	3
Cancer, Dermatological Diseases and Conditions, Hematological Disease, Immunological Disease, Inflammatory Disease, Inflammatory Response, Organismal Injury and Abnormalities	advanced stage mycosis fungoides	9.43E-03	TUBA8	1
Cancer, Organismal Injury and Abnormalities, Reproductive System Disease	anthracycline-resistant taxane-naive metastatic breast cancer	9.43E-03	TUBA8	1
Infectious Diseases, Organismal Development	growth of Influenza A virus	9.43E-03	ATP6V0C	1
Cardiovascular Disease	pericardial effusion	9.43E-03	TUBA8	1
Ophthalmic Disease, Organismal Injury and Abnormalities	rhegmatogenous retinal detachment	9.43E-03	TUBA8	1
Cancer, Gastrointestinal Disease, Organismal Injury and Abnormalities	stage IV gastric cancer	9.43E-03	TUBA8	1
Cancer, Organismal Injury and Abnormalities, Reproductive System Disease	choriocarcinoma	1.06E-02	TUBA8	1
Hereditary Disorder, Inflammatory Disease	familial Mediterranean fever	1.06E-02	TUBA8	1
Cancer, Organismal Injury and Abnormalities	localized Ewing's sarcoma	1.06E-02	TUBA8	1
Cancer, Organismal Injury and Abnormalities, Respiratory Disease	stage 3B EGFR mutation negative non squamous non-small cell lung carcinoma	1.06E-02	TUBA8	1
Cancer, Organismal Injury and Abnormalities, Respiratory Disease	stage 4 EGFR mutation negative non squamous non-small cell lung carcinoma	1.06E-02	TUBA8	1
Dermatological Diseases and Conditions, Infectious Diseases	condylomata acuminata	1.12E-02	TUBA8	1
Cancer, Hematological Disease, Immunological Disease, Organismal Injury and Abnormalities	lymphosarcoma	1.12E-02	TUBA8	1
Cancer, Connective Tissue Disorders, Organismal Injury and Abnormalities, Skeletal and Muscular Disorders	metastatic bone cancer	1.12E-02	TUBA8	1
Molecular Transport	quantity of heavy metal	1.12E-02	FTH1	1
Cancer, Organismal Injury and Abnormalities, Reproductive System Disease	recurrent hormone receptor negative breast cancer	1.12E-02	TUBA8	1
Cancer, Endocrine System Disorders, Organismal Injury and Abnormalities	thyroid follicular adenoma	1.12E-02	MT-ND4	1
Cancer, Organismal Injury and Abnormalities, Renal and Urological Disease, Reproductive System Disease	penis cancer	1.18E-02	TUBA8	1
Cancer, Hematological Disease, Immunological Disease, Organismal Injury and Abnormalities	refractory Philadelphia chromosome-negative acute lymphoblastic leukemia	1.18E-02	TUBA8	1
Cancer, Hematological Disease, Immunological Disease, Organismal Injury and Abnormalities	relapsed Philadelphia chromosome-negative acute lymphoblastic leukemia	1.18E-02	TUBA8	1
Cancer, Organismal Injury and Abnormalities, Reproductive System Disease	stage 4 HER2 negative breast adenocarcinoma	1.18E-02	TUBA8	1
Cancer, Organismal Injury and Abnormalities, Reproductive System Disease	stage 4 HER2-negative breast cancer	1.18E-02	TUBA8	1
Neurological Disease, Psychological Disorders, Skeletal and Muscular Disorders	Parkinson's disease	1.18E-02	FTH1,RPL13	2
Cancer, Organismal Injury and Abnormalities	AIDS related Kaposi sarcoma	1.24E-02	TUBA8	1
Infectious Diseases	viral entry by Influenza virus	1.24E-02	ATP6V0C	1
Neurological Disease, Psychological Disorders	disorder of basal ganglia	1.24E-02	FTH1,RPL13,TUBA8	3
Cancer, Organismal Injury and Abnormalities, Respiratory Disease	locally advanced non small cell lung cancer	1.29E-02	TUBA8	1
Cancer, Organismal Injury and Abnormalities	metastatic occult primary cancer of head and neck	1.29E-02	TUBA8	1
Cancer, Connective Tissue Disorders, Organismal Injury and Abnormalities, Respiratory Disease, Skeletal and Muscular Disorders	metastatic squamous cell cancer of the ethmoid sinus	1.29E-02	TUBA8	1
Cancer, Organismal Injury and Abnormalities, Respiratory Disease	metastatic squamous cell cancer of the glottis	1.29E-02	TUBA8	1
Cancer, Gastrointestinal Disease, Organismal Injury and Abnormalities	metastatic squamous cell cancer of the lip	1.29E-02	TUBA8	1
Cancer, Connective Tissue Disorders, Gastrointestinal Disease, Organismal Injury and Abnormalities, Respiratory Disease, Skeletal and Muscular Disorders	metastatic squamous cell cancer of the maxillary sinus	1.29E-02	TUBA8	1
Cancer, Organismal Injury and Abnormalities, Respiratory Disease	metastatic squamous cell cancer of the supraglottis	1.29E-02	TUBA8	1
Cancer, Organismal Injury and Abnormalities	recurrent occult primary cancer of head and neck	1.29E-02	TUBA8	1
Cancer, Connective Tissue Disorders, Organismal Injury and Abnormalities, Respiratory Disease, Skeletal and Muscular Disorders	recurrent squamous cell cancer of the ethmoid sinus	1.29E-02	TUBA8	1
Cancer, Organismal Injury and Abnormalities, Respiratory Disease	recurrent squamous cell cancer of the glottis	1.29E-02	TUBA8	1
Cancer, Gastrointestinal Disease, Organismal Injury and Abnormalities	recurrent squamous cell cancer of the lip	1.29E-02	TUBA8	1
Cancer, Connective Tissue Disorders, Gastrointestinal Disease, Organismal Injury and Abnormalities, Respiratory Disease, Skeletal and Muscular Disorders	recurrent squamous cell cancer of the maxillary sinus	1.29E-02	TUBA8	1
Cancer, Organismal Injury and Abnormalities, Respiratory Disease	recurrent squamous cell cancer of the supraglottis	1.29E-02	TUBA8	1
Cancer, Organismal Injury and Abnormalities	unresectable occult primary cancer of head and neck	1.29E-02	TUBA8	1
Cancer, Connective Tissue Disorders, Organismal Injury and Abnormalities, Respiratory Disease, Skeletal and Muscular Disorders	unresectable squamous cell cancer of the ethmoid sinus	1.29E-02	TUBA8	1
Cancer, Organismal Injury and Abnormalities, Respiratory Disease	unresectable squamous cell cancer of the glottis	1.29E-02	TUBA8	1
Cancer, Gastrointestinal Disease, Organismal Injury and Abnormalities, Respiratory Disease	unresectable squamous cell cancer of the hypopharynx	1.29E-02	TUBA8	1
Cancer, Gastrointestinal Disease, Organismal Injury and Abnormalities	unresectable squamous cell cancer of the lip	1.29E-02	TUBA8	1
Cancer, Connective Tissue Disorders, Gastrointestinal Disease, Organismal Injury and Abnormalities, Respiratory Disease, Skeletal and Muscular Disorders	unresectable squamous cell cancer of the maxillary sinus	1.29E-02	TUBA8	1
Cancer, Gastrointestinal Disease, Organismal Injury and Abnormalities, Respiratory Disease	unresectable squamous cell cancer of the oropharynx	1.29E-02	TUBA8	1
Cancer, Organismal Injury and Abnormalities, Respiratory Disease	unresectable squamous cell cancer of the supraglottis	1.29E-02	TUBA8	1
Cancer, Gastrointestinal Disease, Organismal Injury and Abnormalities	esophagogastric junction cancer	1.35E-02	TUBA8	1
Cancer, Organismal Injury and Abnormalities, Respiratory Disease	metastatic ALK negative EGFR sensitizing mutation negative squamous cell lung carcinoma	1.35E-02	TUBA8	1
Cancer, Organismal Injury and Abnormalities, Reproductive System Disease	metastatic castration-recurrent prostate cancer	1.35E-02	TUBA8	1
Cancer, Organismal Injury and Abnormalities, Respiratory Disease	progressive ALK negative EGFR sensitizing mutation negative squamous cell lung carcinoma	1.35E-02	TUBA8	1
Cancer, Organismal Injury and Abnormalities	visceral metastasis	1.35E-02	TUBA8	1
Cancer, Organismal Injury and Abnormalities, Reproductive System Disease, Skeletal and Muscular Disorders	uterine leiomyoma	1.39E-02	FTH1,RPL19	2
Cancer, Organismal Injury and Abnormalities, Reproductive System Disease	locally advanced breast cancer	1.41E-02	TUBA8	1
Cancer, Gastrointestinal Disease, Organismal Injury and Abnormalities, Respiratory Disease	metastatic squamous cell cancer of the hypopharynx	1.41E-02	TUBA8	1
Cancer, Gastrointestinal Disease, Organismal Injury and Abnormalities, Respiratory Disease	metastatic squamous cell cancer of the oropharynx	1.41E-02	TUBA8	1
Cancer, Gastrointestinal Disease, Organismal Injury and Abnormalities, Respiratory Disease	recurrent squamous cell cancer of the hypopharynx	1.41E-02	TUBA8	1
Cancer, Gastrointestinal Disease, Organismal Injury and Abnormalities, Respiratory Disease	recurrent squamous cell cancer of the oropharynx	1.41E-02	TUBA8	1
Molecular Transport	transport of H+	1.41E-02	ATP6V0C	1
Cancer, Endocrine System Disorders, Organismal Injury and Abnormalities	anaplastic thyroid carcinoma	1.47E-02	TUBA8	1
Cancer, Organismal Injury and Abnormalities, Respiratory Disease	malignant pleural mesothelioma	1.47E-02	TUBA8	1
Cancer, Connective Tissue Disorders, Organismal Injury and Abnormalities, Skeletal and Muscular Disorders	bone sarcoma	1.53E-02	TUBA8	1
Cancer, Gastrointestinal Disease, Organismal Injury and Abnormalities, Respiratory Disease	unresectable nasopharyngeal cancer	1.53E-02	TUBA8	1
Cancer, Immunological Disease, Organismal Injury and Abnormalities, Reproductive System Disease	lymph node-positive breast cancer	1.59E-02	TUBA8	1
Cancer, Endocrine System Disorders, Gastrointestinal Disease, Organismal Injury and Abnormalities	metastatic pancreatic cancer	1.59E-02	TUBA8	1
Cancer, Organismal Injury and Abnormalities	progressive ALK fusion negative EGFR sensitizing mutation negative large cell carcinoma	1.59E-02	TUBA8	1
Cancer, Organismal Injury and Abnormalities, Respiratory Disease	progressive ALK fusion negative EGFR sensitizing mutation negative lung adenocarcinoma	1.59E-02	TUBA8	1
Cancer, Organismal Injury and Abnormalities, Respiratory Disease	progressive ALK fusion negative EGFR sensitizing mutation negative non-small cell lung cancer	1.59E-02	TUBA8	1
Cancer, Endocrine System Disorders, Organismal Injury and Abnormalities, Respiratory Disease	relapsed small cell lung cancer	1.59E-02	TUBA8	1
Cancer, Organismal Injury and Abnormalities, Reproductive System Disease	high risk endometrial carcinoma	1.65E-02	TUBA8	1
Cancer, Organismal Injury and Abnormalities	metastatic ALK fusion negative EGFR sensitizing mutation negative large cell carcinoma	1.65E-02	TUBA8	1
Cancer, Organismal Injury and Abnormalities, Respiratory Disease	metastatic ALK fusion negative EGFR sensitizing mutation negative lung adenocarcinoma	1.65E-02	TUBA8	1
Cancer, Organismal Injury and Abnormalities, Respiratory Disease	metastatic ALK fusion negative EGFR sensitizing mutation negative non-small cell lung cancer	1.65E-02	TUBA8	1
Cancer, Organismal Injury and Abnormalities, Reproductive System Disease	metastatic endometrial carcinoma	1.65E-02	TUBA8	1
Cancer, Organismal Injury and Abnormalities, Respiratory Disease	progressive metastatic non-small-cell lung cancer	1.65E-02	TUBA8	1
Cancer, Organismal Injury and Abnormalities, Reproductive System Disease	recurrent endometrial carcinoma	1.65E-02	TUBA8	1
Cancer, Organismal Injury and Abnormalities, Reproductive System Disease	advanced stage HER2-negative breast cancer	1.76E-02	TUBA8	1
Cancer, Organismal Injury and Abnormalities, Reproductive System Disease	metastatic breast carcinoma	1.76E-02	TUBA8	1
Cancer, Organismal Injury and Abnormalities, Reproductive System Disease	metastatic hormone receptor negative breast cancer	1.82E-02	TUBA8	1
Hereditary Disorder, Metabolic Disease, Neurological Disease, Skeletal and Muscular Disorders	Leigh syndrome	1.88E-02	MT-ND4	1
Developmental Disorder, Hereditary Disorder, Metabolic Disease	Mitochondrial complex I deficiency	1.88E-02	MT-ND4	1
Connective Tissue Disorders, Developmental Disorder, Hereditary Disorder, Inflammatory Disease, Metabolic Disease, Skeletal and Muscular Disorders	gout	1.88E-02	TUBA8	1
Cancer, Organismal Injury and Abnormalities, Reproductive System Disease	metastatic cervical cancer	1.88E-02	TUBA8	1
Cancer, Gastrointestinal Disease, Organismal Injury and Abnormalities, Respiratory Disease	metastatic nasopharyngeal cancer	1.88E-02	TUBA8	1
Cancer, Organismal Injury and Abnormalities, Reproductive System Disease	recurrent cervical cancer	1.88E-02	TUBA8	1
Cancer, Gastrointestinal Disease, Organismal Injury and Abnormalities, Respiratory Disease	recurrent nasopharyngeal cancer	1.88E-02	TUBA8	1
Cancer, Organismal Injury and Abnormalities	stage 3 melanoma	1.88E-02	TUBA8	1
Cancer, Endocrine System Disorders, Organismal Injury and Abnormalities	thyroid gland tumor	1.89E-02	MT-ND4,RPL13,RPL19,TUBA8	4
Cancer, Organismal Injury and Abnormalities	head and neck oncocytoma	1.94E-02	MT-ND4	1
Neurological Disease, Psychological Disorders	bipolar disorder	1.94E-02	MT-ND4,TUBA8	2
Cancer, Organismal Injury and Abnormalities, Respiratory Disease	progressive metastatic non small cell lung carcinoma	1.99E-02	TUBA8	1
Cancer, Organismal Injury and Abnormalities, Reproductive System Disease	HER2 negative metastatic breast cancer	2.05E-02	TUBA8	1
Connective Tissue Disorders, Inflammatory Disease, Skeletal and Muscular Disorders	arthritis	2.13E-02	FTH1,RPL19,TUBA8	3
Connective Tissue Disorders, Inflammatory Disease, Skeletal and Muscular Disorders	knee osteoarthritis	2.23E-02	TUBA8	1
Cancer, Endocrine System Disorders, Organismal Injury and Abnormalities	metastatic thyroid carcinoma	2.23E-02	TUBA8	1
Cancer, Organismal Injury and Abnormalities	advanced melanoma	2.29E-02	TUBA8	1
Cardiovascular Disease	peripheral vascular disease	2.42E-02	FTH1,TUBA8	2
Neurological Disease, Ophthalmic Disease, Organismal Injury and Abnormalities, Psychological Disorders	progressive supranuclear palsy	2.63E-02	TUBA8	1
Cancer, Organismal Injury and Abnormalities, Skeletal and Muscular Disorders	rhabdomyosarcoma	2.63E-02	TUBA8	1
Cancer, Immunological Disease, Organismal Injury and Abnormalities	thymic carcinoma	2.69E-02	TUBA8	1
Cancer, Hereditary Disorder, Organismal Injury and Abnormalities, Renal and Urological Disease	Wilm's tumorigenesis	2.75E-02	TUBA8	1
Cancer, Organismal Injury and Abnormalities	angiosarcoma	2.75E-02	TUBA8	1
Cancer, Organismal Injury and Abnormalities	primary peritoneal cancer	2.86E-02	TUBA8	1
Cellular Function and Maintenance	Clathrin mediated endocytosis	2.92E-02	ATP6V0C	1
Cancer, Organismal Injury and Abnormalities	adult solid tumor	2.92E-02	TUBA8	1
Cancer, Organismal Injury and Abnormalities, Reproductive System Disease	uterine sarcoma	3.04E-02	TUBA8	1
Cellular Function and Maintenance	engulfment by cervical cancer cell lines	3.09E-02	ATP6V0C	1
Cancer, Hematological Disease, Immunological Disease, Organismal Injury and Abnormalities	acute leukemia	3.22E-02	MT-ND4,RPL34,TUBA8	3
Cancer, Organismal Injury and Abnormalities, Reproductive System Disease	fallopian tube cancer	3.27E-02	TUBA8	1
Cellular Function and Maintenance	endocytosis by tumor cell lines	3.32E-02	ATP6V0C	1
Cancer, Organismal Injury and Abnormalities	Lymphoid Cancer and Tumors	3.33E-02	MT-ND4,RPL13,RPL34,TUBA8	4
Cancer, Hematological Disease, Organismal Injury and Abnormalities	myeloproliferative disorder	3.38E-02	MT-ND4,RPL13,RPL34	3
Cell Death and Survival	cell death of fibrosarcoma cell lines	3.61E-02	FTH1	1
Cancer, Hematological Disease, Immunological Disease, Organismal Injury and Abnormalities	chronic B-cell leukemia	3.90E-02	TUBA8	1
Cancer, Gastrointestinal Disease, Organismal Injury and Abnormalities	esophageal cancer	4.00E-02	FTH1,TUBA8	2
Cell Morphology	morphology of clathrin-coated structures	4.01E-02	ATP6V0C	1
Cancer, Hematological Disease, Organismal Injury and Abnormalities	hematological neoplasia	4.57E-02	MT-ND4,RPL13,RPL34,TUBA8	4
Protein Trafficking	targeting of protein	4.64E-02	SEC61A1	1

## Sheet: H37Rv
Categories	Diseases or Functions Annotation	p-Value	Predicted Activation State	Activation z-score	Notes	Molecules	# Molecules
Cancer, Organismal Injury and Abnormalities	benign neoplasia	3.01E-08				APOE,CLEC3B,CTSB,FABP4,IFIT1,IFIT3,IGF2,MT-ND4,RPL19,SEC22B,SOD2	11
Cancer, Organismal Injury and Abnormalities	tumorigenesis of brain cancer cell lines	1.62E-07				CTSB,PLAUR,SOD2	3
Neurological Disease, Psychological Disorders	Dementia	2.19E-07				APOC3,APOE,CLEC3B,CTSB,ICAM1,IGF2,LGALS1,MT-ND4,SLC1A3,SOD2	10
Metabolic Disease	glucose metabolism disorder	2.30E-07				APOC3,APOE,CLEC3B,FABP4,FABP5,ICAM1,IER3IP1,IFIT1,NCF1,SOD2,SQSTM1	11
Dermatological Diseases and Conditions	psoriasis	2.96E-07				APOE,CCL20,CLEC3B,CTSB,FABP5,ICAM1,IFIT1,IFIT3,LGALS1,SOD2	10
Cancer, Organismal Injury and Abnormalities, Reproductive System Disease	benign neoplasm of female genital organ	7.26E-07				APOE,CLEC3B,IFIT1,IFIT3,IGF2,RPL19,SEC22B,SOD2	8
Endocrine System Disorders, Gastrointestinal Disease, Metabolic Disease	diabetes mellitus	1.26E-06				APOC3,APOE,CLEC3B,FABP4,ICAM1,IER3IP1,IFIT1,NCF1,SOD2,SQSTM1	10
Metabolic Disease, Neurological Disease, Psychological Disorders	Alzheimer's disease	1.76E-06				APOC3,APOE,CLEC3B,CTSB,ICAM1,IGF2,LGALS1,SLC1A3,SOD2	9
Cardiovascular System Development and Function, Cellular Development, Organismal Development	angiogenesis of brain cancer cell lines	2.87E-06				CTSB,PLAUR	2
Cancer, Organismal Injury and Abnormalities	benign connective or soft tissue neoplasm	4.02E-06				FABP4,IFIT1,IFIT3,IGF2,RPL19,SEC22B,SOD2	7
Connective Tissue Disorders, Inflammatory Disease, Skeletal and Muscular Disorders	Rheumatic Disease	4.06E-06				APOE,CCL20,CTSB,FABP4,ICAM1,IFIT1,LGALS1,PLAUR,RPL19,SLC1A3,SOD2	11
Dermatological Diseases and Conditions	chronic psoriasis	6.56E-06				APOE,CTSB,FABP5,IFIT1,SOD2	5
Connective Tissue Disorders, Inflammatory Disease, Skeletal and Muscular Disorders	arthritis	6.71E-06				APOE,CCL20,CTSB,FABP4,ICAM1,LGALS1,PLAUR,RPL19,SLC1A3,SOD2	10
Cellular Movement, Embryonic Development	migration of embryonic cell lines	7.25E-06				CCL20,ICAM1,IGF2,PLAUR	4
Cellular Movement	invasion of cells	7.44E-06		-0.389		CTSB,FABP5,IGF2,LGALS1,PLAUR,S100A6,SOD2,SQSTM1,TMSB10/TMSB4X	9
Cancer, Cellular Development, Cellular Growth and Proliferation, Organismal Injury and Abnormalities, Tumor Morphology	colony formation of leukemia stem cells	8.61E-06				CTSB,SQSTM1	2
Neurological Disease, Psychological Disorders	Schizophrenia	1.13E-05				APOE,CTSB,LGALS1,MT-ND4,MYO9B,S100A6,SLC1A3,SOD2	8
Cancer, Organismal Injury and Abnormalities, Reproductive System Disease, Skeletal and Muscular Disorders	uterine leiomyoma	1.32E-05				IFIT1,IFIT3,IGF2,RPL19,SEC22B,SOD2	6
Cell-To-Cell Signaling and Interaction, Hematological System Development and Function, Immune Cell Trafficking	adhesion of mononuclear leukocytes	1.33E-05		1.981		APOC3,CCL20,ICAM1,PLAUR	4
Immunological Disease	systemic autoimmune syndrome	1.47E-05				APOE,CCL20,CTSB,FABP4,ICAM1,IFIT1,LGALS1,PLAUR,RPL19,SOD2	10
Cell-To-Cell Signaling and Interaction, Hematological System Development and Function, Immune Cell Trafficking	adhesion of immune cells	1.50E-05	Increased	2.199		APOC3,APOE,CCL20,ICAM1,PLAUR	5
Cardiovascular System Development and Function, Organismal Development	angiogenesis	1.70E-05		-0.520		APOE,CTSB,FABP4,ICAM1,IGF2,LGALS1,PLAUR	7
Cancer, Organismal Injury and Abnormalities	connective or soft tissue tumor	2.05E-05				FABP4,IFIT1,IFIT3,IGF2,PLAUR,RPL19,SEC22B,SOD2	8
Dermatological Diseases and Conditions, Inflammatory Disease	Acne	2.24E-05				FABP5,ICAM1,PLAUR,SOD2	4
Cellular Movement	invasion of tumor cell lines	2.76E-05		-0.921		CTSB,FABP5,LGALS1,PLAUR,S100A6,SOD2,SQSTM1,TMSB10/TMSB4X	8
Cardiovascular System Development and Function, Organismal Development	vasculogenesis	5.33E-05		-0.343		APOE,FABP4,ICAM1,IGF2,LGALS1,PLAUR	6
Cellular Movement, Hematological System Development and Function, Immune Cell Trafficking	cell movement of peripheral blood leukocytes	5.46E-05				CCL20,ICAM1,PLAUR	3
Cell Death and Survival	cell viability of neuroblastoma cell lines	5.46E-05				APOE,S100A6,SQSTM1	3
Lipid Metabolism, Small Molecule Biochemistry	metabolism of acylglycerol	5.86E-05				APOC3,APOE,IGF2	3
Cellular Development, Cellular Growth and Proliferation	proliferation of ovarian cancer cell lines	6.06E-05		1.091		IGF2,LGALS1,SOD2,TMSB10/TMSB4X	4
Connective Tissue Disorders, Immunological Disease, Inflammatory Disease, Skeletal and Muscular Disorders	rheumatoid arthritis	6.91E-05				APOE,CCL20,CTSB,FABP4,ICAM1,LGALS1,PLAUR,RPL19	8
Cancer, Gastrointestinal Disease, Organismal Injury and Abnormalities	primary colorectal cancer	7.99E-05				CLEC3B,PLAUR	2
Cellular Movement, Hematological System Development and Function, Immune Cell Trafficking	migration of granulocytes	1.02E-04				ICAM1,LGALS1,PLAUR	3
Cancer, Organismal Injury and Abnormalities	primary tumor	1.12E-04				CLEC3B,FABP4,LGALS1,MT-ND4,PLAUR	5
Cancer, Organismal Injury and Abnormalities	breast or ovarian cancer	1.28E-04				APOE,CLEC3B,FABP4,FABP5,GABARAPL2,IFIT1,IGF2,LGALS1,MT-ND4,PLAUR,RPL19,S100A6,SOD2	13
Inflammatory Disease	chronic inflammatory disorder	1.41E-04				APOE,CCL20,CTSB,FABP4,ICAM1,LGALS1,NCF1,PLAUR,RPL19	9
Cellular Growth and Proliferation	proliferation of cells	1.46E-04		0.931		APOE,CCL20,CTSB,FABP4,FABP5,ICAM1,IFIT3,IGF2,KCTD12,LGALS1,PLAUR,S100A6,SOD2,SQSTM1,TMSB10/TMSB4X	15
Cellular Development, Cellular Growth and Proliferation, Hematological System Development and Function	proliferation of immune cells	1.54E-04		0.277		APOE,CCL20,ICAM1,IGF2,LGALS1	5
Cell-To-Cell Signaling and Interaction, Renal and Urological System Development and Function	adhesion of kidney cells	1.56E-04				ICAM1,PLAUR,SOD2	3
Cancer, Cellular Development, Cellular Growth and Proliferation, Organismal Injury and Abnormalities, Tumor Morphology	proliferation of cancer cells	1.82E-04		0.749		CTSB,IGF2,PLAUR,SQSTM1	4
Cellular Movement, Hair and Skin Development and Function	migration of epithelial cell lines	2.06E-04				CCL20,ICAM1,PLAUR	3
Organismal Survival	survival of organism	2.13E-04				APOE,ICAM1,KCTD12,SOD2	4
Cell-To-Cell Signaling and Interaction, Hematological System Development and Function, Immune Cell Trafficking, Inflammatory Response	adhesion of phagocytes	2.15E-04				APOC3,ICAM1,PLAUR	3
Cellular Compromise	injury of cells	2.21E-04				IGF2,SOD2	2
Gastrointestinal Disease, Hepatic System Disease, Metabolic Disease	hepatic steatosis	2.35E-04				FABP4,FABP5,SOD2	3
Cell-To-Cell Signaling and Interaction	adhesion of epithelial cells	2.55E-04				ICAM1,PLAUR,SOD2	3
Free Radical Scavenging	metabolism of superoxide	2.58E-04				NCF1,SOD2	2
Lipid Metabolism, Small Molecule Biochemistry	synthesis of fatty acid	2.75E-04		1.000	bias	APOC3,APOE,IGF2,NCF1	4
Cellular Movement, Renal and Urological System Development and Function	migration of kidney cell lines	2.88E-04				CCL20,ICAM1,PLAUR	3
Infectious Diseases	quantity of virus	2.97E-04				ICAM1,IFIT3	2
Cellular Movement, Hematological System Development and Function, Immune Cell Trafficking	transendothelial migration of leukocytes	2.97E-04				ICAM1,LGALS1	2
Immunological Disease	hypersensitive reaction	3.01E-04				CCL20,FABP4,FABP5,LGALS1,SOD2	5
Cellular Movement	invasion of brain cancer cell lines	3.11E-04				CTSB,PLAUR,SQSTM1	3
Cellular Development, Cellular Growth and Proliferation, Organ Development, Renal and Urological System Development and Function	proliferation of mesangial cells	3.40E-04				IGF2,PLAUR	2
Cell-To-Cell Signaling and Interaction	binding of cells	3.43E-04		1.497		APOE,CCL20,ICAM1,IGF2,PLAUR	5
Immunological Disease	allergy	3.80E-04				CCL20,FABP4,FABP5,LGALS1,MYO9B	5
Cellular Movement, Hematological System Development and Function, Immune Cell Trafficking, Inflammatory Response	chemotaxis of PBMCs	3.84E-04				CCL20,PLAUR	2
Cellular Development, Cellular Growth and Proliferation, Hematological System Development and Function	proliferation of T lymphocytes	3.99E-04		0.762		APOE,ICAM1,IGF2,LGALS1	4
Cardiovascular System Development and Function, Cell-To-Cell Signaling and Interaction	adhesion of vascular endothelial cells	4.16E-04				APOC3,ICAM1,PLAUR	3
Cancer, Organismal Injury and Abnormalities	metastasis	4.24E-04				APOE,ICAM1,IGF2,PLAUR,RPL7,TMSB10/TMSB4X	6
Cell Death and Survival	cell death of myeloid cells	4.31E-04				CTSB,LGALS1,SOD2	3
Lipid Metabolism, Molecular Transport, Small Molecule Biochemistry	efflux of phospholipid	4.32E-04				APOC3,APOE	2
Organismal Development	lean body mass	4.32E-04				APOE,IGF2	2
Cellular Growth and Proliferation, Tissue Development	proliferation of connective tissue cells	4.53E-04		1.172		IGF2,LGALS1,PLAUR,SOD2	4
Endocrine System Disorders, Gastrointestinal Disease, Metabolic Disease	diabetic complication	4.61E-04				APOE,CLEC3B,IFIT1,SOD2	4
Cancer, Endocrine System Disorders, Organismal Injury and Abnormalities	thyroid follicular adenoma	4.82E-04				CTSB,MT-ND4	2
Cell-To-Cell Signaling and Interaction	adhesion of leukemia cell lines	4.92E-04				APOC3,ICAM1,PLAUR	3
Cellular Movement	invasion of prostate cancer cell lines	4.92E-04				CTSB,FABP5,PLAUR	3
Connective Tissue Disorders, Immunological Disease, Inflammatory Disease, Skeletal and Muscular Disorders	polyarticular juvenile rheumatoid arthritis	4.92E-04				APOE,LGALS1,PLAUR	3
Cancer, Organismal Injury and Abnormalities	lymphohematopoietic neoplasia	4.98E-04				APOE,ICAM1,IFIT1,IFIT3,IGF2,LGALS1,MT-ND4,RPL13,RPL7,SNRPE,SOD2,TMSB10/TMSB4X	12
Cellular Function and Maintenance	cellular homeostasis	5.52E-04		0.366		CCL20,GABARAPL2,ICAM1,LGALS1,SNRPE,SOD2,SQSTM1	7
Cellular Development, Cellular Growth and Proliferation, Hematological System Development and Function	proliferation of activated T lymphocytes	5.91E-04				IGF2,LGALS1	2
Cell Death and Survival	cell viability	6.05E-04	Increased	2.751		APOE,ICAM1,IGF2,PLAUR,S100A6,SNRPE,SOD2,SQSTM1	8
Cellular Growth and Proliferation	colony formation of leukemia cell lines	6.50E-04				CTSB,SQSTM1	2
Lipid Metabolism, Small Molecule Biochemistry	mass of fat	6.50E-04				APOE,IGF2	2
Neurological Disease	progressive motor neuropathy	6.54E-04				APOE,IFIT1,RPL13,S100A6,SLC1A3,SOD2	6
Cell Death and Survival	apoptosis	6.77E-04		-0.542		APOE,CTSB,ICAM1,IFIT3,IGF2,LGALS1,PLAUR,S100A6,SOD2,SQSTM1,TMSB10/TMSB4X	11
Dermatological Diseases and Conditions, Immunological Disease, Inflammatory Disease	lichen planus	6.89E-04				APOE,CCL20,IFIT1	3
Cellular Movement, Hematological System Development and Function, Immune Cell Trafficking	cell movement of myeloid cells	7.01E-04		1.966		CCL20,ICAM1,LGALS1,PLAUR	4
Free Radical Scavenging	generation of superoxide	7.11E-04				NCF1,SOD2	2
Cell-To-Cell Signaling and Interaction, Hematological System Development and Function	binding of leukocytes	7.30E-04				APOE,CCL20,ICAM1	3
Cellular Development, Cellular Growth and Proliferation, Reproductive System Development and Function	proliferation of breast cell lines	7.30E-04				CTSB,IGF2,SQSTM1	3
Cardiovascular Disease	peripheral arterial disease	7.46E-04				APOE,CTSB,KCTD12,PLAUR	4
Protein Synthesis	metabolism of protein	7.82E-04				CTSB,DERL1,IGF2,RPL19,SEC22B,SQSTM1	6
Cell Death and Survival	cell viability of tumor cell lines	8.03E-04	Increased	2.370	bias	APOE,IGF2,PLAUR,S100A6,SNRPE,SOD2,SQSTM1	7
Cellular Development, Cellular Growth and Proliferation	proliferation of tumor cell lines	8.12E-04		1.406		CCL20,CTSB,FABP5,IGF2,KCTD12,LGALS1,PLAUR,S100A6,SOD2,TMSB10/TMSB4X	10
Lipid Metabolism, Small Molecule Biochemistry	synthesis of prostaglandin	8.15E-04				APOE,IGF2,NCF1	3
Cellular Development, Cellular Growth and Proliferation	proliferation of pancreatic cancer cell lines	8.38E-04				LGALS1,S100A6,SOD2	3
Free Radical Scavenging	formation of reactive oxygen species	8.41E-04				APOE,S100A6	2
Cellular Movement	invasion of fibrosarcoma cell lines	8.41E-04				PLAUR,SOD2	2
Connective Tissue Development and Function, Tissue Morphology	mass of adipose tissue	8.41E-04				APOE,IGF2	2
Cellular Movement, Hematological System Development and Function	migration of hematopoietic progenitor cells	8.41E-04				CCL20,ICAM1	2
Cell-To-Cell Signaling and Interaction, Hematological System Development and Function, Immune Cell Trafficking, Inflammatory Response	adhesion of monocytes	1.06E-03				APOC3,ICAM1	2
Cell Death and Survival	cell death of macrophages	1.06E-03				CTSB,SOD2	2
Cellular Movement	cell movement	1.10E-03		1.533		APOE,CCL20,CTSB,ICAM1,IGF2,LGALS1,PLAUR,SOD2,SQSTM1	9
Cancer, Organismal Injury and Abnormalities, Reproductive System Disease	breast cancer	1.12E-03				APOE,FABP5,GABARAPL2,IFIT1,IGF2,LGALS1,MT-ND4,RPL19,S100A6,SOD2	10
Free Radical Scavenging	synthesis of reactive oxygen species	1.17E-03				APOE,NCF1,S100A6,SOD2	4
Cell Death and Survival	necrosis	1.18E-03		-0.199		APOC3,APOE,CTSB,ICAM1,IGF2,LGALS1,PLAUR,S100A6,SOD2,SQSTM1,TMSB10/TMSB4X	11
Cellular Movement	cell movement of brain cancer cell lines	1.25E-03				PLAUR,SOD2,SQSTM1	3
Endocrine System Disorders, Metabolic Disease	metabolic syndrome X	1.25E-03				APOC3,FABP4,FABP5	3
Cellular Movement	cell movement of tumor cell lines	1.27E-03		1.295		CCL20,CTSB,IGF2,LGALS1,PLAUR,SOD2,SQSTM1	7
Cell Morphology, Cellular Function and Maintenance	autophagy	1.35E-03		-0.900		GABARAPL2,SNRPE,SOD2,SQSTM1	4
Lipid Metabolism, Small Molecule Biochemistry, Vitamin and Mineral Metabolism	homeostasis of cholesterol	1.38E-03				APOC3,APOE	2
Lipid Metabolism, Small Molecule Biochemistry	metabolism of triacylglycerol	1.38E-03				APOC3,APOE	2
Cancer, Organismal Injury and Abnormalities, Respiratory Disease	stage 1 metastatic non-small-cell lung carcinoma	1.38E-03				RPL7,TMSB10/TMSB4X	2
Cell-To-Cell Signaling and Interaction, Embryonic Development	adhesion of embryonic cell lines	1.56E-03				ICAM1,PLAUR	2
Cellular Movement	migration of connective tissue cells	1.65E-03				APOE,LGALS1	2
Cell-To-Cell Signaling and Interaction	adhesion of tumor cell lines	1.66E-03		0.326		APOC3,APOE,ICAM1,PLAUR	4
Dermatological Diseases and Conditions, Immunological Disease, Inflammatory Disease, Inflammatory Response	atopic dermatitis	1.72E-03				CCL20,FABP4,FABP5,LGALS1	4
Metabolic Disease, Neurological Disease, Psychological Disorders	Alzheimer disease type 2	1.72E-03				APOE	1
Nervous System Development and Function	activation of superior temporal gyrus	1.72E-03				APOE	1
Cell-To-Cell Signaling and Interaction, Embryonic Development	activation of trophoblast cells	1.72E-03				IGF2	1
Cell Death and Survival	activation-induced cell death of naive helper T cells	1.72E-03				ICAM1	1
Cell-To-Cell Signaling and Interaction, Cellular Compromise, Tumor Morphology	adhesion of myelomonocytic cells	1.72E-03				ICAM1	1
Cell Death and Survival	apoptosis of T lymphoblasts	1.72E-03				LGALS1	1
Cell Cycle	arrest in G2/M phase transition of rhabdomyosarcoma cell lines	1.72E-03				IGF2	1
Cell-To-Cell Signaling and Interaction, Reproductive System Development and Function	binding of granulosa cells	1.72E-03				IGF2	1
Cancer, Cell-To-Cell Signaling and Interaction, Organismal Injury and Abnormalities	binding of myelomonocytic cells	1.72E-03				PLAUR	1
Cell Morphology, Cellular Assembly and Organization	budding of mitochondria	1.72E-03				LGALS1	1
Gastrointestinal Disease, Immunological Disease	celiac disease 4	1.72E-03				MYO9B	1
Cell Death and Survival	cell death of type 1 macrophages	1.72E-03				CTSB	1
Cell Death and Survival, Cellular Function and Maintenance	clearance of Pseudomonas aeruginosa PAO1	1.72E-03				FABP5	1
Infectious Diseases	co-localization of HIV-1	1.72E-03				ICAM1	1
Free Radical Scavenging, Small Molecule Biochemistry	conversion of hydrogen peroxide	1.72E-03				SOD2	1
Hereditary Disorder, Immunological Disease, Inflammatory Disease	cytochrome b-positive autosomal recessive chronic granulomatous disease type I	1.72E-03				NCF1	1
Cellular Development	delay in initiation of differentiation of lung cell lines	1.72E-03				CTSB	1
Cellular Assembly and Organization	density of actin stress fibers	1.72E-03				PLAUR	1
Cardiovascular System Development and Function	development of microvasculature	1.72E-03				CTSB	1
Cellular Assembly and Organization, Cellular Compromise	disruption of DMPC vesicles	1.72E-03				APOE	1
Cellular Movement	egression of breast cancer cell lines	1.72E-03				PLAUR	1
Hereditary Disorder, Neurological Disease	episodic ataxia type 6	1.72E-03				SLC1A3	1
Cellular Assembly and Organization	fusion of small unilamellar vesicles	1.72E-03				APOE	1
Hematological Disease, Metabolic Disease	hyperalphalipoproteinemia type 2	1.72E-03				APOC3	1
Dermatological Diseases and Conditions, Hereditary Disorder	hypotrichosis type 11	1.72E-03				SNRPE	1
Infectious Diseases	infectivity of rhinovirus	1.72E-03				ICAM1	1
Cellular Compromise, Embryonic Development	injury of embryonic cell lines	1.72E-03				SOD2	1
Cellular Compromise	injury of epithelial cell lines	1.72E-03				SOD2	1
Developmental Disorder, Hereditary Disorder, Metabolic Disease, Neurological Disease, Psychological Disorders	late-onset late-onset familial Alzheimer's disease	1.72E-03				APOE	1
Developmental Disorder, Hereditary Disorder, Metabolic Disease, Organismal Injury and Abnormalities, Renal and Urological Disease	lipoprotein glomerulopathy	1.72E-03				APOE	1
Connective Tissue Disorders, Developmental Disorder, Endocrine System Disorders, Gastrointestinal Disease, Hereditary Disorder, Metabolic Disease, Neurological Disease, Organismal Injury and Abnormalities, Skeletal and Muscular Disorders	microcephaly, epilepsy, and diabetes syndrome	1.72E-03				IER3IP1	1
Cell-mediated Immune Response, Cellular Movement, Hematological System Development and Function, Immune Cell Trafficking	migration of Th17 cells	1.72E-03				CCL20	1
Carbohydrate Metabolism, Lipid Metabolism, Molecular Transport, Small Molecule Biochemistry	mobilization of phosphatidylserine	1.72E-03				LGALS1	1
Cardiovascular Disease, Organismal Injury and Abnormalities, Skeletal and Muscular Disorders	nonfamilial idiopathic dialated cardiomyopathy	1.72E-03				SOD2	1
Cell Morphology, Cell-To-Cell Signaling and Interaction, Nervous System Development and Function	plasticity of neuronal synapse	1.72E-03				APOE	1
Cellular Development, Cellular Growth and Proliferation, Hematological System Development and Function	proliferation of naive helper T cells	1.72E-03				ICAM1	1
Hematological System Development and Function, Tissue Morphology	quantity of naive helper T cells	1.72E-03				ICAM1	1
Nervous System Development and Function, Tissue Morphology	quantity of nervous tissue cell lines	1.72E-03				IGF2	1
Cancer, Cellular Development, Cellular Growth and Proliferation, Organismal Injury and Abnormalities, Tissue Morphology, Tumor Morphology	quantity of non-small-cell lung cancer cells	1.72E-03				CTSB	1
Tissue Morphology	quantity of stem cell lines	1.72E-03				IGF2	1
Carbohydrate Metabolism, Lipid Metabolism, Molecular Transport, Small Molecule Biochemistry	redistribution of phosphatidylserine	1.72E-03				LGALS1	1
Hereditary Disorder, Immunological Disease, Organismal Injury and Abnormalities	sea-blue histiocyte syndrome	1.72E-03				APOE	1
Cardiovascular System Development and Function, Cell Morphology, Organismal Development	sprouting of microvessel	1.72E-03				IGF2	1
Organismal Injury and Abnormalities, Reproductive System Disease	stage 4 endometriosis	1.72E-03				ICAM1	1
Cardiovascular Disease, Endocrine System Disorders, Gastrointestinal Disease, Hereditary Disorder, Metabolic Disease	susceptibility to microvascular complications of diabetes type 6	1.72E-03				SOD2	1
Cellular Function and Maintenance, Inflammatory Response	turnover of Langerhans cells	1.72E-03				CCL20	1
Cell Death and Survival	cell death	1.74E-03		-0.418		APOC3,APOE,CTSB,ICAM1,IFIT3,IGF2,LGALS1,PLAUR,S100A6,SOD2,SQSTM1,TMSB10/TMSB4X	12
Cell-To-Cell Signaling and Interaction, Hair and Skin Development and Function	adhesion of epithelial cell lines	1.75E-03				ICAM1,PLAUR	2
Cell Death and Survival	cell death of immune cells	1.78E-03				CTSB,ICAM1,LGALS1,SOD2	4
Cancer, Hematological Disease, Organismal Injury and Abnormalities	hematological neoplasia	1.79E-03				ICAM1,IFIT1,IFIT3,IGF2,LGALS1,MT-ND4,RPL13,RPL7,SNRPE,SOD2,TMSB10/TMSB4X	11
Cell-To-Cell Signaling and Interaction, Hematological System Development and Function, Immune Cell Trafficking, Inflammatory Response	adhesion of neutrophils	1.84E-03				ICAM1,PLAUR	2
Endocrine System Disorders, Gastrointestinal Disease, Hepatic System Disease, Metabolic Disease	nonalcoholic fatty liver disease	1.84E-03				FABP4,FABP5	2
Cell-To-Cell Signaling and Interaction	signal transduction	1.86E-03				APOC3,APOE,CCL20,LGALS1,PLAUR,S100A6,SQSTM1	7
Cancer, Organismal Injury and Abnormalities, Renal and Urological Disease	renal cancer	2.04E-03				FABP5,GABARAPL2,IFIT3,IGF2,MT-ND4,PLAUR,SOD2	7
Cell-To-Cell Signaling and Interaction	adhesion of lymphoma cell lines	2.05E-03				APOE,ICAM1	2
Embryonic Development, Organismal Development	growth of embryo	2.05E-03				CCL20,IGF2	2
Cardiovascular System Development and Function, Cell-To-Cell Signaling and Interaction	binding of vascular endothelial cells	2.15E-03				ICAM1,PLAUR	2
Cellular Movement	migration of fibrosarcoma cell lines	2.15E-03				PLAUR,SOD2	2
Cellular Movement	migration of cells	2.15E-03		1.494		APOE,CCL20,CTSB,ICAM1,IGF2,LGALS1,PLAUR,SOD2	8
Cell Death and Survival	cell death of colon cancer cell lines	2.19E-03		1.206		IGF2,SOD2,SQSTM1,TMSB10/TMSB4X	4
Cell-To-Cell Signaling and Interaction, Renal and Urological System Development and Function	adhesion of kidney cell lines	2.26E-03				ICAM1,PLAUR	2
Cell Death and Survival	cell death of neuroblastoma cell lines	2.32E-03				APOE,S100A6,SQSTM1	3
Endocrine System Disorders, Gastrointestinal Disease, Metabolic Disease, Organismal Injury and Abnormalities, Renal and Urological Disease	diabetic nephropathy	2.36E-03				APOE,CLEC3B,IFIT1	3
Cell Cycle	arrest in G2/M phase transition	2.37E-03				IGF2,LGALS1	2
Cancer, Organismal Injury and Abnormalities	adenoma	2.42E-03				APOE,CLEC3B,CTSB,MT-ND4	4
Cancer, Organismal Injury and Abnormalities	metastatic solid tumor	2.42E-03				IGF2,PLAUR,RPL7,TMSB10/TMSB4X	4
Cell Morphology, Cellular Function and Maintenance	transmembrane potential of mitochondria	2.45E-03				ICAM1,LGALS1,SOD2	3
Energy Production, Molecular Transport, Nucleic Acid Metabolism, Small Molecule Biochemistry	concentration of ATP	2.48E-03				SOD2,SQSTM1	2
Lipid Metabolism, Molecular Transport, Small Molecule Biochemistry	concentration of acylglycerol	2.60E-03				APOC3,IGF2	2
Cell Death and Survival	apoptosis of tumor cell lines	2.71E-03		-1.124		CTSB,IGF2,LGALS1,PLAUR,S100A6,SOD2,SQSTM1,TMSB10/TMSB4X	8
Cardiovascular Disease	advanced stage peripheral arterial disease	2.82E-03				APOE,CTSB,KCTD12	3
Cell-To-Cell Signaling and Interaction, Hematological System Development and Function	binding of lymphocytes	2.96E-03				CCL20,ICAM1	2
Cardiovascular Disease, Cardiovascular System Development and Function	blood vessel collateralization of coronary artery	3.08E-03				ICAM1,MYO9B	2
Hematological Disease, Metabolic Disease	hyperlipoproteinemia	3.08E-03				APOC3,APOE	2
Inflammatory Response	inflammatory response	3.28E-03		1.287		APOE,CCL20,LGALS1,PLAUR	4
Cardiovascular Disease	intermediate disease stage peripheral arterial disease	3.28E-03				APOE,CTSB,PLAUR	3
Inflammatory Response	inflammation of organ	3.43E-03				CCL20,FABP4,FABP5,ICAM1,LGALS1,SOD2	6
Cell Cycle	G1 phase of rhabdomyosarcoma cell lines	3.44E-03				IGF2	1
Hereditary Disorder, Neurological Disease, Psychological Disorders	Unverricht-Lundborg syndrome	3.44E-03				CTSB	1
Cell Cycle	aneuploidy of carcinoma cell lines	3.44E-03				SQSTM1	1
Cell Cycle	aneuploidy of lung cancer cell lines	3.44E-03				SQSTM1	1
Cell Death and Survival	apoptosis of retinal ganglion cells	3.44E-03				APOE	1
Cell Cycle	arrest in G2/M phase transition of T lymphocytes	3.44E-03				LGALS1	1
Cancer, Cell Cycle, Organismal Injury and Abnormalities	arrest in S phase of cancer cells	3.44E-03				LGALS1	1
Hematological Disease, Metabolic Disease	atherogenic dyslipidemia	3.44E-03				FABP4	1
Infectious Diseases	attachment of HIV-1	3.44E-03				LGALS1	1
Cell-To-Cell Signaling and Interaction, Skeletal and Muscular System Development and Function	binding of smooth muscle cell lines	3.44E-03				PLAUR	1
Cell Cycle, Skeletal and Muscular System Development and Function	cell cycle progression of smooth muscle cells	3.44E-03				APOE	1
Cellular Movement	cell movement of RPE cells	3.44E-03				PLAUR	1
Hematological Disease, Infectious Diseases, Neurological Disease	cerebral malaria	3.44E-03				ICAM1	1
Cell-To-Cell Signaling and Interaction, Cellular Movement, Hematological System Development and Function, Immune Cell Trafficking, Inflammatory Response	chemoattraction of Langerhans cells	3.44E-03				CCL20	1
Developmental Disorder, Hereditary Disorder, Metabolic Disease	congenital disorder of glycosylation type 1a	3.44E-03				ICAM1	1
Developmental Disorder, Hereditary Disorder, Metabolic Disease	congenital disorder of glycosylation type 1b	3.44E-03				ICAM1	1
Developmental Disorder, Hereditary Disorder, Metabolic Disease	congenital disorder of glycosylation type 1k	3.44E-03				ICAM1	1
Behavior	drinking	3.44E-03				SOD2	1
Dermatological Diseases and Conditions, Developmental Disorder, Hereditary Disorder, Organismal Injury and Abnormalities	epidermolytic palmoplantar keratoderma	3.44E-03				KRT9	1
Behavior, Nervous System Development and Function	episodic memory	3.44E-03				APOE	1
Cellular Development, Cellular Growth and Proliferation, Embryonic Development, Organ Development, Organismal Development, Skeletal and Muscular System Development and Function, Tissue Development	formation of myoblasts	3.44E-03				IGF2	1
Hematological Disease, Hereditary Disorder, Metabolic Disease	hyperlipoproteinemia type III	3.44E-03				APOE	1
Cellular Compromise	injury of kidney cell lines	3.44E-03				SOD2	1
Cell Death and Survival	killing of thymocytes	3.44E-03				LGALS1	1
Cell-mediated Immune Response, Cellular Movement, Hematological System Development and Function, Immune Cell Trafficking	migration of T lymphoblasts	3.44E-03				ICAM1	1
Cellular Movement	migration of glioblastoma cells	3.44E-03				CTSB	1
Cellular Development, Cellular Growth and Proliferation, Embryonic Development, Organ Development, Organismal Development, Skeletal and Muscular System Development and Function, Tissue Development	myogenesis of myotube	3.44E-03				IGF2	1
Cardiovascular System Development and Function, Embryonic Development, Organismal Development, Tissue Development	neovascularization of chorioallantoic membrane	3.44E-03				ICAM1	1
Embryonic Development, Organismal Development, Tissue Development	outgrowth of trophoblast	3.44E-03				IGF2	1
Cell Morphology, Cellular Assembly and Organization, Cellular Function and Maintenance	polarization of microtubules	3.44E-03				ICAM1	1
Cellular Growth and Proliferation, Connective Tissue Development and Function	proliferation of stromal cell lines	3.44E-03				IGF2	1
Infectious Diseases	quantity of Vesicular stomatitis Indiana virus	3.44E-03				IFIT3	1
Cellular Assembly and Organization	quantity of amyloid fibrils	3.44E-03				APOE	1
Embryonic Development, Tissue Morphology	quantity of neural stem cells	3.44E-03				IGF2	1
Carbohydrate Metabolism, Molecular Transport, Small Molecule Biochemistry	quantity of proteoglycan	3.44E-03				APOE	1
Lipid Metabolism, Molecular Transport, Small Molecule Biochemistry, Vitamin and Mineral Metabolism	quantity of vitamin A	3.44E-03				APOC3	1
Lipid Metabolism, Molecular Transport, Small Molecule Biochemistry	release of thromboxane B2	3.44E-03				LGALS1	1
Cardiovascular Disease, Organismal Injury and Abnormalities	susceptibility to severe coronary artery disease	3.44E-03				APOE	1
Cellular Movement, Hematological System Development and Function, Immune Cell Trafficking	transendothelial migration of granulocytes	3.44E-03				LGALS1	1
Cell Death and Survival	cell death of tumor cell lines	3.57E-03		-1.192		APOE,CTSB,IGF2,LGALS1,PLAUR,S100A6,SOD2,SQSTM1,TMSB10/TMSB4X	9
Cell-To-Cell Signaling and Interaction, Hematological System Development and Function, Inflammatory Response	binding of professional phagocytic cells	3.75E-03				APOE,ICAM1	2
Lipid Metabolism, Molecular Transport, Small Molecule Biochemistry	efflux of cholesterol	3.75E-03				APOC3,APOE	2
Molecular Transport, Protein Synthesis, Protein Trafficking	localization of protein	4.03E-03				APOE,SQSTM1	2
Hematological Disease, Metabolic Disease	dyslipidemia	4.18E-03				APOC3,FABP4	2
Connective Tissue Disorders, Immunological Disease, Inflammatory Disease, Skeletal and Muscular Disorders	systemic lupus erythematosus	4.26E-03				ICAM1,IFIT1,SOD2	3
Cell Death and Survival	apoptosis of leukocytes	4.32E-03				ICAM1,LGALS1,SOD2	3
Endocrine System Disorders, Gastrointestinal Disease, Metabolic Disease	non-insulin-dependent diabetes mellitus	4.40E-03				APOC3,ICAM1,NCF1,SQSTM1	4
Cancer, Organismal Injury and Abnormalities, Tumor Morphology	invasion of tumor	4.62E-03				APOE,PLAUR	2
Cell Death and Survival	cell viability of prostate cancer cell lines	4.78E-03				PLAUR,SNRPE	2
Antimicrobial Response, Inflammatory Response	antiviral response	4.91E-03				IFIT1,IFIT3,SLC1A3	3
Cellular Development, Cellular Growth and Proliferation	proliferation of hepatoma cell lines	4.91E-03				IGF2,LGALS1,S100A6	3
Cellular Movement, Skeletal and Muscular System Development and Function	migration of smooth muscle cells	4.93E-03				APOE,PLAUR	2
Lipid Metabolism, Molecular Transport, Small Molecule Biochemistry	secretion of lipid	4.93E-03				APOC3,APOE	2
Cell Morphology, Cellular Function and Maintenance	autophagy of cells	5.12E-03				GABARAPL2,SOD2,SQSTM1	3
Inflammatory Disease	adult onset Still's disease	5.16E-03				ICAM1	1
Small Molecule Biochemistry, Vitamin and Mineral Metabolism	binding of biotin	5.16E-03				PLAUR	1
Cardiovascular System Development and Function, Cell-To-Cell Signaling and Interaction	binding of microvascular endothelial cells	5.16E-03				ICAM1	1
Lipid Metabolism, Small Molecule Biochemistry	binding of triacylglycerol	5.16E-03				APOE	1
Cancer, Cell Death and Survival, Organismal Injury and Abnormalities, Tumor Morphology	cell death of non-small-cell lung cancer cells	5.16E-03				CTSB	1
Cellular Movement, Hematological System Development and Function	cell rolling of red blood cells	5.16E-03				ICAM1	1
Cell Death and Survival, Connective Tissue Development and Function, Skeletal and Muscular System Development and Function	cell viability of osteoblasts	5.16E-03				IGF2	1
Cellular Growth and Proliferation	colony formation of lung cell lines	5.16E-03				SOD2	1
Cell-To-Cell Signaling and Interaction, Embryonic Development	detachment of embryonic cell lines	5.16E-03				SOD2	1
Cell-To-Cell Signaling and Interaction, Renal and Urological System Development and Function	detachment of kidney cell lines	5.16E-03				SOD2	1
Cellular Assembly and Organization, Cellular Compromise	disruption of actin stress fibers	5.16E-03				TMSB10/TMSB4X	1
Amino Acid Metabolism, Molecular Transport, Small Molecule Biochemistry	import of L-glutamic acid	5.16E-03				SLC1A3	1
Cellular Compromise, Neurological Disease, Organismal Injury and Abnormalities, Psychological Disorders	injury of cortical neurons	5.16E-03				IGF2	1
Connective Tissue Disorders, Developmental Disorder, Hereditary Disorder, Ophthalmic Disease, Organismal Injury and Abnormalities	lattice corneal dystrophy type I	5.16E-03				APOE	1
Cellular Movement, Hematological System Development and Function, Hematopoiesis, Immune Cell Trafficking, Inflammatory Response	migration of Langerhans cell precursors	5.16E-03				CCL20	1
Cellular Movement, Connective Tissue Development and Function, Hepatic System Development and Function	migration of hepatic stellate cells	5.16E-03				LGALS1	1
Post-Translational Modification	nitration of protein	5.16E-03				SOD2	1
Infectious Diseases	quantity of HIV-1	5.16E-03				ICAM1	1
Cellular Assembly and Organization	quantity of autophagosomes	5.16E-03				GABARAPL2	1
Cell-mediated Immune Response, Cellular Movement, Hematological System Development and Function, Immune Cell Trafficking	transendothelial migration of regulatory T lymphocytes	5.16E-03				ICAM1	1
Free Radical Scavenging, Molecular Transport	quantity of reactive oxygen species	5.26E-03				NCF1,SOD2	2
Organismal Injury and Abnormalities, Renal and Urological Disease	chronic kidney disease	5.26E-03				APOE,RPL7,SNRPE	3
Cancer, Organismal Injury and Abnormalities	lymphohematopoietic cancer	5.28E-03				APOE,ICAM1,IFIT1,IFIT3,IGF2,LGALS1,MT-ND4,SNRPE,SOD2,TMSB10/TMSB4X	10
Cancer, Hematological Disease, Immunological Disease, Organismal Injury and Abnormalities	multiple myeloma	5.40E-03				IFIT3,IGF2,SOD2	3
Cancer, Organismal Injury and Abnormalities, Renal and Urological Disease	renal-cell carcinoma	5.48E-03				FABP5,GABARAPL2,IFIT3,MT-ND4,PLAUR,SOD2	6
Cancer, Hematological Disease, Immunological Disease, Organismal Injury and Abnormalities	Hodgkin's disease	5.75E-03				ICAM1,LGALS1	2
Gastrointestinal Disease, Immunological Disease, Ophthalmic Disease, Organismal Injury and Abnormalities	Sjogren's syndrome	5.92E-03				CCL20,IFIT3	2
Protein Degradation, Protein Synthesis	catabolism of protein	5.94E-03				CTSB,DERL1,SEC22B,SQSTM1	4
Cancer, Organismal Injury and Abnormalities, Renal and Urological Disease	urinary tract cancer	6.16E-03				FABP5,GABARAPL2,ICAM1,IFIT3,IGF2,MT-ND4,PLAUR,SOD2	8
Lipid Metabolism, Molecular Transport, Small Molecule Biochemistry	concentration of lipid	6.23E-03				APOC3,APOE,IGF2	3
Embryonic Development, Hair and Skin Development and Function, Organ Development, Organismal Development, Tissue Development	formation of epidermis	6.45E-03				FABP5,KRT9	2
Cardiovascular System Development and Function, Cellular Development, Cellular Growth and Proliferation, Organismal Development, Tissue Development	proliferation of endothelial cells	6.63E-03				APOE,FABP4,LGALS1	3
Cellular Movement, Hematological System Development and Function, Immune Cell Trafficking, Inflammatory Response	chemotaxis of leukocytes	6.71E-03				CCL20,LGALS1,PLAUR	3
Developmental Disorder, Hereditary Disorder, Metabolic Disease, Neurological Disease, Ophthalmic Disease, Skeletal and Muscular Disorders	Lebers optic atrophy with dystonia	6.87E-03				MT-ND4	1
Cell Morphology, Cellular Assembly and Organization, Cellular Compromise, Cellular Function and Maintenance	accumulation of autophagic vacuoles	6.87E-03				SNRPE	1
Cell-To-Cell Signaling and Interaction, Hematological System Development and Function, Immune Cell Trafficking, Inflammatory Response, Nervous System Development and Function	activation of microglia	6.87E-03				APOE	1
Cardiovascular System Development and Function, Cell-To-Cell Signaling and Interaction	adhesion of HCAEC cells	6.87E-03				ICAM1	1
Cell-To-Cell Signaling and Interaction, Hematological System Development and Function, Immune Cell Trafficking, Inflammatory Response	adhesion of peripheral blood monocytes	6.87E-03				APOC3	1
Cell Death and Survival	anoikis of RPE cells	6.87E-03				PLAUR	1
Cell Death and Survival	apoptosis of mesangial cells	6.87E-03				SOD2	1
Cell Cycle	arrest in S phase of T lymphocytes	6.87E-03				LGALS1	1
Infectious Diseases	binding of Hepatitis C virus	6.87E-03				APOE	1
Cell-To-Cell Signaling and Interaction	binding of ovarian cancer cell lines	6.87E-03				IGF2	1
Carbohydrate Metabolism, Small Molecule Biochemistry	catabolism of proteoglycan	6.87E-03				APOE	1
Developmental Disorder, Endocrine System Disorders, Hereditary Disorder, Metabolic Disease, Neurological Disease, Psychological Disorders	childhood adrenoleukodystrophy	6.87E-03				SOD2	1
Cell-To-Cell Signaling and Interaction	detachment of epithelial cell lines	6.87E-03				SOD2	1
Cardiovascular Disease, Organismal Injury and Abnormalities, Reproductive System Disease	early-onset preeclampsia	6.87E-03				LGALS1	1
Cell Morphology, Cellular Assembly and Organization	elongation of microvilli	6.87E-03				ICAM1	1
Cellular Assembly and Organization, Cellular Compromise	formation of cytoplasmic inclusions	6.87E-03				SQSTM1	1
Developmental Disorder, Hereditary Disorder, Metabolic Disease, Neurological Disease, Ophthalmic Disease, Organismal Injury and Abnormalities	gelatinous drop-like corneal dystrophy	6.87E-03				APOE	1
Carbohydrate Metabolism, Small Molecule Biochemistry	incorporation of D-glucose	6.87E-03				IGF2	1
Cellular Movement	intravasation of cells	6.87E-03				PLAUR	1
Carbohydrate Metabolism, Small Molecule Biochemistry	length of glycosaminoglycan	6.87E-03				APOE	1
Cell Morphology, Cellular Assembly and Organization, Cellular Function and Maintenance, Inflammatory Response	maturation of autophagosomes	6.87E-03				GABARAPL2	1
Free Radical Scavenging	metabolite removal of superoxide	6.87E-03				SOD2	1
Cell Cycle	mitogenesis of cervical cancer cell lines	6.87E-03				IGF2	1
Cancer, Endocrine System Disorders, Organismal Injury and Abnormalities	primary papillary thyroid carcinoma	6.87E-03				MT-ND4	1
Cancer, Gastrointestinal Disease, Organismal Injury and Abnormalities, Tumor Morphology	progression of gastric carcinoma	6.87E-03				APOE	1
Cancer, Cellular Development, Cellular Growth and Proliferation, Neurological Disease, Organismal Injury and Abnormalities, Tumor Morphology	proliferation of neuroblastoma cells	6.87E-03				IGF2	1
Cellular Assembly and Organization	quantity of autophagic vacuoles	6.87E-03				SNRPE	1
Cellular Response to Therapeutics	radioresistance of breast cancer cell lines	6.87E-03				SOD2	1
Cell-To-Cell Signaling and Interaction, Molecular Transport, Small Molecule Biochemistry	release of acetylcholine	6.87E-03				IGF2	1
Neurological Disease	amyotrophic lateral sclerosis	7.04E-03				S100A6,SLC1A3,SOD2	3
Cardiovascular System Development and Function, Cellular Movement	migration of endothelial cell lines	7.18E-03				APOE,CTSB	2
Cancer, Endocrine System Disorders, Organismal Injury and Abnormalities, Reproductive System Disease	primary ovarian cancer	7.18E-03				CLEC3B,FABP4	2
Cell Signaling, Molecular Transport, Vitamin and Mineral Metabolism	quantity of Ca2+	7.21E-03				APOC3,LGALS1,PLAUR	3
Cell Death and Survival	apoptosis of neurons	7.37E-03				APOE,SOD2	2
Cellular Movement, Hematological System Development and Function, Immune Cell Trafficking, Inflammatory Response	cell movement of phagocytes	7.47E-03				CCL20,ICAM1,PLAUR	3
Cell Cycle	mitogenesis	7.56E-03				APOE,IGF2	2
Nucleic Acid Metabolism, Small Molecule Biochemistry	synthesis of purine nucleotide	7.95E-03				APOE,SOD2	2
Cell Death and Survival	apoptosis of myeloid cells	8.15E-03				LGALS1,SOD2	2
Cellular Movement, Hematological System Development and Function, Immune Cell Trafficking	cell movement of mononuclear leukocytes	8.28E-03				CCL20,ICAM1,PLAUR	3
Cellular Movement	cell movement of hepatoma cell lines	8.55E-03				IGF2,PLAUR	2
Ophthalmic Disease, Organismal Injury and Abnormalities	age-related macular degeneration type 1	8.58E-03				APOE	1
Cell Death and Survival, Cell Morphology, Cellular Function and Maintenance	autophagic cell death of brain cancer cell lines	8.58E-03				SOD2	1
Cell Death and Survival, Nervous System Development and Function	cell viability of hippocampal neurons	8.58E-03				APOE	1
Cell-mediated Immune Response, Cellular Movement, Hematological System Development and Function, Immune Cell Trafficking, Inflammatory Response	chemotaxis of natural killer T lymphocytes	8.58E-03				CCL20	1
Cellular Assembly and Organization	clustering of membrane rafts	8.58E-03				LGALS1	1
Connective Tissue Disorders, Developmental Disorder, Hereditary Disorder, Metabolic Disease, Skeletal and Muscular Disorders	familial Paget's disease of bone	8.58E-03				SQSTM1	1
Cell-To-Cell Signaling and Interaction, Cellular Assembly and Organization, Cellular Function and Maintenance, Tissue Development	formation of fibronectin matrix	8.58E-03				PLAUR	1
Lipid Metabolism, Molecular Transport, Small Molecule Biochemistry	import of cholesterol	8.58E-03				APOC3	1
Cancer, Cellular Movement, Organismal Injury and Abnormalities, Tumor Morphology	invasion of colon carcinoma cells	8.58E-03				PLAUR	1
Cancer, Cellular Movement, Organismal Injury and Abnormalities, Tumor Morphology	invasion of glioma cells	8.58E-03				PLAUR	1
Cell Morphology	morphology of melanoma cell lines	8.58E-03				SOD2	1
Cellular Assembly and Organization, Cellular Function and Maintenance	quantity of lamellipodia	8.58E-03				PLAUR	1
Cellular Assembly and Organization, Cellular Function and Maintenance, Hematological System Development and Function	release of alpha granules	8.58E-03				LGALS1	1
Lipid Metabolism, Molecular Transport, Small Molecule Biochemistry	secretion of phospholipid	8.58E-03				APOE	1
Lipid Metabolism, Molecular Transport, Small Molecule Biochemistry	secretion of triacylglycerol	8.58E-03				APOC3	1
Cardiovascular Disease, Hematological Disease, Metabolic Disease	severe hypertriglyceridemia	8.58E-03				APOC3	1
Cardiovascular System Development and Function, Cellular Movement	migration of endothelial cells	8.66E-03				APOE,ICAM1,LGALS1	3
Cell Death and Survival	apoptosis of epithelial cells	9.17E-03				PLAUR,SOD2	2
Drug Metabolism, Lipid Metabolism, Small Molecule Biochemistry	synthesis of prostaglandin E2	9.17E-03				IGF2,NCF1	2
Organismal Injury and Abnormalities, Reproductive System Disease	endometriosis	9.31E-03				APOE,ICAM1,PLAUR,TMSB10/TMSB4X	4
Cell Death and Survival	apoptosis of T lymphocytes	9.60E-03				ICAM1,LGALS1	2
Cellular Development, Cellular Growth and Proliferation	proliferation of breast cancer cell lines	9.84E-03		1.118		IGF2,LGALS1,PLAUR,SOD2	4
Neurological Disease	leukoencephalopathy	1.02E-02				MT-ND4,SOD2	2
Cell Cycle, Reproductive System Development and Function	G1 phase of gonadal cell lines	1.03E-02				IGF2	1
Infectious Diseases	activation of Influenza A virus	1.03E-02				LGALS1	1
Cell-To-Cell Signaling and Interaction	adhesion of ovarian cancer cell lines	1.03E-02				PLAUR	1
Cell-To-Cell Signaling and Interaction	aggregation of lymphoma cell lines	1.03E-02				ICAM1	1
Cell-To-Cell Signaling and Interaction, Hematological System Development and Function, Hypersensitivity Response, Immune Cell Trafficking, Inflammatory Response	aggregation of mast cells	1.03E-02				ICAM1	1
Cell Cycle	arrest in G0/G1 phase transition of brain cancer cell lines	1.03E-02				PLAUR	1
Cell Cycle	arrest in G1 phase of pancreatic cancer cell lines	1.03E-02				LGALS1	1
Cell-To-Cell Signaling and Interaction, Skeletal and Muscular System Development and Function	binding of smooth muscle cells	1.03E-02				PLAUR	1
Lipid Metabolism, Small Molecule Biochemistry	catabolism of triacylglycerol	1.03E-02				APOC3	1
Cellular Movement, Hematological System Development and Function, Hypersensitivity Response, Immune Cell Trafficking, Inflammatory Response	chemotaxis of basophils	1.03E-02				PLAUR	1
Cellular Growth and Proliferation, Renal and Urological System Development and Function	colony formation of kidney cell lines	1.03E-02				SOD2	1
Cancer, Connective Tissue Disorders, Organismal Injury and Abnormalities	lipoma	1.03E-02				FABP4	1
Cellular Movement	migration of rhabdomyosarcoma cell lines	1.03E-02				IGF2	1
Cellular Function and Maintenance	movement of actin filaments	1.03E-02				MYO9B	1
Endocrine System Disorders, Hereditary Disorder, Organismal Injury and Abnormalities, Reproductive System Disease	panhypopituitarism - X-linked	1.03E-02				ICAM1	1
Cellular Movement, Hematological System Development and Function, Immune Cell Trafficking	transmigration of leukocyte cell lines	1.03E-02				ICAM1	1
Amino Acid Metabolism, Molecular Transport, Small Molecule Biochemistry	uptake of L-glutamic acid	1.03E-02				SLC1A3	1
Lipid Metabolism, Molecular Transport, Small Molecule Biochemistry	uptake of cholesterol ester	1.03E-02				APOE	1
Cancer, Organismal Injury and Abnormalities	Lymphoid Cancer and Tumors	1.04E-02				APOE,ICAM1,IFIT1,LGALS1,MT-ND4,RPL13,RPL7,SNRPE,TMSB10/TMSB4X	9
Carbohydrate Metabolism	synthesis of polysaccharide	1.05E-02				APOE,IGF2	2
Cell Death and Survival	apoptosis of colon cancer cell lines	1.09E-02				IGF2,SQSTM1,TMSB10/TMSB4X	3
Cancer, Organismal Injury and Abnormalities	primary carcinoma	1.09E-02				CLEC3B,MT-ND4	2
Cell-mediated Immune Response, Cellular Movement, Hematological System Development and Function, Immune Cell Trafficking	cell movement of T lymphocytes	1.11E-02				CCL20,ICAM1	2
Nutritional Disease	body mass index	1.14E-02				APOE,IGF2	2
Cellular Movement	migration of colon cancer cell lines	1.16E-02				CCL20,IGF2	2
Lipid Metabolism, Molecular Transport, Small Molecule Biochemistry	accumulation of triacylglycerol	1.20E-02				FABP4	1
Cell-To-Cell Signaling and Interaction, Cell-mediated Immune Response, Cellular Movement, Hematological System Development and Function, Immune Cell Trafficking	adhesion of memory T lymphocytes	1.20E-02				CCL20	1
Cell-To-Cell Signaling and Interaction, Hematological System Development and Function, Hypersensitivity Response, Inflammatory Response	binding of mast cells	1.20E-02				ICAM1	1
Cell Signaling	cGMP-mediated signaling	1.20E-02				APOE	1
Cellular Growth and Proliferation, Embryonic Development	colony formation of embryonic cell lines	1.20E-02				SOD2	1
Cellular Compromise, Inflammatory Response	degranulation of neutrophils	1.20E-02				PLAUR	1
Cellular Movement	extravasation of cells	1.20E-02				ICAM1	1
Cardiovascular Disease, Hematological Disease, Hereditary Disorder, Metabolic Disease	familial combined hyperlipidemia	1.20E-02				APOC3	1
Cancer, Cardiovascular Disease, Developmental Disorder	fibromuscular dysplasia	1.20E-02				ICAM1	1
Cellular Development, Cellular Growth and Proliferation, Connective Tissue Development and Function, Skeletal and Muscular System Development and Function, Tissue Development	formation of osteoclast precursor cells	1.20E-02				SQSTM1	1
Dermatological Diseases and Conditions, Inflammatory Disease	granulocyte colony stimulating factor-induced psoriasiform dermatitis	1.20E-02				ICAM1	1
Cellular Movement	invasion of lymphoma cell lines	1.20E-02				CTSB	1
Cell Cycle	mitogenesis of prostate cancer cell lines	1.20E-02				IGF2	1
Cancer, Cellular Development, Cellular Growth and Proliferation, Organismal Injury and Abnormalities, Tumor Morphology	proliferation of colon carcinoma cells	1.20E-02				PLAUR	1
Cellular Development, Cellular Growth and Proliferation, Hematological System Development and Function, Hematopoiesis, Lymphoid Tissue Structure and Development, Tissue Development	proliferation of myeloid progenitor cells	1.20E-02				CCL20	1
Cell Morphology, Cellular Assembly and Organization, Cellular Function and Maintenance, Protein Trafficking	reorganization of actin	1.20E-02				PLAUR	1
Cancer, Endocrine System Disorders, Organismal Injury and Abnormalities, Reproductive System Disease	stage 1A primary serous ovarian carcinoma	1.20E-02				CLEC3B	1
Molecular Transport, Protein Trafficking	translocation of protein	1.20E-02				SOD2	1
Cell Cycle	arrest in interphase of tumor cell lines	1.22E-02				IGF2,LGALS1,PLAUR	3
Cellular Development, Cellular Growth and Proliferation, Connective Tissue Development and Function, Tissue Development	proliferation of fibroblasts	1.30E-02				IGF2,SOD2	2
Cellular Movement	migration of tumor cell lines	1.31E-02		1.425		CCL20,IGF2,LGALS1,PLAUR,SOD2	5
Cellular Function and Maintenance	receptor-mediated endocytosis	1.33E-02				APOC3,APOE	2
Cardiovascular System Development and Function, Cellular Development, Cellular Growth and Proliferation, Organismal Development, Tissue Development	proliferation of vascular endothelial cells	1.35E-02				FABP4,LGALS1	2
Cellular Growth and Proliferation	colony formation of tumor cell lines	1.36E-02				CTSB,SOD2,SQSTM1	3
Lipid Metabolism, Molecular Transport, Small Molecule Biochemistry	accumulation of cholesterol	1.37E-02				FABP4	1
Cell-To-Cell Signaling and Interaction, Hematological System Development and Function, Immune Cell Trafficking, Inflammatory Response	adhesion of dendritic cells	1.37E-02				ICAM1	1
Cell Death and Survival	apoptosis of cholangiocarcinoma cell lines	1.37E-02				CTSB	1
Cellular Assembly and Organization, Tissue Development	formation of fibrils	1.37E-02				PLAUR	1
Cancer, Connective Tissue Disorders, Organismal Injury and Abnormalities, Skeletal and Muscular Disorders	giant cell tumor of bone	1.37E-02				PLAUR	1
Cancer, Endocrine System Disorders, Organismal Injury and Abnormalities, Reproductive System Disease	grade 3 primary serous ovarian carcinoma	1.37E-02				CLEC3B	1
Cell-mediated Immune Response, Cellular Movement, Hematological System Development and Function, Immune Cell Trafficking	migration of peripheral T lymphocyte	1.37E-02				ICAM1	1
Cellular Movement, Embryonic Development	migration of trophoblast cells	1.37E-02				IGF2	1
Cell Cycle, Skeletal and Muscular System Development and Function	mitogenesis of smooth muscle cells	1.37E-02				APOE	1
Cell Morphology, Reproductive System Development and Function	morphology of gonadal cell lines	1.37E-02				PLAUR	1
Cellular Assembly and Organization, Cellular Function and Maintenance	organization of intermediate filaments	1.37E-02				KRT9	1
Infectious Diseases	production of Influenza A virus	1.37E-02				LGALS1	1
Cellular Development, Cellular Growth and Proliferation, Embryonic Development, Organismal Development	proliferation of multilineage progenitor cells	1.37E-02				CCL20	1
Lipid Metabolism, Small Molecule Biochemistry	synthesis of 6-keto-prostaglandin F1 alpha	1.37E-02				APOE	1
Cellular Movement	migration of brain cancer cell lines	1.40E-02				PLAUR,SOD2	2
Cell Signaling	protein kinase cascade	1.42E-02				IGF2,LGALS1,SQSTM1	3
Cancer, Endocrine System Disorders, Organismal Injury and Abnormalities, Reproductive System Disease	ovarian cancer	1.43E-02				APOE,CLEC3B,FABP4,IGF2,PLAUR	5
Cell-To-Cell Signaling and Interaction, Hematological System Development and Function	aggregation of blood cells	1.43E-02				ICAM1,LGALS1	2
Hematological System Development and Function	hemostasis	1.46E-02				APOE,ICAM1	2
Infectious Diseases	Viral Infection	1.52E-02		-0.257	bias	APOE,CTSB,GABARAPL2,ICAM1,IFIT1,IFIT3,LGALS1,NCF1	8
Hereditary Disorder, Metabolic Disease, Neurological Disease, Psychological Disorders, Skeletal and Muscular Disorders	MELAS syndrome	1.54E-02				MT-ND4	1
Cell-To-Cell Signaling and Interaction, Connective Tissue Development and Function, Skeletal and Muscular System Development and Function, Tissue Development	activation of osteoclasts	1.54E-02				IGF2	1
Cell Morphology, Embryonic Development	cell rounding of embryonic cell lines	1.54E-02				SOD2	1
Cell Morphology, Hair and Skin Development and Function	cell rounding of epithelial cell lines	1.54E-02				SOD2	1
Cell-mediated Immune Response, Cellular Movement, Hematological System Development and Function, Immune Cell Trafficking, Inflammatory Response	chemotaxis of memory T lymphocytes	1.54E-02				CCL20	1
Hematological Disease, Immunological Disease, Infectious Diseases	infection of monocyte-derived dendritic cells	1.54E-02				CTSB	1
Cardiovascular Disease, Organismal Injury and Abnormalities	non-rheumatic aortic stenosis	1.54E-02				ICAM1	1
Cancer, Cellular Development, Cellular Growth and Proliferation, Organismal Injury and Abnormalities, Tumor Morphology	proliferation of leiomyoma cells	1.54E-02				IGF2	1
Lipid Metabolism, Molecular Transport, Small Molecule Biochemistry	quantity of diacylglycerol	1.54E-02				IGF2	1
Molecular Transport	quantity of lactic acid	1.54E-02				SQSTM1	1
Free Radical Scavenging, Molecular Transport	quantity of superoxide	1.54E-02				SOD2	1
Lipid Metabolism, Small Molecule Biochemistry	synthesis of diacylglycerol	1.54E-02				IGF2	1
Cardiovascular Disease, Organismal Injury and Abnormalities	coronary artery disease	1.54E-02				APOC3,APOE,ICAM1	3
Cancer, Hematological Disease, Organismal Injury and Abnormalities	hematologic cancer	1.55E-02				ICAM1,IFIT1,IFIT3,IGF2,LGALS1,MT-ND4,SNRPE,SOD2,TMSB10/TMSB4X	9
Cell Cycle	G1 phase	1.55E-02				APOE,IGF2,LGALS1	3
Cellular Movement, Hematological System Development and Function, Immune Cell Trafficking, Inflammatory Response	chemotaxis of granulocytes	1.56E-02				LGALS1,PLAUR	2
Immunological Disease	primary immunodeficiency disorder	1.59E-02				IFIT1,NCF1	2
Cellular Development, Cellular Growth and Proliferation, Organ Development, Skeletal and Muscular System Development and Function, Tissue Development	proliferation of smooth muscle cells	1.59E-02				APOE,PLAUR	2
Cellular Movement, Hematological System Development and Function, Immune Cell Trafficking, Inflammatory Response	cell movement of monocytes	1.61E-02				CCL20,PLAUR	2
DNA Replication, Recombination, and Repair	DNA damage	1.64E-02				SOD2,SQSTM1	2
Cellular Movement, Hematological System Development and Function, Immune Cell Trafficking, Inflammatory Response	migration of phagocytes	1.67E-02				CCL20,ICAM1	2
Cell Cycle	interphase	1.71E-02				APOE,IGF2,LGALS1,PLAUR	4
Cell Morphology, Renal and Urological System Development and Function	cell rounding of kidney cell lines	1.71E-02				SOD2	1
Carbohydrate Metabolism, Small Molecule Biochemistry	glycolysis of D-glucose	1.71E-02				NCF1	1
Cardiovascular System Development and Function, Cellular Development, Cellular Growth and Proliferation, Connective Tissue Development and Function, Digestive System Development and Function, Hepatic System Development and Function, Organ Development, Organismal Development, Tissue Development	proliferation of hepatic stellate cells	1.71E-02				LGALS1	1
Molecular Transport, Nucleic Acid Metabolism, Small Molecule Biochemistry	uptake of thymidine	1.71E-02				IGF2	1
Cell-To-Cell Signaling and Interaction, Skeletal and Muscular System Development and Function	adhesion of smooth muscle cells	1.88E-02				PLAUR	1
Cell Death and Survival	apoptosis of thymocytes	1.88E-02				LGALS1	1
Cell-To-Cell Signaling and Interaction	binding of carcinoma cell lines	1.88E-02				IGF2	1
Cell-To-Cell Signaling and Interaction, Connective Tissue Development and Function	binding of fibroblasts	1.88E-02				APOE	1
Cell-To-Cell Signaling and Interaction, Hematological System Development and Function, Immune Cell Trafficking, Inflammatory Response	binding of macrophages	1.88E-02				APOE	1
Cellular Growth and Proliferation, Hair and Skin Development and Function	colony formation of epithelial cell lines	1.88E-02				SOD2	1
Cellular Assembly and Organization, Neurological Disease, Organismal Development, Tissue Development	formation of amyloid fibrils	1.88E-02				APOE	1
Cell-To-Cell Signaling and Interaction, Nervous System Development and Function	synaptic transmission of synapse	1.88E-02				APOE	1
Cardiovascular System Development and Function, Cell Morphology, Cellular Development, Organismal Development, Tissue Development	tubulation of endothelial progenitor cells	1.88E-02				PLAUR	1
Tissue Morphology	quantity of cells	1.91E-02				CTSB,ICAM1,IGF2	3
Dermatological Diseases and Conditions	plaque psoriasis	1.92E-02				CCL20,FABP5	2
Cellular Development, Cellular Growth and Proliferation, Embryonic Development	proliferation of embryonic cell lines	1.95E-02				IGF2,PLAUR	2
Lipid Metabolism, Small Molecule Biochemistry, Vitamin and Mineral Metabolism	steroid metabolism	2.04E-02				APOE,IGF2	2
Developmental Disorder, Hereditary Disorder, Neurological Disease, Skeletal and Muscular Disorders	Nonaka myopathy	2.05E-02				SQSTM1	1
Infectious Diseases	infection by Hepatitis C virus	2.05E-02				APOE	1
Cellular Development, Cellular Growth and Proliferation	proliferation of prostate cancer cell lines	2.10E-02				FABP5,IGF2,KCTD12	3
Cancer, Organismal Injury and Abnormalities, Reproductive System Disease	cervical cancer	2.18E-02				CTSB,KRT9,TMSB10/TMSB4X	3
Cancer, Gastrointestinal Disease, Organismal Injury and Abnormalities	oral tumor	2.18E-02				FABP5,ICAM1,LGALS1	3
Cell Signaling	I-kappaB kinase/NF-kappaB cascade	2.19E-02				LGALS1,SQSTM1	2
Behavior	behavior	2.19E-02				APOE,SOD2	2
Cellular Development, Skeletal and Muscular System Development and Function, Tissue Development	differentiation of myotube	2.22E-02				IGF2	1
Carbohydrate Metabolism, Lipid Metabolism, Small Molecule Biochemistry	exposure of phosphatidylserine	2.22E-02				LGALS1	1
Lipid Metabolism, Small Molecule Biochemistry	homeostasis of triacylglycerol	2.22E-02				APOC3	1
Cellular Movement	invasion of bone cancer cell lines	2.22E-02				CTSB	1
Cell Morphology, Embryonic Development	morphology of embryonic cell lines	2.22E-02				PLAUR	1
Cell Death and Survival	cell death of leukemia cell lines	2.29E-02				CTSB,LGALS1,SOD2	3
Cell-To-Cell Signaling and Interaction	adhesion of brain cancer cell lines	2.38E-02				PLAUR	1
Cell-To-Cell Signaling and Interaction, Connective Tissue Development and Function	adhesion of fibroblasts	2.38E-02				ICAM1	1
Cell-To-Cell Signaling and Interaction, Reproductive System Development and Function	adhesion of gonadal cell lines	2.38E-02				PLAUR	1
Cellular Movement, Hematological System Development and Function, Immune Cell Trafficking, Inflammatory Response	chemotaxis of peripheral blood monocytes	2.38E-02				PLAUR	1
Dermatological Diseases and Conditions	chronic large plaque psoriasis	2.38E-02				CCL20	1
Dermatological Diseases and Conditions	chronic small plaque psoriasis	2.38E-02				CCL20	1
Cellular Growth and Proliferation	colony formation of melanoma cell lines	2.38E-02				SOD2	1
Tissue Morphology	degradation of extracellular matrix	2.38E-02				CTSB	1
Cell Morphology, Cellular Assembly and Organization, Cellular Function and Maintenance, Nervous System Development and Function	extension of axons	2.38E-02				APOE	1
Hair and Skin Development and Function	hair growth cycle	2.38E-02				SNRPE	1
Cellular Movement	invasion of bladder cancer cell lines	2.38E-02				SOD2	1
Cell-To-Cell Signaling and Interaction, Molecular Transport, Small Molecule Biochemistry	uptake of neurotransmitter	2.38E-02				SLC1A3	1
Cancer, Cell Death and Survival, Organismal Injury and Abnormalities, Tumor Morphology	apoptosis of cancer cells	2.41E-02				CTSB,LGALS1	2
Cell Morphology, Cellular Function and Maintenance	autophagy of tumor cell lines	2.54E-02				GABARAPL2,SOD2	2
Cancer, Endocrine System Disorders, Organismal Injury and Abnormalities, Reproductive System Disease	serous ovarian carcinoma	2.54E-02				APOE,CLEC3B	2
Cell Death and Survival	cell death of beta islet cells	2.55E-02				APOC3	1
Cellular Movement, Hematological System Development and Function, Humoral Immune Response, Immune Cell Trafficking, Inflammatory Response	chemotaxis of B lymphocytes	2.55E-02				CCL20	1
Endocrine System Disorders, Gastrointestinal Disease, Metabolic Disease	gestational diabetes mellitus	2.55E-02				FABP4	1
Cancer, Immunological Disease, Organismal Injury and Abnormalities	metastasis of lymph node	2.55E-02				APOE	1
Neurological Disease	sporadic amyotrophic lateral sclerosis	2.55E-02				SOD2	1
Cancer, Endocrine System Disorders, Organismal Injury and Abnormalities	benign cold thyroid nodule	2.72E-02				CTSB	1
Cell Death and Survival, Hematological System Development and Function	cell viability of eosinophils	2.72E-02				ICAM1	1
Drug Metabolism, Lipid Metabolism, Molecular Transport, Small Molecule Biochemistry	concentration of prostaglandin E2	2.72E-02				IGF2	1
Cell-To-Cell Signaling and Interaction, Inflammatory Response	immune response of T lymphocytes	2.72E-02				APOE	1
Cellular Movement, Reproductive System Development and Function	migration of gonadal cell lines	2.72E-02				PLAUR	1
Neurological Disease, Skeletal and Muscular Disorders	neuromuscular disease	2.87E-02				APOE,IFIT1,RPL13,SLC1A3,SQSTM1	5
Cancer, Organismal Injury and Abnormalities, Reproductive System Disease	female genital neoplasm	2.89E-02				APOE,CLEC3B,CTSB,FABP4,IFIT1,IFIT3,IGF2,KRT9,PLAUR,RPL19,SEC22B,SLC1A3,SOD2,TMSB10/TMSB4X	14
Post-Translational Modification	activation of protein	2.89E-02				IGF2	1
Cell-To-Cell Signaling and Interaction	adhesion of carcinoma cell lines	2.89E-02				ICAM1	1
Cell Death and Survival, Gastrointestinal Disease, Hepatic System Disease	apoptosis of hepatocytes	2.89E-02				SOD2	1
Cancer, Cell Death and Survival, Organismal Injury and Abnormalities, Tumor Morphology	apoptosis of melanoma cells	2.89E-02				CTSB	1
Lipid Metabolism, Small Molecule Biochemistry	lipolysis	2.89E-02				APOE	1
Cell Death and Survival	cell viability of breast cancer cell lines	2.91E-02				SNRPE,SOD2	2
Cancer, Organismal Injury and Abnormalities, Reproductive System Disease	female genital tract serous cancer	3.02E-02				APOE,CLEC3B,PLAUR	3
Cell-To-Cell Signaling and Interaction	adhesion of lung cancer cell lines	3.06E-02				ICAM1	1
Cell-To-Cell Signaling and Interaction, Hematological System Development and Function, Hypersensitivity Response, Immune Cell Trafficking	adhesion of eosinophils	3.22E-02				ICAM1	1
Cell-To-Cell Signaling and Interaction, Cellular Assembly and Organization	binding of cell surface	3.22E-02				APOE	1
Cell-To-Cell Signaling and Interaction, Hematological System Development and Function, Immune Cell Trafficking, Inflammatory Response	binding of neutrophils	3.22E-02				ICAM1	1
Infectious Diseases	infection of leukemia cell lines	3.22E-02				CTSB	1
Cellular Movement, Hematological System Development and Function, Hypersensitivity Response, Immune Cell Trafficking	migration of eosinophils	3.22E-02				PLAUR	1
Cell Morphology, Cellular Compromise	multinucleation of tumor cell lines	3.22E-02				SQSTM1	1
Carbohydrate Metabolism, Small Molecule Biochemistry	synthesis of proteoglycan	3.22E-02				APOE	1
Cellular Movement, Hematological System Development and Function, Immune Cell Trafficking, Inflammatory Response	chemotaxis of phagocytes	3.23E-02				CCL20,PLAUR	2

## Sheet: M.b
Categories	Diseases or Functions Annotation	p-Value	Predicted Activation State	Activation z-score	Notes	Molecules	# Molecules
Free Radical Scavenging	metabolism of superoxide	1.97E-04				NCF1,SOD2	2
Cell-To-Cell Signaling and Interaction, Hematological System Development and Function	binding of leukocytes	4.90E-04				APOE,CCL20,ICAM1	3
Free Radical Scavenging	generation of superoxide	5.43E-04				NCF1,SOD2	2
Cellular Movement, Hematological System Development and Function	migration of hematopoietic progenitor cells	6.43E-04				CCL20,ICAM1	2
Cellular Development, Cellular Growth and Proliferation	proliferation of ovarian cancer cell lines	8.61E-04				RBM17,SOD2,TMSB10/TMSB4X	3
Metabolic Disease, Neurological Disease, Psychological Disorders	Alzheimer disease type 2	1.51E-03				APOE	1
Developmental Disorder, Skeletal and Muscular Disorders	Amish type nemaline myopathy	1.51E-03				TNNT1	1
Cell Death and Survival, Connective Tissue Disorders, Developmental Disorder, Hematological Disease, Hereditary Disorder, Metabolic Disease	Amish type pyruvate kinase deficiency	1.51E-03				PKLR	1
Hereditary Disorder, Neurological Disease, Organismal Injury and Abnormalities, Skeletal and Muscular Disorders	Charcot-Marie-Tooth disease type 4D	1.51E-03				NDRG1	1
Nervous System Development and Function	activation of superior temporal gyrus	1.51E-03				APOE	1
Cell Death and Survival	activation-induced cell death of naive helper T cells	1.51E-03				ICAM1	1
Cell-To-Cell Signaling and Interaction, Cellular Compromise, Tumor Morphology	adhesion of myelomonocytic cells	1.51E-03				ICAM1	1
Cancer, Cell Cycle, Organismal Injury and Abnormalities	arrest in G2/M phase of glioma cells	1.51E-03				NDRG1	1
Infectious Diseases	co-localization of HIV-1	1.51E-03				ICAM1	1
Free Radical Scavenging, Small Molecule Biochemistry	conversion of hydrogen peroxide	1.51E-03				SOD2	1
Hereditary Disorder, Immunological Disease, Inflammatory Disease	cytochrome b-positive autosomal recessive chronic granulomatous disease type I	1.51E-03				NCF1	1
Cellular Assembly and Organization, Cellular Compromise, Cellular Function and Maintenance	disappearance of astral microtubules	1.51E-03				NDRG1	1
Cellular Assembly and Organization, Cellular Compromise	disruption of DMPC vesicles	1.51E-03				APOE	1
Hereditary Disorder, Metabolic Disease	elevated adenosine triphosphate of erythrocytes	1.51E-03				PKLR	1
Cellular Assembly and Organization, DNA Replication, Recombination, and Repair	formation of spindle fibers	1.51E-03				NDRG1	1
Cellular Assembly and Organization	fusion of small unilamellar vesicles	1.51E-03				APOE	1
Hereditary Disorder, Immunological Disease	immunodeficiency due to defect in MAPBP-interacting protein	1.51E-03				LAMTOR2	1
Infectious Diseases	infectivity of rhinovirus	1.51E-03				ICAM1	1
Cellular Compromise, Embryonic Development	injury of embryonic cell lines	1.51E-03				SOD2	1
Cellular Compromise	injury of epithelial cell lines	1.51E-03				SOD2	1
Developmental Disorder, Hereditary Disorder, Metabolic Disease, Neurological Disease, Psychological Disorders	late-onset late-onset familial Alzheimer's disease	1.51E-03				APOE	1
Developmental Disorder, Hereditary Disorder, Metabolic Disease, Organismal Injury and Abnormalities, Renal and Urological Disease	lipoprotein glomerulopathy	1.51E-03				APOE	1
Cell-mediated Immune Response, Cellular Movement, Hematological System Development and Function, Immune Cell Trafficking	migration of Th17 cells	1.51E-03				CCL20	1
Developmental Disorder, Hematological Disease, Hereditary Disorder, Metabolic Disease, Neurological Disease, Skeletal and Muscular Disorders	myopathy, lactic acidosis, and sideroblastic anemia type 2	1.51E-03				YARS2	1
Cardiovascular Disease, Organismal Injury and Abnormalities, Skeletal and Muscular Disorders	nonfamilial idiopathic dialated cardiomyopathy	1.51E-03				SOD2	1
Cell Morphology, Cell-To-Cell Signaling and Interaction, Nervous System Development and Function	plasticity of neuronal synapse	1.51E-03				APOE	1
Cancer, Cell Cycle, Renal and Urological Disease	polyploidy of bladder cancer cell lines	1.51E-03				NDRG1	1
Cell Cycle, Reproductive System Development and Function	polyploidy of mammary epithelial cells	1.51E-03				NDRG1	1
Cellular Development, Cellular Growth and Proliferation, Hematological System Development and Function	proliferation of naive helper T cells	1.51E-03				ICAM1	1
Hematological System Development and Function, Tissue Morphology	quantity of naive helper T cells	1.51E-03				ICAM1	1
Hereditary Disorder, Immunological Disease, Organismal Injury and Abnormalities	sea-blue histiocyte syndrome	1.51E-03				APOE	1
Organismal Injury and Abnormalities, Reproductive System Disease	stage 4 endometriosis	1.51E-03				ICAM1	1
Cardiovascular Disease, Endocrine System Disorders, Gastrointestinal Disease, Hereditary Disorder, Metabolic Disease	susceptibility to microvascular complications of diabetes type 6	1.51E-03				SOD2	1
Cell Morphology, Cellular Compromise	swelling of lysosome	1.51E-03				VPS26A	1
Cellular Function and Maintenance, Inflammatory Response	turnover of Langerhans cells	1.51E-03				CCL20	1
Cell-To-Cell Signaling and Interaction	adhesion of lymphoma cell lines	1.57E-03				APOE,ICAM1	2
Cell Morphology, Cellular Function and Maintenance	transmembrane potential of mitochondria	1.66E-03				ICAM1,NDRG1,SOD2	3
Cellular Movement, Hematological System Development and Function, Immune Cell Trafficking	cell movement of peripheral blood leukocytes	1.90E-03				CCL20,ICAM1	2
Organismal Survival	survival of organism	2.19E-03				APOE,ICAM1,SOD2	3
Cell-To-Cell Signaling and Interaction, Hematological System Development and Function	binding of lymphocytes	2.27E-03				CCL20,ICAM1	2
Cell-To-Cell Signaling and Interaction, Hematological System Development and Function, Immune Cell Trafficking	adhesion of immune cells	2.65E-03				APOE,CCL20,ICAM1	3
Cell-To-Cell Signaling and Interaction, Hematological System Development and Function, Inflammatory Response	binding of professional phagocytic cells	2.88E-03				APOE,ICAM1	2
Cell-To-Cell Signaling and Interaction, Cellular Assembly and Organization, Tissue Development	adhesion of fibronectin matrix	3.01E-03				RBM17	1
Cell Death and Survival	apoptosis of retinal ganglion cells	3.01E-03				APOE	1
Cell Morphology, Cellular Function and Maintenance	autophagy of pancreatic cancer cell lines	3.01E-03				NDRG1	1
Cell Cycle, Skeletal and Muscular System Development and Function	cell cycle progression of smooth muscle cells	3.01E-03				APOE	1
Hematological Disease, Infectious Diseases, Neurological Disease	cerebral malaria	3.01E-03				ICAM1	1
Cell-To-Cell Signaling and Interaction, Cellular Movement, Hematological System Development and Function, Immune Cell Trafficking, Inflammatory Response	chemoattraction of Langerhans cells	3.01E-03				CCL20	1
Developmental Disorder, Hereditary Disorder, Metabolic Disease	congenital disorder of glycosylation type 1a	3.01E-03				ICAM1	1
Developmental Disorder, Hereditary Disorder, Metabolic Disease	congenital disorder of glycosylation type 1b	3.01E-03				ICAM1	1
Developmental Disorder, Hereditary Disorder, Metabolic Disease	congenital disorder of glycosylation type 1k	3.01E-03				ICAM1	1
Behavior	drinking	3.01E-03				SOD2	1
Dermatological Diseases and Conditions, Developmental Disorder, Hereditary Disorder, Organismal Injury and Abnormalities	epidermolytic palmoplantar keratoderma	3.01E-03				KRT9	1
Behavior, Nervous System Development and Function	episodic memory	3.01E-03				APOE	1
Hematological Disease, Hereditary Disorder, Metabolic Disease	hyperlipoproteinemia type III	3.01E-03				APOE	1
Cellular Compromise	injury of kidney cell lines	3.01E-03				SOD2	1
Cell-mediated Immune Response, Cellular Movement, Hematological System Development and Function, Immune Cell Trafficking	migration of T lymphoblasts	3.01E-03				ICAM1	1
Cardiovascular System Development and Function, Embryonic Development, Organismal Development, Tissue Development	neovascularization of chorioallantoic membrane	3.01E-03				ICAM1	1
Cell Morphology, Cellular Assembly and Organization, Cellular Function and Maintenance	polarization of microtubules	3.01E-03				ICAM1	1
Cancer, Cell Cycle	polyploidy of colon cancer cell lines	3.01E-03				NDRG1	1
Cellular Assembly and Organization	quantity of amyloid fibrils	3.01E-03				APOE	1
Carbohydrate Metabolism, Molecular Transport, Small Molecule Biochemistry	quantity of proteoglycan	3.01E-03				APOE	1
Cardiovascular Disease, Organismal Injury and Abnormalities	susceptibility to severe coronary artery disease	3.01E-03				APOE	1
Hematological Disease	anemia	3.21E-03				ICAM1,PKLR,YARS2	3
Cell Morphology, Cellular Function and Maintenance	autophagy of cells	3.49E-03				NDRG1,SOD2,TBC1D9B	3
Cell-To-Cell Signaling and Interaction, Renal and Urological System Development and Function	adhesion of kidney cells	3.79E-03				ICAM1,SOD2	2
Endocrine System Disorders, Gastrointestinal Disease, Metabolic Disease	diabetic complication	3.89E-03				APOE,PKLR,SOD2	3
Free Radical Scavenging, Molecular Transport	quantity of reactive oxygen species	4.04E-03				NCF1,SOD2	2
Cancer, Organismal Injury and Abnormalities, Reproductive System Disease	benign neoplasm of female genital organ	4.45E-03				APOE,MTHFD2,NDRG1,SOD2	4
Inflammatory Disease	adult onset Still's disease	4.51E-03				ICAM1	1
Cardiovascular System Development and Function, Cell-To-Cell Signaling and Interaction	binding of microvascular endothelial cells	4.51E-03				ICAM1	1
Lipid Metabolism, Small Molecule Biochemistry	binding of triacylglycerol	4.51E-03				APOE	1
Cellular Movement, Hematological System Development and Function	cell rolling of red blood cells	4.51E-03				ICAM1	1
Cellular Growth and Proliferation	colony formation of lung cell lines	4.51E-03				SOD2	1
Cell-To-Cell Signaling and Interaction, Embryonic Development	detachment of embryonic cell lines	4.51E-03				SOD2	1
Cell-To-Cell Signaling and Interaction, Renal and Urological System Development and Function	detachment of kidney cell lines	4.51E-03				SOD2	1
Cellular Assembly and Organization, Cellular Compromise	disruption of actin stress fibers	4.51E-03				TMSB10/TMSB4X	1
Connective Tissue Disorders, Developmental Disorder, Hereditary Disorder, Ophthalmic Disease, Organismal Injury and Abnormalities	lattice corneal dystrophy type I	4.51E-03				APOE	1
Cellular Movement, Hematological System Development and Function, Hematopoiesis, Immune Cell Trafficking, Inflammatory Response	migration of Langerhans cell precursors	4.51E-03				CCL20	1
Post-Translational Modification	nitration of protein	4.51E-03				SOD2	1
Infectious Diseases	quantity of HIV-1	4.51E-03				ICAM1	1
Cell-mediated Immune Response, Cellular Movement, Hematological System Development and Function, Immune Cell Trafficking	transendothelial migration of regulatory T lymphocytes	4.51E-03				ICAM1	1
Cellular Movement, Hair and Skin Development and Function	migration of epithelial cell lines	4.56E-03				CCL20,ICAM1	2
Cell-To-Cell Signaling and Interaction	adhesion of epithelial cells	5.24E-03				ICAM1,SOD2	2
Cellular Movement, Embryonic Development	migration of embryonic cell lines	5.39E-03				CCL20,ICAM1	2
Cell Death and Survival	apoptosis of neurons	5.68E-03				APOE,SOD2	2
Cellular Movement, Renal and Urological System Development and Function	migration of kidney cell lines	5.68E-03				CCL20,ICAM1	2
Cell-To-Cell Signaling and Interaction, Hematological System Development and Function, Immune Cell Trafficking, Inflammatory Response, Nervous System Development and Function	activation of microglia	6.01E-03				APOE	1
Cardiovascular System Development and Function, Cell-To-Cell Signaling and Interaction	adhesion of HCAEC cells	6.01E-03				ICAM1	1
Cell Death and Survival	apoptosis of mesangial cells	6.01E-03				SOD2	1
Infectious Diseases	binding of Hepatitis C virus	6.01E-03				APOE	1
Carbohydrate Metabolism, Small Molecule Biochemistry	catabolism of proteoglycan	6.01E-03				APOE	1
Cell Death and Survival, Embryonic Development	cell viability of trophoblast cells	6.01E-03				NDRG1	1
Developmental Disorder, Endocrine System Disorders, Hereditary Disorder, Metabolic Disease, Neurological Disease, Psychological Disorders	childhood adrenoleukodystrophy	6.01E-03				SOD2	1
Cell-To-Cell Signaling and Interaction	detachment of epithelial cell lines	6.01E-03				SOD2	1
Cell Morphology, Cellular Assembly and Organization	elongation of microvilli	6.01E-03				ICAM1	1
Developmental Disorder, Hereditary Disorder, Metabolic Disease, Neurological Disease, Ophthalmic Disease, Organismal Injury and Abnormalities	gelatinous drop-like corneal dystrophy	6.01E-03				APOE	1
Carbohydrate Metabolism, Small Molecule Biochemistry	length of glycosaminoglycan	6.01E-03				APOE	1
Lipid Metabolism, Small Molecule Biochemistry, Vitamin and Mineral Metabolism	metabolism of bile acid	6.01E-03				ACAA1	1
Free Radical Scavenging	metabolite removal of superoxide	6.01E-03				SOD2	1
Cancer, Gastrointestinal Disease, Organismal Injury and Abnormalities, Tumor Morphology	progression of gastric carcinoma	6.01E-03				APOE	1
Cellular Response to Therapeutics	radioresistance of breast cancer cell lines	6.01E-03				SOD2	1
Cellular Movement	invasion of colon cancer cell lines	6.13E-03				NDRG1,TMSB10/TMSB4X	2
Nucleic Acid Metabolism, Small Molecule Biochemistry	synthesis of purine nucleotide	6.13E-03				APOE,SOD2	2
Cell-To-Cell Signaling and Interaction, Hematological System Development and Function, Immune Cell Trafficking	adhesion of mononuclear leukocytes	7.24E-03				CCL20,ICAM1	2
Ophthalmic Disease, Organismal Injury and Abnormalities	age-related macular degeneration type 1	7.51E-03				APOE	1
Cell Death and Survival, Cell Morphology, Cellular Function and Maintenance	autophagic cell death of brain cancer cell lines	7.51E-03				SOD2	1
Cell Death and Survival, Nervous System Development and Function	cell viability of hippocampal neurons	7.51E-03				APOE	1
Cell-mediated Immune Response, Cellular Movement, Hematological System Development and Function, Immune Cell Trafficking, Inflammatory Response	chemotaxis of natural killer T lymphocytes	7.51E-03				CCL20	1
Cell Morphology	morphology of melanoma cell lines	7.51E-03				SOD2	1
Lipid Metabolism, Molecular Transport, Small Molecule Biochemistry	secretion of phospholipid	7.51E-03				APOE	1
Free Radical Scavenging	synthesis of reactive oxygen species	7.75E-03				APOE,NCF1,SOD2	3
Cell-mediated Immune Response, Cellular Movement, Hematological System Development and Function, Immune Cell Trafficking	cell movement of T lymphocytes	8.61E-03				CCL20,ICAM1	2
Cellular Function and Maintenance	cellular homeostasis	8.62E-03		0.826		CCL20,ICAM1,NDRG1,SOD2,TBC1D9B	5
Cellular Movement	migration of colon cancer cell lines	8.97E-03				CCL20,NDRG1	2
Cell-To-Cell Signaling and Interaction	adhesion of ovarian cancer cell lines	9.01E-03				RBM17	1
Cell-To-Cell Signaling and Interaction	aggregation of lymphoma cell lines	9.01E-03				ICAM1	1
Cell-To-Cell Signaling and Interaction, Hematological System Development and Function, Hypersensitivity Response, Immune Cell Trafficking, Inflammatory Response	aggregation of mast cells	9.01E-03				ICAM1	1
Cell Cycle	arrest in G2/M phase of brain cancer cell lines	9.01E-03				NDRG1	1
Cellular Growth and Proliferation, Renal and Urological System Development and Function	colony formation of kidney cell lines	9.01E-03				SOD2	1
Amino Acid Metabolism, Small Molecule Biochemistry, Vitamin and Mineral Metabolism	metabolism of L-tetrahydrofolic acid	9.01E-03				MTHFD2	1
Endocrine System Disorders, Hereditary Disorder, Organismal Injury and Abnormalities, Reproductive System Disease	panhypopituitarism - X-linked	9.01E-03				ICAM1	1
Cellular Movement, Hematological System Development and Function, Immune Cell Trafficking	transmigration of leukocyte cell lines	9.01E-03				ICAM1	1
Lipid Metabolism, Molecular Transport, Small Molecule Biochemistry	uptake of cholesterol ester	9.01E-03				APOE	1
Endocrine System Disorders, Gastrointestinal Disease, Metabolic Disease	diabetes mellitus	9.08E-03				APOE,ICAM1,NCF1,PKLR,SOD2	5
Dermatological Diseases and Conditions, Inflammatory Disease	Acne	9.33E-03				ICAM1,SOD2	2
Cell-To-Cell Signaling and Interaction	adhesion of tumor cell lines	1.00E-02				APOE,ICAM1,RBM17	3
Dermatological Diseases and Conditions, Immunological Disease, Inflammatory Disease	lichen planus	1.01E-02				APOE,CCL20	2
Cellular Development, Cellular Growth and Proliferation, Hematological System Development and Function	proliferation of immune cells	1.03E-02				APOE,CCL20,ICAM1	3
Cell-To-Cell Signaling and Interaction, Cell-mediated Immune Response, Cellular Movement, Hematological System Development and Function, Immune Cell Trafficking	adhesion of memory T lymphocytes	1.05E-02				CCL20	1
Cell-To-Cell Signaling and Interaction, Hematological System Development and Function, Hypersensitivity Response, Inflammatory Response	binding of mast cells	1.05E-02				ICAM1	1
Cell Signaling	cGMP-mediated signaling	1.05E-02				APOE	1
Cellular Growth and Proliferation, Embryonic Development	colony formation of embryonic cell lines	1.05E-02				SOD2	1
Cellular Movement	extravasation of cells	1.05E-02				ICAM1	1
Cancer, Cardiovascular Disease, Developmental Disorder	fibromuscular dysplasia	1.05E-02				ICAM1	1
Dermatological Diseases and Conditions, Inflammatory Disease	granulocyte colony stimulating factor-induced psoriasiform dermatitis	1.05E-02				ICAM1	1
Cellular Development, Cellular Growth and Proliferation, Hematological System Development and Function, Hematopoiesis, Lymphoid Tissue Structure and Development, Tissue Development	proliferation of myeloid progenitor cells	1.05E-02				CCL20	1
Molecular Transport, Protein Trafficking	translocation of protein	1.05E-02				SOD2	1
Cancer, Organismal Injury and Abnormalities	tumorigenesis of brain cancer cell lines	1.05E-02				SOD2	1
Cancer, Organismal Injury and Abnormalities, Reproductive System Disease, Skeletal and Muscular Disorders	uterine leiomyoma	1.12E-02				MTHFD2,NDRG1,SOD2	3
Hematological System Development and Function	hemostasis	1.13E-02				APOE,ICAM1	2
Lipid Metabolism, Small Molecule Biochemistry	synthesis of prostaglandin	1.13E-02				APOE,NCF1	2
Cell-To-Cell Signaling and Interaction, Hematological System Development and Function, Immune Cell Trafficking, Inflammatory Response	adhesion of dendritic cells	1.20E-02				ICAM1	1
Cellular Development, Embryonic Development, Organismal Development, Tissue Development	differentiation of trophoblast	1.20E-02				NDRG1	1
Cell-mediated Immune Response, Cellular Movement, Hematological System Development and Function, Immune Cell Trafficking	migration of peripheral T lymphocyte	1.20E-02				ICAM1	1
Cell Cycle, Skeletal and Muscular System Development and Function	mitogenesis of smooth muscle cells	1.20E-02				APOE	1
Cellular Assembly and Organization, Cellular Function and Maintenance	organization of intermediate filaments	1.20E-02				KRT9	1
Cellular Development, Cellular Growth and Proliferation, Embryonic Development, Organismal Development	proliferation of multilineage progenitor cells	1.20E-02				CCL20	1
Lipid Metabolism, Small Molecule Biochemistry	synthesis of 6-keto-prostaglandin F1 alpha	1.20E-02				APOE	1
Cell Death and Survival	cell death of colon cancer cell lines	1.24E-02				NDRG1,SOD2,TMSB10/TMSB4X	3
Neurological Disease	polyneuropathy	1.25E-02				APOE,NDRG1	2
Cellular Movement, Hematological System Development and Function, Immune Cell Trafficking, Inflammatory Response	migration of phagocytes	1.29E-02				CCL20,ICAM1	2
Tissue Development	accumulation of cervical cancer cell lines	1.35E-02				CCDC124	1
Cell Morphology, Embryonic Development	cell rounding of embryonic cell lines	1.35E-02				SOD2	1
Cell Morphology, Hair and Skin Development and Function	cell rounding of epithelial cell lines	1.35E-02				SOD2	1
Cell-mediated Immune Response, Cellular Movement, Hematological System Development and Function, Immune Cell Trafficking, Inflammatory Response	chemotaxis of memory T lymphocytes	1.35E-02				CCL20	1
Cardiovascular Disease, Organismal Injury and Abnormalities	non-rheumatic aortic stenosis	1.35E-02				ICAM1	1
Free Radical Scavenging, Molecular Transport	quantity of superoxide	1.35E-02				SOD2	1
Cell Morphology, Renal and Urological System Development and Function	cell rounding of kidney cell lines	1.50E-02				SOD2	1
Carbohydrate Metabolism, Small Molecule Biochemistry	glycolysis of D-glucose	1.50E-02				NCF1	1
Cell Death and Survival	cell death of ovarian cancer cell lines	1.56E-02				RBM17,TMSB10/TMSB4X	2
Lipid Metabolism, Small Molecule Biochemistry	fatty acid metabolism	1.58E-02				ACAA1,APOE,NCF1	3
Lipid Metabolism, Small Molecule Biochemistry, Vitamin and Mineral Metabolism	steroid metabolism	1.58E-02				ACAA1,APOE	2
Cell-To-Cell Signaling and Interaction, Connective Tissue Development and Function	binding of fibroblasts	1.65E-02				APOE	1
Cell-To-Cell Signaling and Interaction, Hematological System Development and Function, Immune Cell Trafficking, Inflammatory Response	binding of macrophages	1.65E-02				APOE	1
Cellular Growth and Proliferation, Hair and Skin Development and Function	colony formation of epithelial cell lines	1.65E-02				SOD2	1
Cellular Development	differentiation of colon cancer cell lines	1.65E-02				NDRG1	1
Cellular Assembly and Organization, Neurological Disease, Organismal Development, Tissue Development	formation of amyloid fibrils	1.65E-02				APOE	1
Lipid Metabolism, Small Molecule Biochemistry	metabolism of very long chain fatty acid	1.65E-02				ACAA1	1
Cell-To-Cell Signaling and Interaction, Nervous System Development and Function	synaptic transmission of synapse	1.65E-02				APOE	1
Cellular Movement	migration of cells	1.66E-02		0.004	bias	APOE,CCL20,ICAM1,NDRG1,RNF20,SOD2	6
Behavior	behavior	1.70E-02				APOE,SOD2	2
Infectious Diseases	infection by Hepatitis C virus	1.79E-02				APOE	1
Gene Expression	initiation of reverse transcription of genomes	1.79E-02				RBM17	1
Cellular Growth and Proliferation	proliferation of cells	1.84E-02		0.609		APOE,CCL20,ICAM1,LAMTOR2,MTPN,NDRG1,RBM17,RNF20,SOD2,TMSB10/TMSB4X	10
Cell Morphology, Cellular Function and Maintenance	autophagy of tumor cell lines	1.98E-02				NDRG1,SOD2	2
Cell-To-Cell Signaling and Interaction, Connective Tissue Development and Function	adhesion of fibroblasts	2.09E-02				ICAM1	1
Dermatological Diseases and Conditions	chronic large plaque psoriasis	2.09E-02				CCL20	1
Dermatological Diseases and Conditions	chronic small plaque psoriasis	2.09E-02				CCL20	1
Cellular Growth and Proliferation	colony formation of melanoma cell lines	2.09E-02				SOD2	1
Cell Morphology, Cellular Assembly and Organization, Cellular Function and Maintenance, Nervous System Development and Function	extension of axons	2.09E-02				APOE	1
Cellular Movement	invasion of bladder cancer cell lines	2.09E-02				SOD2	1
Cellular Movement, Hematological System Development and Function, Humoral Immune Response, Immune Cell Trafficking, Inflammatory Response	chemotaxis of B lymphocytes	2.24E-02				CCL20	1
Organ Morphology, Skeletal and Muscular System Development and Function	contraction of skeletal muscle	2.24E-02				TNNT1	1
Cancer, Immunological Disease, Organismal Injury and Abnormalities	metastasis of lymph node	2.24E-02				APOE	1
Neurological Disease	sporadic amyotrophic lateral sclerosis	2.24E-02				SOD2	1
Endocrine System Disorders, Gastrointestinal Disease, Metabolic Disease, Organismal Injury and Abnormalities, Renal and Urological Disease	diabetic nephropathy	2.27E-02				APOE,PKLR	2
Dermatological Diseases and Conditions	chronic psoriasis	2.29E-02				APOE,SOD2	2
Cell Death and Survival, Hematological System Development and Function	cell viability of eosinophils	2.38E-02				ICAM1	1
Cell-To-Cell Signaling and Interaction, Inflammatory Response	immune response of T lymphocytes	2.38E-02				APOE	1
Dermatological Diseases and Conditions, Immunological Disease	vitiligo vulgaris	2.38E-02				RBM17	1
Cardiovascular Disease	peripheral vascular disease	2.43E-02				APOE,CKAP4,TBC1D9B	3
Dermatological Diseases and Conditions	psoriasis	2.45E-02				APOE,CCL20,ICAM1,SOD2	4
Cell-To-Cell Signaling and Interaction	adhesion of carcinoma cell lines	2.53E-02				ICAM1	1
Cell Death and Survival, Gastrointestinal Disease, Hepatic System Disease	apoptosis of hepatocytes	2.53E-02				SOD2	1
Cellular Movement, Hematological System Development and Function, Immune Cell Trafficking, Inflammatory Response	chemotaxis of PBMCs	2.53E-02				CCL20	1
Cellular Development	epithelial-mesenchymal transition of prostate cancer cell lines	2.53E-02				NDRG1	1
Cardiovascular Disease, Developmental Disorder, Organismal Injury and Abnormalities, Skeletal and Muscular Disorders	hypertrophy of cardiac muscle	2.53E-02				MTPN	1
Lipid Metabolism, Small Molecule Biochemistry	lipolysis	2.53E-02				APOE	1
Cardiovascular Disease	advanced stage peripheral arterial disease	2.55E-02				APOE,TBC1D9B	2
Cell-To-Cell Signaling and Interaction	adhesion of lung cancer cell lines	2.68E-02				ICAM1	1
Lipid Metabolism, Molecular Transport, Small Molecule Biochemistry	efflux of phospholipid	2.68E-02				APOE	1
Cellular Development	epithelial-mesenchymal transition of colon cancer cell lines	2.68E-02				NDRG1	1
Organismal Development	lean body mass	2.68E-02				APOE	1
Immunological Disease	systemic autoimmune syndrome	2.70E-02				APOE,CCL20,ICAM1,RBM17,SOD2	5
Cell Death and Survival	cell viability	2.75E-02	Increased	2.159	bias	AGTRAP,APOE,ICAM1,NDRG1,SOD2	5
Cell-To-Cell Signaling and Interaction, Hematological System Development and Function, Hypersensitivity Response, Immune Cell Trafficking	adhesion of eosinophils	2.83E-02				ICAM1	1
Cell-To-Cell Signaling and Interaction, Cellular Assembly and Organization	binding of cell surface	2.83E-02				APOE	1
Cell-To-Cell Signaling and Interaction, Hematological System Development and Function, Immune Cell Trafficking, Inflammatory Response	binding of neutrophils	2.83E-02				ICAM1	1
Carbohydrate Metabolism, Small Molecule Biochemistry	synthesis of proteoglycan	2.83E-02				APOE	1
Cellular Assembly and Organization, Cellular Function and Maintenance	organization of cytoskeleton	2.97E-02				APOE,ICAM1,KRT9,NDRG1	4
Gene Expression	binding of Sp1 binding site	2.97E-02				SOD2	1
Cell Morphology, Cellular Assembly and Organization, Cellular Function and Maintenance	formation of autophagosomes	2.97E-02				NDRG1	1
Organismal Injury and Abnormalities	intermittent claudication	2.97E-02				ICAM1	1
Cellular Movement, Connective Tissue Development and Function	migration of fibroblasts	2.97E-02				APOE	1
Lipid Metabolism, Small Molecule Biochemistry	esterification of cholesterol	3.12E-02				APOE	1
Cell-To-Cell Signaling and Interaction, Hematological System Development and Function, Immune Cell Trafficking	cell-cell adhesion of leukocytes	3.26E-02				ICAM1	1
Cell Death and Survival, DNA Replication, Recombination, and Repair	fragmentation of DNA fragment	3.26E-02				SOD2	1
Lipid Metabolism, Small Molecule Biochemistry	mass of fat	3.26E-02				APOE	1
Carbohydrate Metabolism, Small Molecule Biochemistry	metabolism of D-glucose	3.26E-02				APOE	1
Protein Trafficking	recruitment of protein	3.26E-02				DERL1	1
Connective Tissue Disorders, Immunological Disease, Inflammatory Disease, Skeletal and Muscular Disorders	systemic lupus erythematosus	3.33E-02				ICAM1,SOD2	2
Cell Death and Survival	apoptosis of leukocytes	3.37E-02				ICAM1,SOD2	2
Cell Death and Survival	apoptosis of macrophages	3.41E-02				SOD2	1
Metabolic Disease, Organismal Injury and Abnormalities, Renal and Urological Disease	microalbuminuria	3.41E-02				ICAM1	1
Cancer, Endocrine System Disorders, Organismal Injury and Abnormalities, Reproductive System Disease	mucinous ovarian cancer	3.41E-02				APOE	1
Organismal Functions	percentage body fat	3.41E-02				APOE	1
Cell-To-Cell Signaling and Interaction, Cellular Assembly and Organization	quantity of focal adhesions	3.41E-02				SOD2	1
Free Radical Scavenging	production of reactive oxygen species	3.50E-02				NCF1,SOD2	2
Protein Synthesis	polymerization of protein	3.53E-02				DERL1,SOD2	2
Cell Morphology, Cellular Function and Maintenance, Embryonic Development	autophagy of embryonic cell lines	3.56E-02				TBC1D9B	1
Metabolic Disease	light chain associated amyloidosis	3.56E-02				APOE	1
Nucleic Acid Metabolism, Small Molecule Biochemistry	synthesis of cyclic GMP	3.56E-02				APOE	1
Immunological Disease	immunodeficiency	3.56E-02				LAMTOR2,NCF1	2
Organismal Injury and Abnormalities, Reproductive System Disease	endometriosis	3.59E-02				APOE,ICAM1,TMSB10/TMSB4X	3
Cell Morphology, Cellular Function and Maintenance, Renal and Urological System Development and Function	autophagy of kidney cell lines	3.70E-02				TBC1D9B	1
Free Radical Scavenging	formation of reactive oxygen species	3.70E-02				APOE	1
Cellular Movement	invasion of fibrosarcoma cell lines	3.70E-02				SOD2	1
Connective Tissue Development and Function, Tissue Morphology	mass of adipose tissue	3.70E-02				APOE	1
Neurological Disease, Psychological Disorders	major depression	3.73E-02				APOE,SOD2	2
Cellular Development, Cellular Growth and Proliferation, Hematological System Development and Function	proliferation of T lymphocytes	3.76E-02				APOE,ICAM1	2
Post-Translational Modification, Protein Synthesis	homotetramerization of protein	3.85E-02				SOD2	1
Digestive System Development and Function, Gastrointestinal Disease, Hepatic System Development and Function, Hepatic System Disease, Inflammatory Disease, Inflammatory Response, Metabolic Disease, Organ Development	steatohepatitis	3.85E-02				SOD2	1
Energy Production, Lipid Metabolism, Small Molecule Biochemistry	beta-oxidation of fatty acid	3.99E-02				ACAA1	1
Cell-To-Cell Signaling and Interaction, Hematological System Development and Function, Inflammatory Response	binding of blood platelets	3.99E-02				ICAM1	1
Cell-To-Cell Signaling and Interaction, Reproductive System Development and Function	binding of gonadal cell lines	3.99E-02				APOE	1
Cell-To-Cell Signaling and Interaction, Hematological System Development and Function, Immune Cell Trafficking, Inflammatory Response	adhesion of monocytes	4.14E-02				ICAM1	1
RNA Post-Transcriptional Modification	alternative splicing of mRNA	4.14E-02				RBM17	1
Cell Morphology, Cellular Function and Maintenance, Hair and Skin Development and Function	autophagy of epithelial cell lines	4.14E-02				TBC1D9B	1
Cardiovascular System Development and Function, Cell-To-Cell Signaling and Interaction	adhesion of endothelial cell lines	4.28E-02				APOE	1
DNA Replication, Recombination, and Repair	breakage of DNA	4.57E-02				SOD2	1
Neurological Disease	amyotrophic lateral sclerosis	4.63E-02				MTHFD2,SOD2	2
Lipid Metabolism, Small Molecule Biochemistry, Vitamin and Mineral Metabolism	homeostasis of cholesterol	4.71E-02				APOE	1
Lipid Metabolism, Small Molecule Biochemistry	metabolism of triacylglycerol	4.71E-02				APOE	1
Free Radical Scavenging, Small Molecule Biochemistry	production of hydrogen peroxide	4.71E-02				SOD2	1
Cancer, Organismal Injury and Abnormalities, Respiratory Disease	stage 1 metastatic non-small-cell lung carcinoma	4.71E-02				TMSB10/TMSB4X	1
Gastrointestinal Disease, Inflammatory Disease	Barrett's syndrome	4.86E-02				SOD2	1
Cellular Movement, Hematological System Development and Function, Immune Cell Trafficking	cell movement of myeloid cells	4.93E-02				CCL20,ICAM1	2
