# Supplementary material for: Comparative Proteomics Analysis of Human Macrophages Infected with Virulent Mycobacterium bovis
Source: Front Cell Infect Microbiol. 2017 Mar 9;7:65. doi: 10.3389/fcimb.2017.00065 (PMC5343028; doi:10.3389/fcimb.2017.00065)
Supplement: Table S4 — Network analysis of 38 differentially expressed proteins. [file Table4.XLSX]

## Sheet: BCG
ID	Molecules in Network	Score	Focus Molecules	Top Diseases and Functions
1	AGT,AGTR1,ATP6V0C,CTPS1,Cyclin E,DNAJA3,EEF1A1,ENO1,EPO,FOS,FTH1,HIF1A,Hsp90,INS,IRS2,ITGB2,JUN,KRAS,MAPKAP1,MLLT4,MT-ND4,NAA10,NFkB (complex),OSM,PFKFB3,PRMT1,RICTOR,RPL19,RPS6,SP1,STAT1,TFRC,TNFRSF10B,TUBA8,VHL	11	5	Cellular Development, Cellular Growth and Proliferation, Cell Death and Survival
2	PDCD6,PEF1	3	1	Cell Cycle, Cellular Assembly and Organization, Tissue Morphology
3	BARD1,RPL34,TIAL1	3	1	Cancer, Endocrine System Disorders, Organismal Injury and Abnormalities
4	ACTBL2,CCNA2,CCNB1,TCF7L2	3	1	Cell Cycle, Developmental Disorder, Hereditary Disorder
5	Actin,CANX,SEC61A1,ZDHHC6	3	1	Post-Translational Modification, Protein Folding, Behavior
6	ELAVL1,GRB2,let-7,mir-342,RPL13	2	1	Cancer, Organismal Injury and Abnormalities, Reproductive System Disease

## Sheet: H37Rv
ID	Molecules in Network	Score	Focus Molecules	Top Diseases and Functions
1	AGER,APOE,CCL20,CTSB,DDB2,DEFB103A/DEFB103B,ELF3,ERK,ERK1/2,FABP4,FABP5,Histone h3,ICAM1,IFIT1,IFIT3,IgG,Jnk,KL,LDL,LGALS1,MAP1LC3A,MSR1,NCF1,NCF4,NFkB (complex),NTN1,P38 MAPK,PLAUR,PSMB6,S100A6,SLC52A1,SOD2,SQSTM1,TCR,TNFRSF18	29	14	Cellular Movement, Hematological System Development and Function, Immune Cell Trafficking
2	APOC3,ATXN3,BTG2,CXCL2,DAPK1,DERL1,DERL2,ELF3,EZH2,GRB2,IKBKE,IL6,LBP,lymphotoxin-alpha1-beta2,MAPKAPK2,mir-342,miR-155-5p (miRNAs w/seed UAAUGCU),MYO9B,OTUD7B,PBK,RELA,RPL7,RPL13,S100A8,SEC22B,SEL1L,SLC1A3,SNRPE,SYVN1,TERT,TMSB10/TMSB4X,TNF,TNFRSF18,TNFSF12,TP53	16	9	Cancer, Cell Death and Survival, Cellular Movement
3	Akt,EGR1,IGF1,IGF2,IGF2BP2,IGFBP1,INS,INSR,MAPK1,MAPK3,MT-ND4,MTOR,p70 S6k,TNF,VEGFA	3	2	Protein Synthesis, Cell Cycle, Carbohydrate Metabolism
4	HNRNPA2B1,KCTD12,PDLIM2	2	1	Cell-To-Cell Signaling and Interaction, Connective Tissue Disorders, Developmental Disorder
5	AGTR1,DOT1L,RPL19	2	1	Cell Cycle, Cellular Development, Embryonic Development
6	ABRACL,miR-145-5p (and other miRNAs w/seed UCCAGUU),SMARCA4	2	1	Cell Cycle, Cancer, Cell Morphology
7	BNIP3,DVL2,GABARAPL2	2	1	Cell Morphology, Cellular Function and Maintenance, Cellular Compromise
8	ACTBL2,CCNA2,CCNB1,TCF7L2	2	1	Cell Cycle, Developmental Disorder, Hereditary Disorder

## Sheet: M.b
ID	Molecules in Network	Score	Focus Molecules	Top Diseases and Functions
1	ACAA1,CCL20,CXCL8,CYBA,DDB2,DEFB103A/DEFB103B,DEFB4A/DEFB4B,ERK,Histone h3,HSPB2,HSPB3,HSPB6,HSPB8,ICAM1,Jnk,MTPN,MYC,NCF1,NCF2,NCF4,NDRG1,NFkB (complex),NOXO1,OTUD7B,P38 MAPK,PARK7,PPARA,PTGER1,RBM17,SLC52A1,SOD2,TLR5,TMSB10/TMSB4X,Tnf receptor,TNFRSF18	18	9	Free Radical Scavenging, Hereditary Disorder, Immunological Disease
2	ABCA1,ABCG1,APOE,APP,AR,CALU,CDKN2A,CKAP4,CTGF,ELAVL1,ELK1,EP300,FOS,FOXO3,FYN,FZD8,GAPDH,Hsp70,IGF1R,IGFBP3,MAPK3,miR-22-3p (miRNAs w/seed AGCUGCC),MTHFD2,PARK7,PARP1,Pka,PLAUR,Pp2b,PRKCD,SIRT1,SMAD3,SNAI2,TERT,TGFBR2,TP53	5	3	Cell Death and Survival, Organismal Injury and Abnormalities, Tissue Morphology
3	PMS1,RNF20	3	1	DNA Replication, Recombination, and Repair, Cellular Development, Embryonic Development
4	AGTRAP,CLRN1,USF1,USF2	2	1	Cellular Function and Maintenance, Gene Expression, Auditory Disease
5	CREBBP,EP300,HNF4A,MLXIPL,NR1H4,PKLR	2	1	Energy Production, Connective Tissue Disorders, Developmental Disorder
6	C16orf62,CCDC22,CCDC93,COMMD1,COMMD6,FAM21A/FAM21C,WASH1	2	1	Molecular Transport, Protein Trafficking, Cellular Function and Maintenance
7	ATXN3,DERL1,DERL2,RAB1B,SEL1L,SYVN1,VCP,VIMP,YOD1	2	1	Cellular Compromise, Cellular Function and Maintenance, Protein Degradation
8	KIAA0196,RAB7,SNX1,SNX2,SORL1,TBC1D5,VPS29,VPS35,VPS26A	2	1	Cellular Assembly and Organization, Tissue Development, Embryonic Development
