# Supplementary material for: Comparative Proteomics Analysis of Human Macrophages Infected with Virulent Mycobacterium bovis
Source: Front Cell Infect Microbiol. 2017 Mar 9;7:65. doi: 10.3389/fcimb.2017.00065 (PMC5343028; doi:10.3389/fcimb.2017.00065)
Supplement: Table S5 — Canonical pathway analysis of differentially expressed proteins. [file Table5.XLSX]

## Sheet: BCG
Ingenuity Canonical Pathways	-log(p-value)	Ratio	z-score	Molecules
EIF2 Signaling	3.91E00	1.74E-02	NaN	RPL13,RPL34,RPL19
phagosome maturation	2.67E00	1.69E-02	NaN	ATP6V0C,TUBA8
Remodeling of Epithelial Adherens Junctions	1.42E00	1.52E-02	NaN	TUBA8
Oxidative Phosphorylation	1.22E00	9.62E-03	NaN	MT-ND4
14-3-3-mediated Signaling	1.18E00	8.62E-03	NaN	TUBA8
Epithelial Adherens Junction Signaling	1.09E00	6.99E-03	NaN	TUBA8
Gap Junction Signaling	1.07E00	6.62E-03	NaN	TUBA8
Germ Cell-Sertoli Cell Junction Signaling	1.05E00	6.41E-03	NaN	TUBA8
Mitochondrial Dysfunction	1.03E00	6.06E-03	NaN	MT-ND4
Sertoli Cell-Sertoli Cell Junction Signaling	1.01E00	5.78E-03	NaN	TUBA8
NRF2-mediated Oxidative Stress Response	1E00	5.65E-03	NaN	FTH1
Breast Cancer Regulation by Stathmin1	9.71E-01	5.26E-03	NaN	TUBA8
Axonal Guidance Signaling	6.47E-01	2.35E-03	NaN	TUBA8

## Sheet: H37Rv
Ingenuity Canonical Pathways	-log(p-value)	Ratio	z-score	Molecules
Atherosclerosis Signaling	2.93E00	2.48E-02	NaN	APOE,ICAM1,APOC3
Interferon Signaling	2.81E00	5.88E-02	NaN	IFIT3,IFIT1
EIF2 Signaling	2.5E00	1.74E-02	NaN	RPL13,RPL19,RPL7
Production of Nitric Oxide and Reactive Oxygen Species in Macrophages	2.45E00	1.68E-02	NaN	APOE,NCF1,APOC3
LPS/IL-1 Mediated Inhibition of RXR Function	2.27E00	1.44E-02	NaN	APOE,FABP4,FABP5
Superoxide Radicals Degradation	1.86E00	1.25E-01	NaN	SOD2
LXR/RXR Activation	1.74E00	1.65E-02	NaN	APOE,APOC3
FXR/RXR Activation	1.71E00	1.6E-02	NaN	APOE,APOC3
IL-12 Signaling and Production in Macrophages	1.67E00	1.53E-02	NaN	APOE,APOC3
Role of IL-17A in Psoriasis	1.65E00	7.69E-02	NaN	CCL20
Mitochondrial Dysfunction	1.49E00	1.21E-02	NaN	SOD2,MT-ND4
Granulocyte Adhesion and Diapedesis	1.49E00	1.21E-02	NaN	ICAM1,CCL20
Agranulocyte Adhesion and Diapedesis	1.44E00	1.14E-02	NaN	ICAM1,CCL20
NRF2-mediated Oxidative Stress Response	1.43E00	1.13E-02	NaN	SOD2,SQSTM1
Hepatic Fibrosis / Hepatic Stellate Cell Activation	1.41E00	1.1E-02	NaN	IGF2,ICAM1
Clathrin-mediated Endocytosis Signaling	1.4E00	1.09E-02	NaN	APOE,APOC3
Tumoricidal Function of Hepatic Natural Killer Cells	1.39E00	4.17E-02	NaN	ICAM1
IL-17A Signaling in Gastric Cells	1.37E00	4E-02	NaN	CCL20
Leukocyte Extravasation Signaling	1.36E00	1.04E-02	NaN	NCF1,ICAM1
Coagulation System	1.23E00	2.86E-02	NaN	PLAUR
autophagy	1.22E00	2.78E-02	NaN	SQSTM1
Role of IL-17A in Arthritis	1.05E00	1.85E-02	NaN	CCL20
Glutamate Receptor Signaling	1.04E00	1.79E-02	NaN	SLC1A3
Glioma Invasiveness Signaling	1.03E00	1.75E-02	NaN	PLAUR
CD40 Signaling	9.8E-01	1.56E-02	NaN	ICAM1
IL-17A Signaling in Airway Cells	9.8E-01	1.56E-02	NaN	CCL20
TREM1 Signaling	9.5E-01	1.45E-02	NaN	ICAM1
Growth Hormone Signaling	9.5E-01	1.45E-02	NaN	IGF2
PEDF Signaling	9.38E-01	1.41E-02	NaN	SOD2
Reelin Signaling in Neurons	8.94E-01	1.27E-02	NaN	APOE
Fcγ Receptor-mediated Phagocytosis in Macrophages and Monocytes	8.28E-01	1.08E-02	NaN	NCF1
Glioma Signaling	8.24E-01	1.06E-02	NaN	IGF2
Oxidative Phosphorylation	7.84E-01	9.62E-03	NaN	MT-ND4
fMLP Signaling in Neutrophils	7.72E-01	9.35E-03	NaN	NCF1
Role of Tissue Factor in Cancer	7.72E-01	9.35E-03	NaN	PLAUR
HMGB1 Signaling	7.34E-01	8.47E-03	NaN	ICAM1
Adipogenesis pathway	7.08E-01	7.94E-03	NaN	FABP4
Glioblastoma Multiforme Signaling	6.54E-01	6.9E-03	NaN	IGF2
Acute Phase Response Signaling	5.98E-01	5.95E-03	NaN	SOD2
Dendritic Cell Maturation	5.96E-01	5.92E-03	NaN	ICAM1
ILK Signaling	5.7E-01	5.52E-03	NaN	TMSB10/TMSB4X
IL-8 Signaling	5.66E-01	5.46E-03	NaN	ICAM1
Systemic Lupus Erythematosus Signaling	5.21E-01	4.83E-03	NaN	SNRPE
Actin Cytoskeleton Signaling	5.16E-01	4.76E-03	NaN	TMSB10/TMSB4X
Glucocorticoid Receptor Signaling	4.24E-01	3.68E-03	NaN	ICAM1
Role of Macrophages, Fibroblasts and Endothelial Cells in Rheumatoid Arthritis	4.06E-01	3.48E-03	NaN	ICAM1

## Sheet: M.b
Ingenuity Canonical Pathways	-log(p-value)	Ratio	z-score	Molecules
Tetrahydrofolate Salvage from 5,10-methenyltetrahydrofolate	2.12E00	2E-01	NaN	MTHFD2
Histidine Degradation III	1.92E00	1.25E-01	NaN	MTHFD2
Superoxide Radicals Degradation	1.92E00	1.25E-01	NaN	SOD2
Folate Transformations I	1.87E00	1.11E-01	NaN	MTHFD2
Atherosclerosis Signaling	1.85E00	1.65E-02	NaN	APOE,ICAM1
FXR/RXR Activation	1.82E00	1.6E-02	NaN	APOE,PKLR
Role of IL-17A in Psoriasis	1.71E00	7.69E-02	NaN	CCL20
Granulocyte Adhesion and Diapedesis	1.59E00	1.21E-02	NaN	ICAM1,CCL20
Agranulocyte Adhesion and Diapedesis	1.55E00	1.14E-02	NaN	ICAM1,CCL20
Production of Nitric Oxide and Reactive Oxygen Species in Macrophages	1.53E00	1.12E-02	NaN	APOE,NCF1
Maturity Onset Diabetes of Young (MODY) Signaling	1.53E00	5E-02	NaN	PKLR
Leukocyte Extravasation Signaling	1.47E00	1.04E-02	NaN	NCF1,ICAM1
Tumoricidal Function of Hepatic Natural Killer Cells	1.45E00	4.17E-02	NaN	ICAM1
Glycolysis I	1.45E00	4.17E-02	NaN	PKLR
IL-17A Signaling in Gastric Cells	1.43E00	4E-02	NaN	CCL20
Fatty Acid β-oxidation I	1.35E00	3.33E-02	NaN	ACAA1
tRNA Charging	1.25E00	2.63E-02	NaN	YARS2
Semaphorin Signaling in Neurons	1.12E00	1.92E-02	NaN	DPYSL4
Role of IL-17A in Arthritis	1.11E00	1.85E-02	NaN	CCL20
CD40 Signaling	1.04E00	1.56E-02	NaN	ICAM1
IL-17A Signaling in Airway Cells	1.04E00	1.56E-02	NaN	CCL20
Agrin Interactions at Neuromuscular Junction	1.02E00	1.49E-02	NaN	PKLR
TREM1 Signaling	1E00	1.45E-02	NaN	ICAM1
PEDF Signaling	9.93E-01	1.41E-02	NaN	SOD2
Reelin Signaling in Neurons	9.49E-01	1.27E-02	NaN	APOE
Fcγ Receptor-mediated Phagocytosis in Macrophages and Monocytes	8.82E-01	1.08E-02	NaN	NCF1
fMLP Signaling in Neutrophils	8.26E-01	9.35E-03	NaN	NCF1
Type II Diabetes Mellitus Signaling	8E-01	8.77E-03	NaN	PKLR
HMGB1 Signaling	7.87E-01	8.47E-03	NaN	ICAM1
LXR/RXR Activation	7.77E-01	8.26E-03	NaN	APOE
IL-12 Signaling and Production in Macrophages	7.45E-01	7.63E-03	NaN	APOE
PPARα/RXRα Activation	6.55E-01	6.06E-03	NaN	ACAA1
Mitochondrial Dysfunction	6.55E-01	6.06E-03	NaN	SOD2
Acute Phase Response Signaling	6.48E-01	5.95E-03	NaN	SOD2
Dendritic Cell Maturation	6.46E-01	5.92E-03	NaN	ICAM1
Calcium Signaling	6.44E-01	5.88E-03	NaN	TNNT1
NRF2-mediated Oxidative Stress Response	6.29E-01	5.65E-03	NaN	SOD2
Hepatic Fibrosis / Hepatic Stellate Cell Activation	6.2E-01	5.52E-03	NaN	ICAM1
ILK Signaling	6.2E-01	5.52E-03	NaN	TMSB10/TMSB4X
IL-8 Signaling	6.16E-01	5.46E-03	NaN	ICAM1
Clathrin-mediated Endocytosis Signaling	6.14E-01	5.43E-03	NaN	APOE
LPS/IL-1 Mediated Inhibition of RXR Function	5.68E-01	4.81E-03	NaN	APOE
Actin Cytoskeleton Signaling	5.64E-01	4.76E-03	NaN	TMSB10/TMSB4X
Glucocorticoid Receptor Signaling	4.7E-01	3.68E-03	NaN	ICAM1
Role of Macrophages, Fibroblasts and Endothelial Cells in Rheumatoid Arthritis	4.52E-01	3.48E-03	NaN	ICAM1
